# Supplementary material for: FUS/TLS acts as an aggregation-dependent modifier of polyglutamine disease model mice
Source: Sci Rep. 2016 Oct 14;6:35236. doi: 10.1038/srep35236 (PMC5064419; doi:10.1038/srep35236)
Supplement: Supplementary Table S1 [file srep35236-s2.xls]

## Sheet: Table S1
Table S1	Summary of mass analysis of Htt-EGFP aggregates
	(Mascot score >60)
Nuclease-sensitive
Symbol	Gene/Protein	gi number	mass	score	matches
HSC70	heat shock protein 70 cognate	13242237	71055	2068	59
H4	histone H4	4504301	11360	653	44
MECP2	methyl-CpG-binding protein 2	14149645	52447	513	8
MAP1B	microtubule-associated protein 1B	171543853	270089	453	8
H2B	histone H2B	556310	15099	432	34
UBQLN2	ubiquilin-2	6014493	67336	405	4
H2A	histone H2A	817939	14737	386	13
H3	histone H3	51301	15453	212	8
ubiquitin	ubiquitin	1167510	14167	129	3
MBP	myelin basic protein	199051	16216	116	3
Cycs	cytochrome c, somatic	6681095	11712	89	2
beta-actin	beta-actin	49868	39446	84	1
MAP1LC3B	microtubule-associated proteins 1A/1B light chain 3B	12833728	14622	72	2
hnRNPU	heterogenous nuclear ribonucleoprotein U	3329496	87837	62	1
PPIA	peptidyl-prolyl cis-trans isomerase A	6679439	18131	60	1
SDS-sensitive
Symbol	Gene/Protein	gi number	mass	score	matches
SPTAN1	spectrin, alpha, non-erythrocytic 1	122066202	285221	2339	37
HSC70	heat shock protein 70 cognate	74211667	60878	1380	32
UBQLN2	ubiquilin-2	6014493	67336	775	11
SQSTM1	sequestosome-1	6754954	48873	353	6
beta-actin	beta-actin	74190672	41738	342	7
alpha-tubulin	alpha-tubulin	202210	50818	252	4
ubiquitin	ubiquitin	1167510	14281	236	4
alpha-actin	alpha-actin	49870	39226	229	4
beta-tubulin	tubulin beta	27754056	50514	172	4
hnRNAU	heterogenous nuclear ribonucleoprotein U	3329496	87837	159	2
RPL24	60S ribosomal protein L24	4506619	17768	123	2
TFG	Trk-fused gene	9790261	42994	122	2
MECP2	methyl-CpG-binding protein 2	14149645	52447	75	1
SDS-resistant
Symbol	Gene/Protein	gi number	mass	score	matches
UBQLN2	ubiquilin-2	6014493	67336	1061	52
AAK1	AP2 associated kinase 1	74181233	104038	920	22
ubiquitin	ubiquitin	1167510	14281	894	115
EGFP	EGFP		27039	729	57
UBQLN1	Ubiquilin-1	16307349	46730	556	33
UBQLN4	ubiquilin-4	15805016	63579	505	24
FUS/TLS	RNA-binding protein FUS	20982845	52870	208	2
RAD23B	Rad23b protein	1044899	43547	130	3
TFG	Trk-fused gene	9790261	43051	67	1
