# Supplementary material for: FUS/TLS acts as an aggregation-dependent modifier of polyglutamine disease model mice
Source: Sci Rep. 2016 Oct 14;6:35236. doi: 10.1038/srep35236 (PMC5064419; doi:10.1038/srep35236)
Supplement: Supplementary Table S2 [file srep35236-s3.xls]

## Sheet: TableS2
	HD-TLS+/+ vs WT-TLS+/+, 8w Str (P<0.005, >1.2 fold)
Ensembl_gene	Definition	Symbol	Fold change	P value
ENSMUSG00000004341	glutathione peroxidase 6	Gpx6	-6.64608	0.000377854
ENSMUSG00000066197	G protein-coupled receptor 139	Gpr139	-4.12691	0.00186622
ENSMUSG00000046480	sodium channel, type IV, beta	Scn4b	-4.00591	1.15098e-05
ENSMUSG00000057457	phosphate regulating gene with homologies to endopeptidases on the X chromosome (hypophosphatemia, vitamin D resistant rickets)	Phex	-3.68381	0.00096203
ENSMUSG00000035258	ABI gene family, member 3 (NESH) binding protein	Abi3bp	-2.99182	1.50262e-05
ENSMUSG00000046818	DNA-damage-inducible transcript 4-like	Ddit4l	-2.94427	0.000466116
ENSMUSG00000045903	neuronal PAS domain protein 4	Npas4	-2.8237	0.00470653
ENSMUSG00000040899	chemokine (C-C motif) receptor 6	Ccr6	-2.74689	0.00165379
ENSMUSG00000059645	predicted gene 7361	Gm7361	-2.67346	0.000787054
ENSMUSG00000079183	RIKEN cDNA C030005K15 gene	C030005K15Rik	-2.53989	0.00452063
ENSMUSG00000030270	copine family member IX	Cpne9	-2.53273	0.000373064
ENSMUSG00000085565	predicted gene 15721	Gm15721	-2.51062	0.000343659
ENSMUSG00000066885	protein tyrosine phosphatase, receptor type, V	Ptprv	-2.38752	0.000165564
ENSMUSG00000035355	potassium voltage-gated channel, subfamily H (eag-related), member 4	Kcnh4	-2.3679	0.00113418
ENSMUSG00000044320	RIKEN cDNA 1700001O22 gene	1700001O22Rik	-2.35956	0.00288643
ENSMUSG00000062319	predicted gene 10115	Gm10115	-2.17856	0.0033417
ENSMUSG00000019027	dynein, axonemal, heavy chain 1	Dnahc1	-2.1151	0.00477919
ENSMUSG00000081135	predicted gene 14800	Gm14800	-2.08613	0.00402801
ENSMUSG00000039115	integrin alpha 9	Itga9	-2.08408	0.00144968
ENSMUSG00000033730	early growth response 3	Egr3	-2.08079	0.000183073
ENSMUSG00000046182	GSG1-like	Gsg1l	-2.0774	0.00115593
ENSMUSG00000007656	cAMP-regulated phosphoprotein 19	Arpp19	-2.07472	0.000352367
ENSMUSG00000026834	activin A receptor, type IC	Acvr1c	-2.07018	0.00147491
ENSMUSG00000017493	insulin-like growth factor binding protein 4	Igfbp4	-2.06678	0.000349448
ENSMUSG00000038530	regulator of G-protein signaling 4	Rgs4	-2.05343	0.00303476
ENSMUSG00000040495	cholinergic receptor, muscarinic 4	Chrm4	-2.04418	0.000880282
ENSMUSG00000044288	cannabinoid receptor 1 (brain)	Cnr1	-2.04057	0.000402649
ENSMUSG00000028186	urate oxidase	Uox	-2.03697	0.00414223
ENSMUSG00000009551	RIKEN cDNA 6330409D20 gene	6330409D20Rik	-2.03296	0.00333964
ENSMUSG00000035486	polo-like kinase 5 (Drosophila)	Plk5	-2.02637	0.000108981
ENSMUSG00000033427	ureidopropionase, beta	Upb1	-2.02175	0.00154495
ENSMUSG00000033063	contactin associated protein-like 3	Cntnap3	-2.00085	0.00125795
ENSMUSG00000031074	fibroblast growth factor 3	Fgf3	-1.99135	0.00117806
ENSMUSG00000007617	homer homolog 1 (Drosophila)	Homer1	-1.98019	0.001173
ENSMUSG00000026077	neuronal PAS domain protein 2	Npas2	-1.96866	0.00453554
ENSMUSG00000031997	transient receptor potential cation channel, subfamily C, member 6	Trpc6	-1.96471	0.000730964
ENSMUSG00000039059	histamine receptor H3	Hrh3	-1.96375	0.00102787
ENSMUSG00000036902	neuropilin (NRP) and tolloid (TLL)-like 2	Neto2	-1.93202	0.00330763
ENSMUSG00000022594	Ly6/neurotoxin 1	Lynx1	-1.92614	0.000609835
ENSMUSG00000023868	phosphodiesterase 10A	Pde10a	-1.92526	7.86463e-05
ENSMUSG00000033594	spermatogenesis associated 2-like	Spata2L	-1.9142	0.00266161
ENSMUSG00000040424	homeodomain interacting protein kinase 4	Hipk4	-1.87765	0.000710652
ENSMUSG00000040125	G protein-coupled receptor 26	Gpr26	-1.87287	3.14814e-05
ENSMUSG00000020178	adenosine A2a receptor	Adora2a	-1.86333	2.96867e-05
ENSMUSG00000035305	receptor tyrosine kinase-like orphan receptor 1	Ror1	-1.86003	0.00492353
ENSMUSG00000092032	vomeronasal 2, receptor 59	Vmn2r59	-1.85821	0.00154741
ENSMUSG00000021765	follistatin	Fst	-1.85467	0.00200659
ENSMUSG00000090669	predicted gene 2990	Gm2990	-1.84437	0.00320081
ENSMUSG00000038264	sema domain, immunoglobulin domain (Ig), and GPI membrane anchor, (semaphorin) 7A	Sema7a	-1.84053	0.00214809
ENSMUSG00000000555	integrin alpha 5 (fibronectin receptor alpha)	Itga5	-1.83703	0.00288904
ENSMUSG00000022490	protein phosphatase 1, regulatory (inhibitor) subunit 1A	Ppp1r1a	-1.83432	9.47738e-06
ENSMUSG00000020599	regulator of G-protein signaling 9	Rgs9	-1.82824	0.000367257
ENSMUSG00000031506	protein tyrosine phosphatase, non-receptor type 7	Ptpn7	-1.82032	0.000258792
ENSMUSG00000090675	olfactory receptor 111	Olfr111	-1.80685	0.00259742
ENSMUSG00000045573	preproenkephalin	Penk	-1.80641	0.00150545
ENSMUSG00000045294	insulin induced gene 1	Insig1	-1.80332	0.000771223
ENSMUSG00000031932	G protein-coupled receptor 83	Gpr83	-1.79809	0.000252347
ENSMUSG00000082058	predicted gene 11923	Gm11923	-1.79412	0.00298182
ENSMUSG00000046080	C-type lectin domain family 9, member a	Clec9a	-1.78567	0.000147642
ENSMUSG00000029015	solute carrier family 26, member 5	Slc26a5	-1.78492	0.00169673
ENSMUSG00000041669	proline rich membrane anchor 1	Prima1	-1.77343	0.00379417
ENSMUSG00000022054	neurofilament, medium polypeptide	Nefm	-1.75862	0.00226267
ENSMUSG00000023274	CD4 antigen	Cd4	-1.75857	0.00094038
ENSMUSG00000089997	Riken cDNA 1810020O05 gene	1810020O05Rik	-1.75758	0.0017555
ENSMUSG00000007682	deiodinase, iodothyronine, type II	Dio2	-1.75484	0.00237894
ENSMUSG00000026322	5 hydroxytryptamine (serotonin) receptor 4	Htr4	-1.74488	0.000576317
ENSMUSG00000051617	keratin 9	Krt9	-1.73639	0.000657037
ENSMUSG00000017400	SH3 and cysteine rich domain 2	Stac2	-1.71935	0.00404004
ENSMUSG00000071234	transmembrane protein 90a	Tmem90a	-1.71623	7.99794e-05
ENSMUSG00000027296	inositol 1,4,5-trisphosphate 3-kinase A	Itpka	-1.70854	0.000267227
ENSMUSG00000022840	adenylate cyclase 5	Adcy5	-1.70468	0.000799545
ENSMUSG00000038128	calcium/calmodulin-dependent protein kinase IV	Camk4	-1.69117	0.000140566
ENSMUSG00000029544	calcium binding protein 1	Cabp1	-1.68124	0.00132331
ENSMUSG00000037579	potassium voltage-gated channel, subfamily H (eag-related), member 3	Kcnh3	-1.68007	0.000252364
ENSMUSG00000044293	olfactory receptor 794	Olfr794	-1.67593	0.00412435
ENSMUSG00000059213	dendrin	Ddn	-1.67294	6.48966e-06
ENSMUSG00000052087	regulator of G-protein signaling 14	Rgs14	-1.66397	7.38446e-05
ENSMUSG00000063659	zinc finger protein 238	Zfp238	-1.66259	0.000517263
ENSMUSG00000025221	Kv channel-interacting protein 2	Kcnip2	-1.66058	0.000446759
ENSMUSG00000034472	RASD family, member 2	Rasd2	-1.65913	0.00298633
ENSMUSG00000089762	immediate early response 5-like	Ier5l	-1.65844	0.00107242
ENSMUSG00000029471	calcium/calmodulin-dependent protein kinase kinase 2, beta	Camkk2	-1.65459	9.17753e-05
ENSMUSG00000037492	zinc finger, matrin type 4	Zmat4	-1.64715	0.00175866
ENSMUSG00000082913	predicted gene 14739	Gm14739	-1.64571	0.00136402
ENSMUSG00000034997	5-hydroxytryptamine (serotonin) receptor 2A	Htr2a	-1.64203	0.00403644
ENSMUSG00000046750	cDNA sequence BC089491	BC089491	-1.63924	0.004462
ENSMUSG00000078307	expressed sequence AI593442	AI593442	-1.63738	0.000103283
ENSMUSG00000050511	opioid receptor, delta 1	Oprd1	-1.63698	4.594e-05
ENSMUSG00000040441	solute carrier family 26, member 10	Slc26a10	-1.62177	0.000402576
ENSMUSG00000073781	predicted gene 6471	Gm6471	-1.6185	5.81879e-05
ENSMUSG00000035954	dedicator of cytokinesis 4	Dock4	-1.61633	0.00215971
ENSMUSG00000030102	inositol 1,4,5-trisphosphate receptor 1	Itpr1	-1.61591	0.000419348
ENSMUSG00000033960	RIKEN cDNA 9430020K01 gene	9430020K01Rik	-1.61095	0.00205167
ENSMUSG00000021676	IQ motif containing GTPase activating protein 2	Iqgap2	-1.60863	0.000312496
ENSMUSG00000034570	inositol polyphosphate 5-phosphatase J	Inpp5j	-1.60006	0.00250327
ENSMUSG00000072995	CPX chromosome region, candidate 1	Cpxcr1	-1.59875	0.00242889
ENSMUSG00000061718	protein phosphatase 1, regulatory (inhibitor) subunit 1B	Ppp1r1b	-1.58087	4.864e-06
ENSMUSG00000067597	diacylglycerol O-acyltransferase 2-like 6	Dgat2l6	-1.58069	0.00445232
ENSMUSG00000045318	adrenergic receptor, alpha 2c	Adra2c	-1.57735	0.000399639
ENSMUSG00000024544	DNA segment, Chr 18, ERATO Doi 653, expressed	D18Ertd653e	-1.57731	0.000188371
ENSMUSG00000056115	taste receptor, type 2, member 134	Tas2r134	-1.57602	0.00221809
ENSMUSG00000038400	prostate transmembrane protein, androgen induced 1	Pmepa1	-1.57162	0.000678389
ENSMUSG00000037754	protein phosphatase 1, regulatory (inhibitor) subunit 16B	Ppp1r16b	-1.56927	0.00353534
ENSMUSG00000031604	sterol-C4-methyl oxidase-like	Sc4mol	-1.56518	0.00259882
ENSMUSG00000021478	dopamine receptor D1A	Drd1a	-1.56474	0.000256425
ENSMUSG00000086909	predicted gene 4926	Gm4926	-1.56375	0.00208184
ENSMUSG00000047205	dual specificity phosphatase 18	Dusp18	-1.56039	7.00347e-05
ENSMUSG00000019828	glutamate receptor, metabotropic 1	Grm1	-1.55895	0.000657382
ENSMUSG00000027134	lysophosphatidylcholine acyltransferase 4	Lpcat4	-1.55798	0.0034416
ENSMUSG00000020823	SEC14-like 1 (S. cerevisiae)	Sec14l1	-1.55667	0.000548704
ENSMUSG00000049225	pyruvate dehyrogenase phosphatase catalytic subunit 1	Pdp1	-1.55603	7.38475e-05
ENSMUSG00000017417	plexin domain containing 1	Plxdc1	-1.55498	0.00135784
ENSMUSG00000059991	neuronal pentraxin 2	Nptx2	-1.55463	0.00444484
ENSMUSG00000032698	LIM domain only 2	Lmo2	-1.55099	0.00190974
ENSMUSG00000037679	inverted formin, FH2 and WH2 domain containing	Inf2	-1.54754	0.000187343
ENSMUSG00000033287	potassium channel tetramerisation domain containing 17	Kctd17	-1.54694	0.00193229
ENSMUSG00000070313	RIKEN cDNA A630095E13 gene	A630095E13Rik	-1.54565	0.00281638
ENSMUSG00000049303	synaptotagmin XII	Syt12	-1.54489	8.84262e-05
ENSMUSG00000048967	YjeF N-terminal domain containing 3	Yjefn3	-1.54255	0.00377252
ENSMUSG00000079522	predicted gene 14744	Gm14744	-1.54178	0.00200162
ENSMUSG00000016179	calcium/calmodulin-dependent protein kinase I gamma	Camk1g	-1.53995	0.00128332
ENSMUSG00000024077	striatin, calmodulin binding protein	Strn	-1.53919	0.00339369
ENSMUSG00000003411	RAB3B, member RAS oncogene family	Rab3b	-1.53916	0.00444615
ENSMUSG00000048644	cortexin 1	Ctxn1	-1.53612	0.00107492
ENSMUSG00000087596	predicted gene 11715	Gm11715	-1.53532	0.00481817
ENSMUSG00000026663	activating transcription factor 6	Atf6	-1.53368	0.00206979
ENSMUSG00000025905	opioid receptor, kappa 1	Oprk1	-1.53363	0.000420571
ENSMUSG00000089898	predicted gene 14199	Gm14199	-1.53211	0.00144655
ENSMUSG00000024186	regulator of G-protein signaling 11	Rgs11	-1.53205	0.00202929
ENSMUSG00000043522	RIKEN cDNA A430060F13 gene	A430060F13Rik	-1.52867	0.0025084
ENSMUSG00000084771	predicted gene 15139	Gm15139	-1.52814	0.00257144
ENSMUSG00000005973	reticulocalbin 1	Rcn1	-1.51865	0.00306772
ENSMUSG00000054594	osteoclast associated receptor	Oscar	-1.51735	0.00321404
ENSMUSG00000021318	GLI-Kruppel family member GLI3	Gli3	-1.51404	0.0036139
ENSMUSG00000050447	LY6/PLAUR domain containing 6	Lypd6	-1.51371	0.00405814
ENSMUSG00000027827	potassium voltage-gated channel, shaker-related subfamily, beta member 1	Kcnab1	-1.50968	0.00173256
ENSMUSG00000086135	RIKEN cDNA 1700001J04 gene	1700001J04Rik	-1.50922	0.00148697
ENSMUSG00000085838	predicted gene 13706	Gm13706	-1.50911	0.000942428
ENSMUSG00000022537	transmembrane protein 44	Tmem44	-1.50458	0.000711005
ENSMUSG00000044216	potassium inwardly-rectifying channel, subfamily J, member 4	Kcnj4	-1.50246	0.00145139
ENSMUSG00000005672	kit oncogene	Kit	-1.50087	0.000900232
ENSMUSG00000033590	myosin VC	Myo5c	-1.49934	0.00454008
ENSMUSG00000052837	Jun-B oncogene	Junb	-1.49257	0.00326881
ENSMUSG00000046922	G protein-coupled receptor 6	Gpr6	-1.49043	0.00312115
ENSMUSG00000031883	carbonic anhydrase 7	Car7	-1.49001	0.00311908
ENSMUSG00000067626	predicted gene, 17245	Gm17245	-1.48614	0.000741943
ENSMUSG00000036882	Rho GTPase activating protein 33	Arhgap33	-1.48409	0.00230392
ENSMUSG00000051177	phospholipase C, beta 1	Plcb1	-1.48229	0.00115683
ENSMUSG00000091806	predicted gene 5258	Gm5258	-1.47988	0.00314655
ENSMUSG00000028328	tropomodulin 1	Tmod1	-1.47809	0.00443069
ENSMUSG00000029054	gamma-aminobutyric acid (GABA) A receptor, subunit delta	Gabrd	-1.47277	0.00130036
ENSMUSG00000074912	predicted gene 14207	Gm14207	-1.47256	0.00467097
ENSMUSG00000030376	solute carrier family 8 (sodium/calcium exchanger), member 2	Slc8a2	-1.47232	4.84304e-05
ENSMUSG00000025738	F-box and leucine-rich repeat protein 16	Fbxl16	-1.47222	0.000697775
ENSMUSG00000043911	olfactory receptor 922	Olfr922	-1.46773	0.00201995
ENSMUSG00000061751	kalirin, RhoGEF kinase	Kalrn	-1.46716	0.00121062
ENSMUSG00000092145	vomeronasal 1 receptor 160	Vmn1r160	-1.46404	0.00466828
ENSMUSG00000021991	calcium channel, voltage-dependent, alpha2/delta subunit 3	Cacna2d3	-1.46183	0.0033193
ENSMUSG00000053560	immediate early response 2	Ier2	-1.45587	0.00473803
ENSMUSG00000037148	Rho GTPase activating protein 10	Arhgap10	-1.45308	0.00397008
ENSMUSG00000035237	lecithin cholesterol acyltransferase	Lcat	-1.45291	0.00315928
ENSMUSG00000048776	parathyroid hormone-like peptide	Pthlh	-1.45231	0.00382272
ENSMUSG00000070003	single stranded DNA binding protein 4	Ssbp4	-1.45075	0.000907414
ENSMUSG00000089753	predicted gene 11709	Gm11709	-1.45064	0.0013136
ENSMUSG00000032259	dopamine receptor D2	Drd2	-1.44972	0.00121336
ENSMUSG00000070943	olfactory receptor 356	Olfr356	-1.44764	0.00292625
ENSMUSG00000048484	predicted gene 7461	Gm7461	-1.44028	0.000568412
ENSMUSG00000032503	cyclic AMP-regulated phosphoprotein, 21	Arpp21	-1.4395	0.00275653
ENSMUSG00000037126	pleckstrin and Sec7 domain containing	Psd	-1.42992	0.00129576
ENSMUSG00000022075	Rho-related BTB domain containing 2	Rhobtb2	-1.42957	0.00138329
ENSMUSG00000026259	neuronal guanine nucleotide exchange factor	Ngef	-1.42878	0.000861837
ENSMUSG00000021185	RIKEN cDNA 9030617O03 gene	9030617O03Rik	-1.4274	0.00190846
ENSMUSG00000027674	peroxisomal biogenesis factor 5-like	Pex5l	-1.4248	0.004588
ENSMUSG00000004366	somatostatin	Sst	-1.41851	0.00218232
ENSMUSG00000072214	septin 5	Sept5	-1.40751	0.00269482
ENSMUSG00000029406	phosphatidylinositol transfer protein, membrane-associated 2	Pitpnm2	-1.40687	0.00445658
ENSMUSG00000090655	vomeronasal 2, receptor 120	Vmn2r120	-1.40661	0.000220707
ENSMUSG00000053368	relaxin/insulin-like family peptide receptor 2	Rxfp2	-1.40276	0.002741
ENSMUSG00000018217	peripheral myelin protein 22	Pmp22	-1.40263	0.000119333
ENSMUSG00000024810	interleukin 33	Il33	-1.40036	0.00447552
ENSMUSG00000068373	RIKEN cDNA D430041D05 gene	D430041D05Rik	-1.39856	1.52892e-05
ENSMUSG00000046607	harakiri, BCL2 interacting protein (contains only BH3 domain)	Hrk	-1.39832	0.000459087
ENSMUSG00000019761	keratin 10	Krt10	-1.3972	0.00363529
ENSMUSG00000036225	potassium channel tetramerisation domain containing 1	Kctd1	-1.39682	0.00460261
ENSMUSG00000059762	olfactory receptor 767	Olfr767	-1.39533	0.000872211
ENSMUSG00000022144	glial cell line derived neurotrophic factor	Gdnf	-1.39315	0.00485497
ENSMUSG00000022489	phosphodiesterase 1B, Ca2+-calmodulin dependent	Pde1b	-1.39201	0.000665122
ENSMUSG00000011877	G protein-coupled receptor kinase-interactor 1	Git1	-1.3858	0.00163363
ENSMUSG00000003273	carbonic anhydrase 11	Car11	-1.38509	0.00216626
ENSMUSG00000038296	UDP-N-acetyl-alpha-D-galactosamine:polypeptide N-acetylgalactosaminyltransferase-like 4	Galntl4	-1.38454	0.00497882
ENSMUSG00000000782	transcription factor 7, T-cell specific	Tcf7	-1.38371	0.00141814
ENSMUSG00000041046	receptor (calcitonin) activity modifying protein 3	Ramp3	-1.37866	0.0012103
ENSMUSG00000021273	farnesyl diphosphate farnesyl transferase 1	Fdft1	-1.3751	0.000530017
ENSMUSG00000039309	EDAR (ectodysplasin-A receptor)-associated death domain	Edaradd	-1.3745	0.00339859
ENSMUSG00000014782	pleckstrin homology domain containing, family G (with RhoGef domain) member 4	Plekhg4	-1.37384	0.00203599
ENSMUSG00000020027	suppressor of cytokine signaling 2	Socs2	-1.37228	4.88024e-05
ENSMUSG00000025499	Harvey rat sarcoma virus oncogene 1	Hras1	-1.37097	0.00481385
ENSMUSG00000049649	G-protein coupled receptor 3	Gpr3	-1.3687	0.004001
ENSMUSG00000092153	predicted gene, 17266	Gm17266	-1.36753	0.00242866
ENSMUSG00000023057	fatty acid binding protein 2, intestinal	Fabp2	-1.36365	0.00249226
ENSMUSG00000006356	cysteine rich protein 2	Crip2	-1.3621	0.00302362
ENSMUSG00000037703	ProSAPiP1 protein	Prosapip1	-1.36072	0.00125825
ENSMUSG00000049041	olfactory receptor 398	Olfr398	-1.36042	0.00460668
ENSMUSG00000037625	claudin 11	Cldn11	-1.3592	0.0011783
ENSMUSG00000079056	Kv channel interacting protein 3, calsenilin	Kcnip3	-1.35707	0.00383466
ENSMUSG00000030302	ATPase, Ca++ transporting, plasma membrane 2	Atp2b2	-1.35407	0.00400098
ENSMUSG00000034926	24-dehydrocholesterol reductase	Dhcr24	-1.35329	0.000558714
ENSMUSG00000032936	CaM kinase-like vesicle-associated	Camkv	-1.34488	0.00327688
ENSMUSG00000001053	NEDD4 binding protein 3	N4bp3	-1.34445	0.00304459
ENSMUSG00000003949	hepatic leukemia factor	Hlf	-1.33668	0.00138603
ENSMUSG00000086002	predicted gene, 16744	Gm16744	-1.33638	0.00481797
ENSMUSG00000028064	sema domain, immunoglobulin domain (Ig), transmembrane domain (TM) and short cytoplasmic domain, (semaphorin) 4A	Sema4a	-1.33433	7.60331e-05
ENSMUSG00000027350	chromogranin B	Chgb	-1.33287	0.000604832
ENSMUSG00000019437	TLC domain containing 1	Tlcd1	-1.33244	0.000721278
ENSMUSG00000062296	tetratricopeptide repeat and ankyrin repeat containing 1	Trank1	-1.32956	0.00267051
ENSMUSG00000061525	RIKEN cDNA 4921509C19 gene	4921509C19Rik	-1.32931	0.00100861
ENSMUSG00000005089	solute carrier family 1 (glial high affinity glutamate transporter), member 2	Slc1a2	-1.32909	0.00319161
ENSMUSG00000073758	RIKEN cDNA 1700029G01 gene	1700029G01Rik	-1.32825	0.00197921
ENSMUSG00000043557	MAM domain containing glycosylphosphatidylinositol anchor 1	Mdga1	-1.32408	0.00045161
ENSMUSG00000059003	glutamate receptor, ionotropic, NMDA2A (epsilon 1)	Grin2a	-1.32299	0.00150751
ENSMUSG00000019943	ATPase, Ca++ transporting, plasma membrane 1	Atp2b1	-1.32272	0.000857255
ENSMUSG00000031833	microtubule associated serine/threonine kinase 3	Mast3	-1.32246	0.00160901
ENSMUSG00000021071	tripartite motif-containing 9	Trim9	-1.32117	0.000191293
ENSMUSG00000076825	predicted gene 13952	Gm13952	-1.31696	0.00444611
ENSMUSG00000040543	PITPNM family member 3	Pitpnm3	-1.31547	0.000920974
ENSMUSG00000058013	septin 11	Sept11	-1.31511	0.00181212
ENSMUSG00000021719	regulator of G-protein signalling 7 binding protein	Rgs7bp	-1.31058	0.0039034
ENSMUSG00000030134	RasGEF domain family, member 1A	Rasgef1a	-1.30874	0.000250271
ENSMUSG00000078154	predicted gene 12184	Gm12184	-1.30862	0.000591349
ENSMUSG00000037996	solute carrier family 24 (sodium/potassium/calcium exchanger), member 2	Slc24a2	-1.30488	0.00474432
ENSMUSG00000006219	filamin binding LIM protein 1	Fblim1	-1.30382	0.0046764
ENSMUSG00000058258	isopentenyl-diphosphate delta isomerase	Idi1	-1.30336	0.00338364
ENSMUSG00000021379	inhibitor of DNA binding 4	Id4	-1.30312	0.00253838
ENSMUSG00000021062	RAB15, member RAS oncogene family	Rab15	-1.30261	0.00260353
ENSMUSG00000086962	predicted gene 12248	Gm12248	-1.30087	0.000114097
ENSMUSG00000041729	coronin, actin binding protein, 2B	Coro2b	-1.30072	0.00125974
ENSMUSG00000036264	follistatin-like 4	Fstl4	-1.30045	0.00478264
ENSMUSG00000046178	neurexophilin 1	Nxph1	-1.29825	0.00105858
ENSMUSG00000051029	serine (or cysteine) peptidase inhibitor, clade B, member 1b	Serpinb1b	-1.29496	0.0015713
ENSMUSG00000003872	lin-7 homolog B (C. elegans)	Lin7b	-1.29187	0.00270348
ENSMUSG00000037306	mannosidase, alpha, class 1C, member 1	Man1c1	-1.28968	0.00281376
ENSMUSG00000060101	olfactory receptor 898	Olfr898	-1.28934	0.00148926
ENSMUSG00000032174	intercellular adhesion molecule 5, telencephalin	Icam5	-1.28782	0.00224493
ENSMUSG00000060024	vomeronasal 1 receptor 213	Vmn1r213	-1.28234	0.00310203
ENSMUSG00000001986	glutamate receptor, ionotropic, AMPA3 (alpha 3)	Gria3	-1.2801	0.00128122
ENSMUSG00000028747	5-hydroxytryptamine (serotonin) receptor 6	Htr6	-1.27958	0.00182503
ENSMUSG00000035397	Kruppel-like factor 16	Klf16	-1.27823	0.00035332
ENSMUSG00000026700	tumor necrosis factor (ligand) superfamily, member 4	Tnfsf4	-1.27775	0.00144747
ENSMUSG00000029394	CDK2 (cyclin-dependent kinase 2)-associated protein 1	Cdk2ap1	-1.2767	0.00123783
ENSMUSG00000025986	solute carrier family 39 (zinc transporter), member 10	Slc39a10	-1.27557	0.00327876
ENSMUSG00000020882	calcium channel, voltage-dependent, beta 1 subunit	Cacnb1	-1.27416	0.00336836
ENSMUSG00000027394	tubulin tyrosine ligase	Ttl	-1.27324	0.00317419
ENSMUSG00000030096	solute carrier family 6 (neurotransmitter transporter, taurine), member 6	Slc6a6	-1.2703	0.00310043
ENSMUSG00000087380	RIKEN cDNA 2210408F21 gene	2210408F21Rik	-1.26911	0.00295806
ENSMUSG00000084155	predicted gene 7113	Gm7113	-1.26775	0.00273098
ENSMUSG00000047466	RIKEN cDNA 8030462N17 gene	8030462N17Rik	-1.26623	0.00199275
ENSMUSG00000052889	protein kinase C, beta	Prkcb	-1.26448	0.000555007
ENSMUSG00000046844	vesicle amine transport protein 1 homolog-like (T. californica)	Vat1l	-1.26323	0.00462364
ENSMUSG00000082341	predicted gene 14143	Gm14143	-1.26304	0.00351469
ENSMUSG00000019146	calcium channel, voltage-dependent, gamma subunit 2	Cacng2	-1.2616	0.00177488
ENSMUSG00000020374	RasGEF domain family, member 1C	Rasgef1c	-1.25991	0.00208554
ENSMUSG00000056091	ST3 beta-galactoside alpha-2,3-sialyltransferase 5	St3gal5	-1.25906	0.000861671
ENSMUSG00000038976	protein phosphatase 1, regulatory subunit 9B	Ppp1r9b	-1.25716	0.000955851
ENSMUSG00000025716	myosin IIIA	Myo3a	-1.25711	0.00286741
ENSMUSG00000030909	ankyrin repeat and sterile alpha motif domain containing 4B	Anks4b	-1.25324	0.00380497
ENSMUSG00000029108	protocadherin 7	Pcdh7	-1.25099	0.00307194
ENSMUSG00000025795	Ras association (RalGDS/AF-6) domain family member 3	Rassf3	-1.25009	2.59816e-05
ENSMUSG00000030329	RIKEN cDNA C530028O21 gene	C530028O21Rik	-1.25007	0.00468139
ENSMUSG00000019139	myo-inositol 1-phosphate synthase A1	Isyna1	-1.24579	0.00440845
ENSMUSG00000028782	brain-specific angiogenesis inhibitor 2	Bai2	-1.24528	0.00372613
ENSMUSG00000057060	solute carrier family 35, member F3	Slc35f3	-1.24464	0.0025485
ENSMUSG00000021573	tubulin polymerization promoting protein	Tppp	-1.24411	0.00368591
ENSMUSG00000050321	neuropilin (NRP) and tolloid (TLL)-like 1	Neto1	-1.23947	0.00288831
ENSMUSG00000056812	ST8 alpha-N-acetyl-neuraminide alpha-2,8-sialyltransferase 3	St8sia3	-1.23827	0.00343915
ENSMUSG00000039713	pleckstrin homology domain containing, family G (with RhoGef domain) member 5	Plekhg5	-1.23806	0.00462768
ENSMUSG00000041720	phosphatidylinositol 4-kinase, catalytic, alpha polypeptide	Pi4ka	-1.23687	0.00057005
ENSMUSG00000070462	mesoderm development candidate 1	Mesdc1	-1.23598	0.00144627
ENSMUSG00000021313	ryanodine receptor 2, cardiac	Ryr2	-1.23587	0.00226715
ENSMUSG00000039555	cylicin, basic protein of sperm head cytoskeleton 2	Cylc2	-1.23144	0.00263625
ENSMUSG00000033998	potassium channel, subfamily K, member 1	Kcnk1	-1.23032	0.00489293
ENSMUSG00000026202	tubulin, alpha 4A	Tuba4a	-1.22934	0.00135357
ENSMUSG00000028161	protein phosphatase 3, catalytic subunit, alpha isoform	Ppp3ca	-1.22686	0.00227201
ENSMUSG00000082708	predicted gene 15172	Gm15172	-1.22401	0.00382363
ENSMUSG00000022099	erythrocyte protein band 4.9	Epb4.9	-1.22043	0.00265007
ENSMUSG00000064225	progestin and adipoQ receptor family member IX	Paqr9	-1.21916	0.00283017
ENSMUSG00000058835	abl-interactor 1	Abi1	-1.21705	0.000598015
ENSMUSG00000041717	golgi transport 1 homolog A (S. cerevisiae)	Golt1a	-1.21691	0.0045704
ENSMUSG00000028399	protein tyrosine phosphatase, receptor type, D	Ptprd	-1.21402	0.000156756
ENSMUSG00000050751	piggyBac transposable element derived 5	Pgbd5	-1.21106	0.00153939
ENSMUSG00000041115	IQ motif and Sec7 domain 2	Iqsec2	-1.20935	0.00273668
ENSMUSG00000020886	discs, large homolog 4 (Drosophila)	Dlg4	-1.20847	0.00117197
ENSMUSG00000026764	kinesin family member 5C	Kif5c	-1.2082	0.00194705
ENSMUSG00000086833	predicted gene 12440	Gm12440	-1.20789	0.000650818
ENSMUSG00000092080	vomeronasal 2, receptor 16	Vmn2r16	-1.20608	0.00255855
ENSMUSG00000060371	calneuron 1	Caln1	-1.20562	0.00142526
ENSMUSG00000038740	family with sequence similarity 125, member B	Fam125b	1.20024	0.00191276
ENSMUSG00000026553	coatomer protein complex subunit alpha	Copa	1.20036	0.00020436
ENSMUSG00000046324	endoplasmic reticulum metallopeptidase 1	Ermp1	1.20113	0.00368729
ENSMUSG00000031511	Rho guanine nucleotide exchange factor (GEF7)	Arhgef7	1.20208	0.00197725
ENSMUSG00000078517	RIKEN cDNA C230096C10 gene	C230096C10Rik	1.20235	0.00311869
ENSMUSG00000069070	predicted gene 10257	Gm10257	1.20241	0.00244062
ENSMUSG00000030824	nucleobindin 1	Nucb1	1.20344	0.00451495
ENSMUSG00000024639	guanine nucleotide binding protein, alpha q polypeptide	Gnaq	1.2045	0.00170507
ENSMUSG00000032867	F-box and WD-40 domain protein 8	Fbxw8	1.2046	0.00406065
ENSMUSG00000019188	histocompatibility 13	H13	1.20465	0.000315021
ENSMUSG00000003283	hemopoietic cell kinase	Hck	1.2047	0.00403981
ENSMUSG00000022193	proteasome (prosome, macropain) subunit, beta type 5	Psmb5	1.20544	0.00122632
ENSMUSG00000047992	family with sequence similarity 69, member C	Fam69c	1.20561	0.00399888
ENSMUSG00000033697	Rho GTPase activating protein 39	Arhgap39	1.20588	8.08484e-05
ENSMUSG00000024387	casein kinase 2, beta polypeptide	Csnk2b	1.20618	0.00422142
ENSMUSG00000061118	DnaJ (Hsp40) homolog, subfamily C, member 30	Dnajc30	1.2062	0.00139904
ENSMUSG00000022354	NADH dehydrogenase (ubiquinone) 1 beta subcomplex, 9	Ndufb9	1.20683	0.00409617
ENSMUSG00000050002	RIKEN cDNA 5133401N09 gene	5133401N09Rik	1.20701	0.00379965
ENSMUSG00000030662	importin 5	Ipo5	1.20778	0.0035577
ENSMUSG00000082357	predicted gene 13542	Gm13542	1.20845	0.00215327
ENSMUSG00000052613	protocadherin 15	Pcdh15	1.20869	0.00433402
ENSMUSG00000031967	AFG3(ATPase family gene 3)-like 1 (yeast)	Afg3l1	1.20908	0.00175658
ENSMUSG00000042787	endo/exonuclease (5'-3'), endonuclease G-like	Exog	1.21004	0.00173273
ENSMUSG00000046861	HECT domain containing 3	Hectd3	1.21059	0.00436532
ENSMUSG00000053838	NudC domain containing 3	Nudcd3	1.21069	0.00100794
ENSMUSG00000039105	ATPase, H+ transporting, lysosomal V1 subunit G1	Atp6v1g1	1.21077	0.00319505
ENSMUSG00000028184	latrophilin 2	Lphn2	1.2109	0.000395884
ENSMUSG00000029030	transformation related protein 63 regulated like	Tprgl	1.21147	6.42248e-05
ENSMUSG00000040767	small nuclear ribonucleoprotein 25 (U11/U12)	Snrnp25	1.21152	0.00206236
ENSMUSG00000019796	low density lipoprotein receptor-related protein 11	Lrp11	1.21213	0.000724491
ENSMUSG00000032598	NCK interacting protein with SH3 domain	Nckipsd	1.21242	0.00227639
ENSMUSG00000066306	nuclear mitotic apparatus protein 1	Numa1	1.21275	0.00287281
ENSMUSG00000039834	zinc finger protein 335	Zfp335	1.21325	0.00080417
ENSMUSG00000091722	seven in absentia homolog 3 (Drosophila)	Siah3	1.21326	0.00366167
ENSMUSG00000080795	predicted gene 6783	Gm6783	1.21398	0.00111772
ENSMUSG00000024603	dynactin 4	Dctn4	1.21438	0.00461534
ENSMUSG00000009894	synaptosomal-associated protein, 47	Snap47	1.215	0.00168601
ENSMUSG00000032175	tyrosine kinase 2	Tyk2	1.21567	0.000152693
ENSMUSG00000028277	ubiquitin-conjugating enzyme E2, J1	Ube2j1	1.21578	0.000623802
ENSMUSG00000031904	solute carrier family 7 (cationic amino acid transporter, y+ system), member 6	Slc7a6	1.21758	0.00115948
ENSMUSG00000028898	tRNA selenocysteine 1 associated protein 1	Trnau1ap	1.21791	0.00125012
ENSMUSG00000058624	guanine deaminase	Gda	1.21804	0.00224283
ENSMUSG00000045176	RIKEN cDNA 2310047M10 gene	2310047M10Rik	1.21819	0.00191789
ENSMUSG00000022234	chaperonin containing Tcp1, subunit 5 (epsilon)	Cct5	1.21838	0.00119617
ENSMUSG00000064302	CLIP associating protein 1	Clasp1	1.21866	0.00451615
ENSMUSG00000021234	family with sequence similarity 161, member B	Fam161b	1.21892	0.00325162
ENSMUSG00000033128	golgi associated, gamma adaptin ear containing, ARF binding protein 1	Gga1	1.21903	0.00203052
ENSMUSG00000032309	F-box protein 22	Fbxo22	1.21916	0.00439177
ENSMUSG00000034781	guanine nucleotide binding protein, alpha 11	Gna11	1.21928	0.0028805
ENSMUSG00000035239	neuraminidase 3	Neu3	1.21973	0.00374725
ENSMUSG00000016541	ataxin 10	Atxn10	1.21996	0.00426827
ENSMUSG00000028657	palmitoyl-protein thioesterase 1	Ppt1	1.22005	0.00124252
ENSMUSG00000033578	transmembrane protein 35	Tmem35	1.22043	0.00264554
ENSMUSG00000046020	protein O-fucosyltransferase 1	Pofut1	1.22076	0.000565609
ENSMUSG00000025162	casein kinase 1, delta	Csnk1d	1.22102	0.000147089
ENSMUSG00000031534	expressed sequence AI316807	AI316807	1.22201	0.000703207
ENSMUSG00000032743	RIKEN cDNA D430042O09 gene	D430042O09Rik	1.22207	0.00494174
ENSMUSG00000027428	retinoblastoma binding protein 9	Rbbp9	1.22215	0.00164791
ENSMUSG00000001729	thymoma viral proto-oncogene 1	Akt1	1.22217	0.00111085
ENSMUSG00000049281	sodium channel, voltage-gated, type III, beta	Scn3b	1.2227	0.00487601
ENSMUSG00000046671	family with sequence similarity 54, member B	Fam54b	1.22303	0.00178948
ENSMUSG00000006463	zinc finger, DHHC domain containing 24	Zdhhc24	1.22322	0.00201441
ENSMUSG00000027519	RAB22A, member RAS oncogene family	Rab22a	1.22328	0.0012466
ENSMUSG00000068962	zinc finger protein 114	Zfp114	1.22421	0.000797565
ENSMUSG00000038876	ring finger protein 146	Rnf146	1.22426	0.00325511
ENSMUSG00000019302	ATPase, H+ transporting, lysosomal V0 subunit A1	Atp6v0a1	1.22429	0.00215914
ENSMUSG00000055629	beta-1,4-N-acetyl-galactosaminyl transferase 4	B4galnt4	1.22459	8.746e-05
ENSMUSG00000029166	microtubule-associated protein, RP/EB family, member 3	Mapre3	1.22481	0.00366232
ENSMUSG00000032897	nuclear transcription factor-Y gamma	Nfyc	1.22523	0.003157
ENSMUSG00000049670	MORN repeat containing 4	Morn4	1.22561	0.00157406
ENSMUSG00000014349	ubiquitin-conjugating enzyme E2Z (putative)	Ube2z	1.22566	0.000444234
ENSMUSG00000039154	src homology 2 domain-containing transforming protein D	Shd	1.22574	0.00485048
ENSMUSG00000027884	chloride channel CLIC-like 1	Clcc1	1.22681	0.00208624
ENSMUSG00000035847	iduronate 2-sulfatase	Ids	1.22693	0.00233786
ENSMUSG00000063760	ring finger protein 217	Rnf217	1.22701	0.00431576
ENSMUSG00000032300	RIKEN cDNA 1700017B05 gene	1700017B05Rik	1.22783	0.000712428
ENSMUSG00000015790	surfeit gene 1	Surf1	1.22783	0.00050974
ENSMUSG00000038342	MLX interacting protein	Mlxip	1.22825	0.00165146
ENSMUSG00000002221	PAX interacting (with transcription-activation domain) protein 1	Paxip1	1.22856	0.000319506
ENSMUSG00000027222	peroxisomal biogenesis factor 16	Pex16	1.22962	0.00300388
ENSMUSG00000026587	astrotactin 1	Astn1	1.22975	0.000292037
ENSMUSG00000026270	calpain 10	Capn10	1.22993	0.00372198
ENSMUSG00000037805	ribosomal protein L10A	Rpl10a	1.23027	0.00373746
ENSMUSG00000029507	pseudouridine synthase 1	Pus1	1.23035	0.000705559
ENSMUSG00000026617	bisphosphate 3'-nucleotidase 1	Bpnt1	1.23101	0.00135093
ENSMUSG00000029121	collapsin response mediator protein 1	Crmp1	1.23105	6.1818e-05
ENSMUSG00000020311	endoplasmic reticulum lectin 1	Erlec1	1.23105	0.00492339
ENSMUSG00000091223	predicted gene 8775	Gm8775	1.23157	0.00057255
ENSMUSG00000027455	NSFL1 (p97) cofactor (p47)	Nsfl1c	1.23166	0.00287893
ENSMUSG00000044807	zinc finger protein 354C	Zfp354c	1.23183	0.00288027
ENSMUSG00000051851	CAAX box 1 homolog C (human)	Cxx1c	1.23185	0.00346327
ENSMUSG00000007589	Terf1 (TRF1)-interacting nuclear factor 2	Tinf2	1.23204	0.00446326
ENSMUSG00000034075	zinc finger, DHHC domain containing 5	Zdhhc5	1.23204	0.00152413
ENSMUSG00000038279	NOP2 nucleolar protein homolog (yeast)	Nop2	1.23222	0.00285086
ENSMUSG00000023118	symplekin	Sympk	1.23316	0.00224069
ENSMUSG00000048965	MAS-related GPR, member E	Mrgpre	1.23385	0.00486746
ENSMUSG00000031161	histone deacetylase 6	Hdac6	1.23476	0.000213201
ENSMUSG00000031483	ER lipid raft associated 2	Erlin2	1.2348	0.00153431
ENSMUSG00000017421	zinc finger protein 207	Zfp207	1.23605	0.00209798
ENSMUSG00000032763	ilvB (bacterial acetolactate synthase)-like	Ilvbl	1.23615	0.00269023
ENSMUSG00000003527	DiGeorge syndrome critical region gene 14	Dgcr14	1.23621	0.000754894
ENSMUSG00000048799	centrosomal protein 120	Cep120	1.2363	0.00164088
ENSMUSG00000052310	solute carrier family 39 (zinc transporter), member 1	Slc39a1	1.23637	0.00254987
ENSMUSG00000029557	FtsJ homolog 2 (E. coli)	Ftsj2	1.23797	0.00326744
ENSMUSG00000047921	trafficking protein particle complex 9	Trappc9	1.23846	0.000111749
ENSMUSG00000075425	predicted gene 13547	Gm13547	1.23877	0.000492659
ENSMUSG00000031556	TM2 domain containing 2	Tm2d2	1.23923	0.00347083
ENSMUSG00000039611	RIKEN cDNA 2810432L12 gene	2810432L12Rik	1.23945	0.001847
ENSMUSG00000009090	adaptor protein complex AP-1, beta 1 subunit	Ap1b1	1.23964	0.00151594
ENSMUSG00000022619	mitogen-activated protein kinase 8 interacting protein 2	Mapk8ip2	1.2408	0.000217918
ENSMUSG00000033054	nuclear protein in the AT region	Npat	1.24104	0.00285515
ENSMUSG00000071657	Bernardinelli-Seip congenital lipodystrophy 2 homolog (human)	Bscl2	1.24121	0.000215649
ENSMUSG00000026563	transcriptional adaptor 1	Tada1	1.24174	0.00045956
ENSMUSG00000005338	cell adhesion molecule 3	Cadm3	1.24194	0.00366312
ENSMUSG00000031586	RNA binding protein gene with multiple splicing	Rbpms	1.24199	0.00493903
ENSMUSG00000030802	branched chain ketoacid dehydrogenase kinase	Bckdk	1.24214	0.00373857
ENSMUSG00000041789	RIKEN cDNA 2700046A07 gene	2700046A07Rik	1.24215	0.00216885
ENSMUSG00000021496	pterin 4 alpha carbinolamine dehydratase/dimerization cofactor of hepatocyte nuclear factor 1 alpha (TCF1) 2	Pcbd2	1.24259	0.0036514
ENSMUSG00000020564	ataxin 7-like 1	Atxn7l1	1.24298	0.000235482
ENSMUSG00000026192	5-aminoimidazole-4-carboxamide ribonucleotide formyltransferase/IMP cyclohydrolase	Atic	1.2432	0.00135743
ENSMUSG00000015023	DEAD (Asp-Glu-Ala-Asp) box polypeptide 19a	Ddx19a	1.24323	0.00229765
ENSMUSG00000036478	B-cell translocation gene 1, anti-proliferative	Btg1	1.2433	0.0011275
ENSMUSG00000034487	KDEL (Lys-Asp-Glu-Leu) containing 2	Kdelc2	1.24692	0.00472773
ENSMUSG00000003380	Rab acceptor 1 (prenylated)	Rabac1	1.24729	0.00048611
ENSMUSG00000015357	caseinolytic peptidase X (E.coli)	Clpx	1.24736	0.00492423
ENSMUSG00000060467	predicted gene 10080	Gm10080	1.24906	0.00405678
ENSMUSG00000062933	predicted pseudogene 10123	Gm10123	1.24909	0.00462269
ENSMUSG00000038398	UPF3 regulator of nonsense transcripts homolog A (yeast)	Upf3a	1.25013	0.00154407
ENSMUSG00000003233	dishevelled 3, dsh homolog (Drosophila)	Dvl3	1.25037	0.000702101
ENSMUSG00000050989	selenoprotein N, 1	Sepn1	1.25074	0.000433423
ENSMUSG00000027522	syntaxin 16	Stx16	1.25074	0.00473387
ENSMUSG00000010154	spire homolog 2 (Drosophila)	Spire2	1.25129	0.00113702
ENSMUSG00000019087	ATPase, H+ transporting, lysosomal accessory protein 1	Atp6ap1	1.25139	0.00131902
ENSMUSG00000020899	phosphoribosylformylglycinamidine synthase (FGAR amidotransferase)	Pfas	1.25169	0.00136211
ENSMUSG00000019863	glutaminyl-tRNA synthase (glutamine-hydrolyzing)-like 1	Qrsl1	1.25203	0.00451146
ENSMUSG00000027698	arylacetamide deacetylase-like 1	Nceh1	1.2531	0.00112824
ENSMUSG00000025607	coatomer protein complex, subunit gamma 2	Copg2	1.25482	0.0045288
ENSMUSG00000028102	peroxisomal biogenesis factor 11 beta	Pex11b	1.25537	0.00286659
ENSMUSG00000050211	phospholipase A2, group IVE	Pla2g4e	1.25555	0.00227845
ENSMUSG00000001436	solute carrier family 19 (sodium/hydrogen exchanger), member 1	Slc19a1	1.25556	0.00160844
ENSMUSG00000022503	nucleotide binding protein 1	Nubp1	1.25649	0.00100035
ENSMUSG00000061311	recombination activating gene 1	Rag1	1.25727	0.00138268
ENSMUSG00000060681	solute carrier family 9 (sodium/hydrogen exchanger), member 6	Slc9a6	1.25736	0.00180017
ENSMUSG00000042831	alkB, alkylation repair homolog 6 (E. coli)	Alkbh6	1.25792	0.00181187
ENSMUSG00000026355	minichromosome maintenance deficient 6 (MIS5 homolog, S. pombe) (S. cerevisiae)	Mcm6	1.25816	0.00165342
ENSMUSG00000015944	GATS protein-like 2	Gatsl2	1.25905	0.00180612
ENSMUSG00000028641	leprecan 1	Lepre1	1.25918	0.00191786
ENSMUSG00000000131	exportin 6	Xpo6	1.25992	0.00279466
ENSMUSG00000021965	RIKEN cDNA F630043A04 gene	F630043A04Rik	1.26058	0.00130316
ENSMUSG00000028443	nudix (nucleoside diphosphate linked moiety X)-type motif 2	Nudt2	1.26168	0.00384403
ENSMUSG00000028847	trafficking protein particle complex 3	Trappc3	1.26171	0.000370185
ENSMUSG00000001964	emerin	Emd	1.2621	0.000552564
ENSMUSG00000019303	proteasome (prosome, macropain) 26S subunit, ATPase 3, interacting protein	Psmc3ip	1.2621	0.00193464
ENSMUSG00000030314	autophagy-related 7 (yeast)	Atg7	1.26219	0.00489579
ENSMUSG00000090687	RIKEN cDNA 9330151L19 gene	9330151L19Rik	1.26258	0.004514
ENSMUSG00000066129	kinase non-catalytic C-lobe domain (KIND) containing 1	Kndc1	1.26447	0.00371473
ENSMUSG00000038542	PCI domain containing 2	Pcid2	1.26467	0.00246456
ENSMUSG00000038025	PHD finger protein 2	Phf2	1.2649	6.88752e-05
ENSMUSG00000047044	RIKEN cDNA D030056L22 gene	D030056L22Rik	1.26522	0.00331295
ENSMUSG00000018042	cytochrome b5 reductase 3	Cyb5r3	1.2654	1.69936e-05
ENSMUSG00000025049	TAF5 RNA polymerase II, TATA box binding protein (TBP)-associated factor	Taf5	1.26564	0.00334989
ENSMUSG00000036775	2-4-dienoyl-Coenzyme A reductase 2, peroxisomal	Decr2	1.26584	0.000966755
ENSMUSG00000021131	enhancer of rudimentary homolog (Drosophila)	Erh	1.26657	0.000723693
ENSMUSG00000034707	glucosamine (N-acetyl)-6-sulfatase	Gns	1.26683	6.44126e-05
ENSMUSG00000014074	ring finger protein 168	Rnf168	1.26715	0.00494732
ENSMUSG00000050382	kinesin family member 7	Kif7	1.26739	0.00472499
ENSMUSG00000039989	chromobox homolog 4 (Drosophila Pc class)	Cbx4	1.26747	0.0044699
ENSMUSG00000056832	tetratricopeptide repeat domain 26	Ttc26	1.26803	0.00423509
ENSMUSG00000037015	transmembrane protein 185B	Tmem185b	1.26804	0.00254429
ENSMUSG00000004815	diacylglycerol kinase, theta	Dgkq	1.26838	0.00325469
ENSMUSG00000001642	aldo-keto reductase family 1, member B3 (aldose reductase)	Akr1b3	1.26842	0.00473567
ENSMUSG00000034793	glucose 6 phosphatase, catalytic, 3	G6pc3	1.26854	0.000705729
ENSMUSG00000063801	adaptor-related protein complex 3, sigma 2 subunit	Ap3s2	1.26872	0.00397387
ENSMUSG00000025816	Sec61, alpha subunit 2 (S. cerevisiae)	Sec61a2	1.27044	0.00118122
ENSMUSG00000025736	jumonji domain containing 8	Jmjd8	1.27077	2.29999e-05
ENSMUSG00000062075	lamin B2	Lmnb2	1.27146	0.00402096
ENSMUSG00000059316	solute carrier family 27 (fatty acid transporter), member 4	Slc27a4	1.27196	5.33941e-05
ENSMUSG00000025735	rhomboid, veinlet-like 1 (Drosophila)	Rhbdl1	1.27269	0.00412679
ENSMUSG00000024580	GrpE-like 2, mitochondrial	Grpel2	1.27293	0.00214946
ENSMUSG00000039826	TruB pseudouridine (psi) synthase homolog 2 (E. coli)	Trub2	1.27314	0.00474953
ENSMUSG00000063808	G patch domain containing 1	Gpatch1	1.27331	0.00334482
ENSMUSG00000001844	zinc finger, DHHC domain containing 4	Zdhhc4	1.27343	0.00332878
ENSMUSG00000030030	RIKEN cDNA 1700003E16 gene	1700003E16Rik	1.27356	0.000203045
ENSMUSG00000034958	ataxia, cerebellar, Cayman type homolog (human)	Atcay	1.27404	0.000182849
ENSMUSG00000033282	Rpgrip1-like	Rpgrip1l	1.27442	0.00296074
ENSMUSG00000039497	dermatan sulfate epimerase	Dse	1.27508	0.00338861
ENSMUSG00000027079	CLP1, cleavage and polyadenylation factor I subunit, homolog (S. cerevisiae)	Clp1	1.27553	0.000320922
ENSMUSG00000025558	dedicator of cytokinesis 9	Dock9	1.27664	0.00107316
ENSMUSG00000022571	pyrroline-5-carboxylate reductase-like	Pycrl	1.27681	0.00095142
ENSMUSG00000038866	zinc finger, CCHC domain containing 2	Zcchc2	1.27768	0.00306406
ENSMUSG00000029156	sarcoglycan, beta (dystrophin-associated glycoprotein)	Sgcb	1.27798	0.00136668
ENSMUSG00000056124	UDP-Gal:betaGlcNAc beta 1,4-galactosyltransferase, polypeptide 6	B4galt6	1.27809	4.94422e-05
ENSMUSG00000042506	ubiquitin specific peptidase 22	Usp22	1.2791	0.00128433
ENSMUSG00000026027	STE20-related kinase adaptor beta	Stradb	1.27936	0.00173939
ENSMUSG00000044433	calmodulin regulated spectrin-associated protein family, member 3	Camsap3	1.28052	0.000508562
ENSMUSG00000036218	PDZ domain containing RING finger 4	Pdzrn4	1.28087	0.00343938
ENSMUSG00000080981	predicted gene 12161	Gm12161	1.28138	0.00207706
ENSMUSG00000028614	transmembrane protein 48	Tmem48	1.28146	0.00140736
ENSMUSG00000020818	major facilitator superfamily domain containing 11	Mfsd11	1.28161	0.00276045
ENSMUSG00000054277	ADP-ribosylation factor GTPase activating protein 3	Arfgap3	1.28188	0.000281395
ENSMUSG00000040463	MYB binding protein (P160) 1a	Mybbp1a	1.28191	0.00177685
ENSMUSG00000033216	eukaryotic elongation factor, selenocysteine-tRNA-specific	Eefsec	1.28288	0.00203319
ENSMUSG00000052429	protein arginine N-methyltransferase 1	Prmt1	1.28405	0.00086562
ENSMUSG00000024601	isochorismatase domain containing 1	Isoc1	1.28416	0.00443891
ENSMUSG00000039509	nucleoporin 133	Nup133	1.28428	0.00485193
ENSMUSG00000032889	predicted pseudogene 6685	Gm6685	1.2849	0.000925925
ENSMUSG00000038517	TBK1 binding protein 1	Tbkbp1	1.2853	0.00252641
ENSMUSG00000069520	transmembrane protein 19	Tmem19	1.28534	0.00471724
ENSMUSG00000034639	SET domain and mariner transposase fusion gene	Setmar	1.28539	0.000150044
ENSMUSG00000086416	predicted gene 14002	Gm14002	1.28603	0.000592944
ENSMUSG00000025280	polymerase (RNA) III (DNA directed) polypeptide A	Polr3a	1.28638	0.00322434
ENSMUSG00000024851	phosphatidylinositol transfer protein, membrane-associated 1	Pitpnm1	1.28656	0.00375705
ENSMUSG00000082623	predicted gene 15493	Gm15493	1.28675	0.00341683
ENSMUSG00000063410	serine/threonine kinase 24 (STE20 homolog, yeast)	Stk24	1.28683	0.00260793
ENSMUSG00000058569	transmembrane emp24 protein transport domain containing 9	Tmed9	1.28715	0.00240933
ENSMUSG00000036278	MACRO domain containing 1	Macrod1	1.28718	0.0044811
ENSMUSG00000042694	oligonucleotide/oligosaccharide-binding fold containing 1	Obfc1	1.28718	0.0037837
ENSMUSG00000042082	arylsulfatase B	Arsb	1.28753	0.0010519
ENSMUSG00000074852	heparanase 2	Hpse2	1.28787	0.00315018
ENSMUSG00000031851	nucleoside-triphosphatase, cancer-related	Ntpcr	1.28788	0.00354978
ENSMUSG00000047098	ring finger protein 31	Rnf31	1.28809	0.00158786
ENSMUSG00000034501	RIKEN cDNA 1810048J11 gene	1810048J11Rik	1.28873	0.00195965
ENSMUSG00000018481	amyloid beta precursor protein (cytoplasmic tail) binding protein 2	Appbp2	1.28949	0.00186361
ENSMUSG00000028937	acyl-CoA thioesterase 7	Acot7	1.28955	0.00260578
ENSMUSG00000049323	Smith-Magenis syndrome chromosome region, candidate 8 homolog (human)	Smcr8	1.28968	0.00364551
ENSMUSG00000021835	bone morphogenetic protein 4	Bmp4	1.29044	0.0023739
ENSMUSG00000020721	helicase with zinc finger domain	Helz	1.29058	0.00104868
ENSMUSG00000005161	peroxiredoxin 2	Prdx2	1.29141	0.00237303
ENSMUSG00000016253	TH1-like homolog (Drosophila)	Th1l	1.29152	0.00383424
ENSMUSG00000043384	G protein-coupled receptor associated sorting protein 1	Gprasp1	1.29253	0.0037552
ENSMUSG00000006641	solute carrier family 5 (sodium-dependent vitamin transporter), member 6	Slc5a6	1.29308	0.00403124
ENSMUSG00000056900	ubiquitin specific peptidase 13 (isopeptidase T-3)	Usp13	1.29341	9.91631e-05
ENSMUSG00000044098	rosbin, round spermatid basic protein 1	Rsbn1	1.29428	0.00426838
ENSMUSG00000036819	jumonji domain containing 4	Jmjd4	1.2948	0.00345484
ENSMUSG00000026456	cytochrome b5 reductase 1	Cyb5r1	1.29566	0.00171779
ENSMUSG00000024308	TAP binding protein	Tapbp	1.29582	0.00264675
ENSMUSG00000086502	RIKEN cDNA B130055M24 gene	B130055M24Rik	1.29623	0.00154387
ENSMUSG00000039201	TBC1 domain family, member 25	Tbc1d25	1.29665	0.00163863
ENSMUSG00000029186	phosphatidylinositol 4-kinase type 2 beta	Pi4k2b	1.29812	0.00340074
ENSMUSG00000027950	cholinergic receptor, nicotinic, beta polypeptide 2 (neuronal)	Chrnb2	1.29814	0.00401702
ENSMUSG00000033684	quiescin Q6 sulfhydryl oxidase 1	Qsox1	1.29845	0.000158732
ENSMUSG00000006095	tubulin folding cofactor B	Tbcb	1.2989	0.000633566
ENSMUSG00000055296	RIKEN cDNA D730040F13 gene	D730040F13Rik	1.29916	1.92056e-06
ENSMUSG00000028692	aldo-keto reductase family 1, member A4 (aldehyde reductase)	Akr1a4	1.29923	0.000396546
ENSMUSG00000039254	protein-O-mannosyltransferase 1	Pomt1	1.29939	0.00166703
ENSMUSG00000052033	prefoldin 4	Pfdn4	1.29955	0.00303328
ENSMUSG00000062381	vacuolar protein sorting 28 (yeast)	Vps28	1.30066	0.000941059
ENSMUSG00000046432	nerve growth factor receptor (TNFRSF16) associated protein 1	Ngfrap1	1.30171	0.00084498
ENSMUSG00000086082	RIKEN cDNA 1700113A16 gene	1700113A16Rik	1.30251	0.0013709
ENSMUSG00000030714	coiled-coil domain containing 101	Ccdc101	1.30297	0.00143135
ENSMUSG00000083100	predicted gene 6044	Gm6044	1.30333	0.00321026
ENSMUSG00000035637	glyoxylate reductase/hydroxypyruvate reductase	Grhpr	1.30403	0.00162797
ENSMUSG00000038880	mitochondrial ribosomal protein S34	Mrps34	1.30411	0.000616435
ENSMUSG00000071252	RIKEN cDNA 2210408I21 gene	2210408I21Rik	1.3052	0.00326848
ENSMUSG00000014426	mitogen-activated protein kinase kinase kinase 4	Map3k4	1.30549	0.000625801
ENSMUSG00000048814	LON peptidase N-terminal domain and ring finger 2	Lonrf2	1.30573	0.00443658
ENSMUSG00000030779	retinoblastoma binding protein 6	Rbbp6	1.30578	0.00302162
ENSMUSG00000026664	phytanoyl-CoA hydroxylase	Phyh	1.30661	0.00253315
ENSMUSG00000028986	kelch-like 7 (Drosophila)	Klhl7	1.30673	0.00464931
ENSMUSG00000024382	excision repair cross-complementing rodent repair deficiency, complementation group 3	Ercc3	1.30832	0.00469766
ENSMUSG00000032306	mannose phosphate isomerase	Mpi	1.30852	0.000852549
ENSMUSG00000027710	acyl-Coenzyme A dehydrogenase family, member 9	Acad9	1.30854	0.00472182
ENSMUSG00000003208	coiled-coil domain containing 94	Ccdc94	1.30876	0.00366635
ENSMUSG00000036941	elaC homolog 1 (E. coli)	Elac1	1.30978	2.71619e-05
ENSMUSG00000027676	coiled-coil domain containing 39	Ccdc39	1.30984	0.000157873
ENSMUSG00000032959	phosphatidylethanolamine binding protein 1	Pebp1	1.31037	0.000838011
ENSMUSG00000052364	RIKEN cDNA B630019K06 gene	B630019K06Rik	1.31045	0.00243461
ENSMUSG00000047473	zinc finger protein 30	Zfp30	1.31092	0.00205691
ENSMUSG00000066510	ankyrin repeat and death domain containing 1A	Ankdd1a	1.31108	0.00151516
ENSMUSG00000074643	copine I	Cpne1	1.31126	0.000925377
ENSMUSG00000051065	RIKEN cDNA 1600021P15 gene	1600021P15Rik	1.31199	0.0046269
ENSMUSG00000030534	vacuolar protein sorting 33B (yeast)	Vps33b	1.31212	0.00427838
ENSMUSG00000071646	metastasis-associated gene family, member 2	Mta2	1.31296	0.000515767
ENSMUSG00000024036	solute carrier family 37 (glycerol-3-phosphate transporter), member 1	Slc37a1	1.31523	0.00164633
ENSMUSG00000015377	family with sequence similarity 116, member B	Fam116b	1.31564	0.00157913
ENSMUSG00000030095	transmembrane protein 43	Tmem43	1.31686	0.000121596
ENSMUSG00000014606	solute carrier family 25 (mitochondrial carrier oxoglutarate carrier), member 11	Slc25a11	1.31718	0.00274543
ENSMUSG00000049717	ligase IV, DNA, ATP-dependent	Lig4	1.31732	0.00392971
ENSMUSG00000078317	factor 8-associated gene A	F8a	1.31995	0.00139956
ENSMUSG00000020691	methyltransferase like 2	Mettl2	1.32107	0.00183442
ENSMUSG00000038965	ubiquitin-conjugating enzyme E2L 3	Ube2l3	1.32115	0.00152035
ENSMUSG00000037411	serine (or cysteine) peptidase inhibitor, clade E, member 1	Serpine1	1.3216	0.000809614
ENSMUSG00000072387	predicted gene 10356	Gm10356	1.32234	0.00426015
ENSMUSG00000022671	mitotic spindle organizing protein 2	Mzt2	1.32292	0.0045959
ENSMUSG00000025869	NOP16 nucleolar protein homolog (yeast)	Nop16	1.32323	0.000206593
ENSMUSG00000038888	cytosolic thiouridylase subunit 1 homolog (S. pombe)	Ctu1	1.32327	0.00490635
ENSMUSG00000030319	cullin-associated and neddylation-dissociated 2 (putative)	Cand2	1.32356	0.00334133
ENSMUSG00000024052	lipin 2	Lpin2	1.32374	0.000253952
ENSMUSG00000090867	small nucleolar RNA host gene (non-protein coding) 1	Snhg1	1.3239	0.00441681
ENSMUSG00000034906	non-SMC condensin I complex, subunit H	Ncaph	1.32423	0.00285221
ENSMUSG00000025371	charged multivesicular body protein 6	Chmp6	1.3251	0.000570856
ENSMUSG00000025578	chromobox homolog 8 (Drosophila Pc class)	Cbx8	1.32567	0.00240694
ENSMUSG00000045733	shadow of prion protein	Sprn	1.3257	0.00388148
ENSMUSG00000001507	integrin alpha 3	Itga3	1.32578	0.00464312
ENSMUSG00000040836	G protein-coupled receptor 161	Gpr161	1.3258	0.00378635
ENSMUSG00000021690	junction-mediating and regulatory protein	Jmy	1.32581	0.000108949
ENSMUSG00000041817	family with sequence similarity 169, member A	Fam169a	1.326	2.86612e-05
ENSMUSG00000041775	mitogen-activated protein kinase 1 interacting protein 1	Mapk1ip1	1.32633	0.00213057
ENSMUSG00000044475	activating signal cointegrator 1 complex subunit 1	Ascc1	1.32671	0.00499911
ENSMUSG00000071658	guanine nucleotide binding protein (G protein), gamma 3	Gng3	1.32804	0.00283604
ENSMUSG00000027584	opioid receptor-like 1	Oprl1	1.32823	0.000126098
ENSMUSG00000031144	synaptophysin	Syp	1.32823	0.0014567
ENSMUSG00000086802	RIKEN cDNA 2700038G22 gene	2700038G22Rik	1.32857	0.00465791
ENSMUSG00000049100	protocadherin 10	Pcdh10	1.32873	0.000131752
ENSMUSG00000075028	PR domain containing 11	Prdm11	1.3293	0.00223618
ENSMUSG00000014601	family with sequence similarity 40, member A	Fam40a	1.32932	0.00217289
ENSMUSG00000071337	cytotoxic granule-associated RNA binding protein 1	Tia1	1.33071	0.00361809
ENSMUSG00000061455	syntaxin 17	Stx17	1.33089	0.00379052
ENSMUSG00000029213	COMM domain containing 8	Commd8	1.33092	0.00244187
ENSMUSG00000079334	N-acetyltransferase 6	Nat6	1.33244	0.00394482
ENSMUSG00000046314	syntaxin binding protein 6 (amisyn)	Stxbp6	1.33269	0.00284057
ENSMUSG00000032077	BUD13 homolog (yeast)	Bud13	1.33475	0.000890697
ENSMUSG00000024902	mitochondrial ribosomal protein L11	Mrpl11	1.33475	0.00297643
ENSMUSG00000031770	homocysteine-inducible, endoplasmic reticulum stress-inducible, ubiquitin-like domain member 1	Herpud1	1.33528	0.00479444
ENSMUSG00000048732	kelch-like 11 (Drosophila)	Klhl11	1.33609	0.00283625
ENSMUSG00000021892	SH3-domain binding protein 5 (BTK-associated)	Sh3bp5	1.33629	0.00301112
ENSMUSG00000004768	RAB23, member RAS oncogene family	Rab23	1.33816	0.00231861
ENSMUSG00000042035	immunoglobulin superfamily, member 3	Igsf3	1.33863	0.000890256
ENSMUSG00000090918	RIKEN cDNA 1700007L15 gene	1700007L15Rik	1.33875	0.00376939
ENSMUSG00000048503	transmembrane protein 136	Tmem136	1.33922	0.00305186
ENSMUSG00000028961	phosphogluconate dehydrogenase	Pgd	1.33924	0.00276558
ENSMUSG00000045946	predicted gene 9804	Gm9804	1.33957	0.00351717
ENSMUSG00000030780	cDNA sequence BC017158	BC017158	1.33994	0.000113896
ENSMUSG00000035443	thymocyte nuclear protein 1	Thyn1	1.34147	0.00299753
ENSMUSG00000007080	polymerase (DNA directed), epsilon	Pole	1.34222	0.00251299
ENSMUSG00000039130	zinc finger, C3HC type 1	Zc3hc1	1.34249	0.000825882
ENSMUSG00000036693	NOP14 nucleolar protein homolog (yeast)	Nop14	1.34254	0.00213991
ENSMUSG00000035845	asparagine-linked glycosylation 12 homolog (yeast, alpha-1,6-mannosyltransferase)	Alg12	1.34295	0.00336856
ENSMUSG00000020792	exocyst complex component 7	Exoc7	1.34321	0.00470741
ENSMUSG00000032633	folliculin	Flcn	1.34342	0.00341504
ENSMUSG00000030145	zinc finger protein 248	Zfp248	1.34392	0.00335721
ENSMUSG00000024188	Luc7 homolog (S. cerevisiae)-like	Luc7l	1.34517	0.000884973
ENSMUSG00000017943	ganglioside-induced differentiation-associated protein 1-like 1	Gdap1l1	1.34787	9.50946e-05
ENSMUSG00000089917	uridine-cytidine kinase 1-like 1	Uckl1	1.34825	0.000630128
ENSMUSG00000020948	kelch-like 28 (Drosophila)	Klhl28	1.34857	0.00467334
ENSMUSG00000022808	sorting nexin 4	Snx4	1.35047	0.00125217
ENSMUSG00000085112	RIKEN cDNA gene A530072M11	A530072M11Rik	1.35249	7.23042e-05
ENSMUSG00000029147	protein phosphatase 1G (formerly 2C), magnesium-dependent, gamma isoform	Ppm1g	1.35271	0.00450034
ENSMUSG00000027551	zinc finger protein 64	Zfp64	1.35309	0.00126353
ENSMUSG00000049672	zinc finger protein 161	Zfp161	1.35334	0.00168384
ENSMUSG00000018507	transient receptor potential cation channel, subfamily V, member 2	Trpv2	1.35426	0.00263776
ENSMUSG00000087119	autophagy-related 4A (yeast), pseudogene	Atg4a-ps	1.35458	0.00275106
ENSMUSG00000084183	predicted gene 12009	Gm12009	1.35566	0.00172033
ENSMUSG00000035545	leukocyte receptor cluster (LRC) member 8	Leng8	1.35601	0.00165386
ENSMUSG00000050944	EF-hand calcium binding domain 5	Efcab5	1.35713	0.00263463
ENSMUSG00000086448	cDNA RIKEN 9330162012 gene	9330162012Rik	1.35726	0.00276174
ENSMUSG00000020284	RIKEN cDNA 1810043G02 gene	1810043G02Rik	1.35797	0.00184217
ENSMUSG00000042073	abhydrolase domain containing 14b	Abhd14b	1.35805	0.00407897
ENSMUSG00000031732	PH domain and leucine rich repeat protein phosphatase 2	Phlpp2	1.35913	0.000788225
ENSMUSG00000081355	predicted gene 15264	Gm15264	1.35914	0.0003745
ENSMUSG00000030424	zinc finger protein 939	Zfp939	1.35954	0.00168297
ENSMUSG00000030486	zinc finger protein 108	Zfp108	1.35964	0.000556448
ENSMUSG00000001520	nuclear receptor interacting protein 2	Nrip2	1.36242	0.00236564
ENSMUSG00000037949	anoctamin 10	Ano10	1.36427	0.00216809
ENSMUSG00000027508	phosphoprotein associated with glycosphingolipid microdomains 1	Pag1	1.36494	0.00463838
ENSMUSG00000046287	paraneoplastic antigen MA3	Pnma3	1.36684	0.00296893
ENSMUSG00000020063	sirtuin 1 (silent mating type information regulation 2, homolog) 1 (S. cerevisiae)	Sirt1	1.37037	0.001609
ENSMUSG00000016257	slowmo homolog 2 (Drosophila)	Slmo2	1.37276	0.00365328
ENSMUSG00000034226	ras homolog gene family, member V	Rhov	1.37325	0.000913741
ENSMUSG00000029686	cullin 1	Cul1	1.37342	0.00214297
ENSMUSG00000032527	propionyl Coenzyme A carboxylase, beta polypeptide	Pccb	1.37476	0.000158111
ENSMUSG00000015291	guanosine diphosphate (GDP) dissociation inhibitor 1	Gdi1	1.37573	0.00341241
ENSMUSG00000034263	RIKEN cDNA 2010321M09 gene	2010321M09Rik	1.37592	0.00228724
ENSMUSG00000025538	sulfatase modifying factor 2	Sumf2	1.37629	0.000352732
ENSMUSG00000026649	RIKEN cDNA 1700009P17 gene	1700009P17Rik	1.3766	0.00368531
ENSMUSG00000034748	sirtuin 6 (silent mating type information regulation 2, homolog) 6 (S. cerevisiae)	Sirt6	1.37661	0.00124804
ENSMUSG00000050627	glycerol-3-phosphate dehydrogenase 1-like	Gpd1l	1.37668	0.000110524
ENSMUSG00000034320	solute carrier family 26 (sulfate transporter), member 2	Slc26a2	1.37901	0.00209693
ENSMUSG00000017774	myosin IC	Myo1c	1.37909	0.00384908
ENSMUSG00000040188	secretory carrier membrane protein 2	Scamp2	1.37943	0.000465048
ENSMUSG00000024501	dihydropyrimidinase-like 3	Dpysl3	1.38015	0.000523003
ENSMUSG00000002014	signal sequence receptor, delta	Ssr4	1.38051	0.00161715
ENSMUSG00000038503	mesoderm development candidate 2	Mesdc2	1.38175	0.00259821
ENSMUSG00000084353	predicted gene 15452	Gm15452	1.3827	0.00375641
ENSMUSG00000008429	HERPUD family member 2	Herpud2	1.38344	0.00024949
ENSMUSG00000015016	acyl-CoA synthetase family member 3	Acsf3	1.3851	3.70898e-05
ENSMUSG00000085037	RIKEN cDNA 4933421O10 gene	4933421O10Rik	1.38588	0.000491341
ENSMUSG00000074575	potassium voltage-gated channel, subfamily G, member 1	Kcng1	1.3864	0.00147076
ENSMUSG00000046204	paraneoplastic antigen MA2	Pnma2	1.38723	0.000602926
ENSMUSG00000031428	zinc finger, CCHC domain containing 18	Zcchc18	1.38783	0.00339906
ENSMUSG00000029201	UDP-glucose dehydrogenase	Ugdh	1.3881	0.00447576
ENSMUSG00000035722	ATP-binding cassette, sub-family A (ABC1), member 7	Abca7	1.38829	0.00084369
ENSMUSG00000018923	mediator of RNA polymerase II transcription, subunit 11 homolog (S. cerevisiae)	Med11	1.38847	0.00342983
ENSMUSG00000038042	protein tyrosine phosphatase domain containing 1	Ptpdc1	1.38851	0.00221813
ENSMUSG00000020680	TAF15 RNA polymerase II, TATA box binding protein (TBP)-associated factor	Taf15	1.38868	0.00273908
ENSMUSG00000050132	sterile alpha and HEAT/Armadillo motif containing 1	Sarm1	1.38917	0.000999847
ENSMUSG00000001098	potassium channel tetramerisation domain containing 10	Kctd10	1.38953	0.00494193
ENSMUSG00000090005	predicted gene 16540	Gm16540	1.38988	0.00288773
ENSMUSG00000004127	RNA (guanine-9-) methyltransferase domain containing 2	Rg9mtd2	1.3901	0.000739403
ENSMUSG00000086896	predicted gene 12835	Gm12835	1.39121	0.00284254
ENSMUSG00000081213	predicted gene 11983	Gm11983	1.39186	0.000300517
ENSMUSG00000033488	cDNA sequence BC026585	BC026585	1.3947	0.000256
ENSMUSG00000086316	RIKEN cDNA 2210013O21 gene	2210013O21Rik	1.39586	0.00383175
ENSMUSG00000034285	4-nitrophenylphosphatase domain and non-neuronal SNAP25-like protein homolog 1 (C. elegans)	Nipsnap1	1.39716	0.0005002
ENSMUSG00000035834	polymerase (RNA) III (DNA directed) polypeptide G	Polr3g	1.39908	0.000481631
ENSMUSG00000033276	serine/threonine kinase 36 (fused homolog, Drosophila)	Stk36	1.39967	0.00414274
ENSMUSG00000020451	LIM motif-containing protein kinase 2	Limk2	1.40479	0.000196602
ENSMUSG00000087674	RIKEN cDNA 4930447M23 gene	4930447M23Rik	1.41056	0.00367915
ENSMUSG00000052151	phosphatidic acid phosphatase type 2C	Ppap2c	1.41098	0.00425058
ENSMUSG00000092448	RP24-346E16.1	RP24-346E16.1	1.41158	0.00193163
ENSMUSG00000041143	transmembrane and coiled-coil domains 4	Tmco4	1.41532	0.00410921
ENSMUSG00000072966	G protein-coupled receptor associated sorting protein 2	Gprasp2	1.4164	0.00282987
ENSMUSG00000022561	GPI anchor attachment protein 1	Gpaa1	1.41692	1.24519e-05
ENSMUSG00000025268	melanoma antigen, family D, 2	Maged2	1.4182	0.00224014
ENSMUSG00000031026	tripartite motif-containing 66	Trim66	1.41866	0.00371975
ENSMUSG00000031756	centromere protein N	Cenpn	1.41992	0.00176812
ENSMUSG00000044043	protocadherin beta 14	Pcdhb14	1.42091	0.00332347
ENSMUSG00000026544	dual specificity phosphatase 23	Dusp23	1.42218	0.00160995
ENSMUSG00000036686	coiled-coil and C2 domain containing 1A	Cc2d1a	1.4228	0.00227064
ENSMUSG00000018919	transmembrane 4 superfamily member 5	Tm4sf5	1.42303	0.00277159
ENSMUSG00000040420	cadherin 18	Cdh18	1.42449	0.00083501
ENSMUSG00000032333	stomatin-like 1	Stoml1	1.42609	0.00131596
ENSMUSG00000006057	ATP synthase, H+ transporting, mitochondrial F0 complex, subunit c1 (subunit 9)	Atp5g1	1.42712	0.00200715
ENSMUSG00000027175	t-complex 11 like 1	Tcp11l1	1.42745	0.000269169
ENSMUSG00000027429	SEC23B (S. cerevisiae)	Sec23b	1.42802	0.00406011
ENSMUSG00000053218	predicted gene 9900	Gm9900	1.431	0.00448186
ENSMUSG00000003360	DEAD (Asp-Glu-Ala-Asp) box polypeptide 23	Ddx23	1.433	0.00427577
ENSMUSG00000085167	predicted gene 12063	Gm12063	1.43352	0.00351
ENSMUSG00000086926	predicted gene 6226	Gm6226	1.43461	0.00389164
ENSMUSG00000004446	BH3 interacting domain death agonist	Bid	1.43536	0.00294339
ENSMUSG00000022244	alpha-methylacyl-CoA racemase	Amacr	1.43572	0.00489413
ENSMUSG00000005357	solute carrier family 1 (high affinity aspartate/glutamate transporter), member 6	Slc1a6	1.4364	0.00332757
ENSMUSG00000048040	adipocyte-related X-chromosome expressed sequence 2	Arxes2	1.43873	0.000575041
ENSMUSG00000043987	centrosomal protein 164	Cep164	1.44019	0.00142249
ENSMUSG00000037606	oxysterol binding protein-like 5	Osbpl5	1.44033	0.000858937
ENSMUSG00000042015	WD repeat domain 41	Wdr41	1.44101	0.00200447
ENSMUSG00000042156	DAZ interacting protein 1	Dzip1	1.44216	0.000784588
ENSMUSG00000073591	protocadherin beta 22	Pcdhb22	1.44267	0.00324603
ENSMUSG00000021725	poly (ADP-ribose) polymerase family, member 8	Parp8	1.44513	0.00114188
ENSMUSG00000021130	UDP-N-acetyl-alpha-D-galactosamine:polypeptide N-acetylgalactosaminyltransferase-like 1	Galntl1	1.44549	0.000553118
ENSMUSG00000075229	coiled-coil domain containing 58	Ccdc58	1.44809	0.00424539
ENSMUSG00000029386	tectonic family member 2	Tctn2	1.44868	0.000416026
ENSMUSG00000086635	RIKEN cDNA 4932415G12 gene	4932415G12Rik	1.44882	0.00444578
ENSMUSG00000052504	Eph receptor A3	Epha3	1.44915	0.0022724
ENSMUSG00000048416	myeloid leukemia factor 1	Mlf1	1.44992	0.00148934
ENSMUSG00000036646	mannosidase, alpha, class 1B, member 1	Man1b1	1.45023	0.00102245
ENSMUSG00000029916	acylglycerol kinase	Agk	1.45235	0.00328563
ENSMUSG00000044835	ankyrin repeat domain 45	Ankrd45	1.4524	0.000560222
ENSMUSG00000052776	2'-5' oligoadenylate synthetase 1A	Oas1a	1.45472	0.00284621
ENSMUSG00000029817	transformer 2 alpha homolog (Drosophila)	Tra2a	1.45603	0.00448086
ENSMUSG00000026042	collagen, type V, alpha 2	Col5a2	1.45684	0.00213564
ENSMUSG00000014232	clusterin associated protein 1	Cluap1	1.45752	0.00407687
ENSMUSG00000060985	tudor domain containing 5	Tdrd5	1.45836	0.000363675
ENSMUSG00000020573	phosphoinositide-3-kinase, catalytic, gamma polypeptide	Pik3cg	1.45842	0.00297171
ENSMUSG00000084018	predicted gene 11895	Gm11895	1.45898	0.00046682
ENSMUSG00000044966	F-box protein 48	Fbxo48	1.46163	0.00252121
ENSMUSG00000025932	eyes absent 1 homolog (Drosophila)	Eya1	1.46366	0.000406819
ENSMUSG00000047407	TGFB-induced factor homeobox 1	Tgif1	1.46491	0.00281656
ENSMUSG00000044519	zinc finger protein 488	Zfp488	1.46592	0.00150197
ENSMUSG00000087251	predicted gene, 16795	Gm16795	1.46789	0.00384064
ENSMUSG00000000276	diacylglycerol kinase, epsilon	Dgke	1.47109	0.00357676
ENSMUSG00000027890	glutathione S-transferase, mu 4	Gstm4	1.47176	0.00330449
ENSMUSG00000070047	FAT tumor suppressor homolog 1 (Drosophila)	Fat1	1.47306	0.00054342
ENSMUSG00000015488	RIKEN cDNA 5930434B04 gene	5930434B04Rik	1.47339	0.00039886
ENSMUSG00000042282	guanylate cyclase 2f	Gucy2f	1.47385	0.0028277
ENSMUSG00000031066	ubiquitin specific peptidase 11	Usp11	1.47511	0.00151301
ENSMUSG00000043388	transmembrane protein 130	Tmem130	1.47541	0.000534279
ENSMUSG00000018474	chromodomain helicase DNA binding protein 3	Chd3	1.47553	0.000544293
ENSMUSG00000027359	solute carrier family 27 (fatty acid transporter), member 2	Slc27a2	1.47659	0.00274748
ENSMUSG00000037363	leucine zipper-EF-hand containing transmembrane protein 2	Letm2	1.47702	0.00446852
ENSMUSG00000032443	zinc finger, CW type with PWWP domain 2	Zcwpw2	1.47736	0.00495783
ENSMUSG00000038797	zinc finger and SCAN domain containing 2	Zscan2	1.47759	0.00053038
ENSMUSG00000041926	arginyl aminopeptidase (aminopeptidase B)	Rnpep	1.47802	0.00225406
ENSMUSG00000025403	serine hydroxymethyltransferase 2 (mitochondrial)	Shmt2	1.47854	0.00217691
ENSMUSG00000062822	RIKEN cDNA 4833420G17 gene	4833420G17Rik	1.47932	0.00461864
ENSMUSG00000091488	predicted gene 6225	Gm6225	1.48055	0.00205837
ENSMUSG00000025758	polo-like kinase 4 (Drosophila)	Plk4	1.4817	0.00346458
ENSMUSG00000004996	methylthioribose-1-phosphate isomerase homolog (S. cerevisiae)	Mri1	1.48214	0.0022623
ENSMUSG00000036249	RNA binding motif protein 43	Rbm43	1.4832	0.000337021
ENSMUSG00000024457	tripartite motif-containing 26	Trim26	1.48388	0.00432985
ENSMUSG00000015869	phosphoribosyl pyrophosphate synthetase-associated protein 1	Prpsap1	1.48464	0.00243223
ENSMUSG00000090739	RIKEN cDNA D930016D06 gene	D930016D06Rik	1.48606	0.000557637
ENSMUSG00000028271	general transcription factor IIB	Gtf2b	1.48626	0.00114438
ENSMUSG00000026171	ring finger protein 25	Rnf25	1.48833	0.00349833
ENSMUSG00000020919	signal transducer and activator of transcription 5B	Stat5b	1.48936	0.00495361
ENSMUSG00000022309	angiopoietin 1	Angpt1	1.49401	0.00285619
ENSMUSG00000026792	leucine rich repeat and sterile alpha motif containing 1	Lrsam1	1.49512	0.00238106
ENSMUSG00000002012	pregnancy upregulated non-ubiquitously expressed CaM kinase	Pnck	1.49512	0.00130936
ENSMUSG00000054074	RIKEN cDNA 2810030E01 gene	2810030E01Rik	1.49992	0.00307541
ENSMUSG00000047507	BAI1-associated protein 3	Baiap3	1.50267	0.000485803
ENSMUSG00000027078	ubiquitin-conjugating enzyme E2L 6	Ube2l6	1.50509	0.00164926
ENSMUSG00000026728	vimentin	Vim	1.50838	0.000955486
ENSMUSG00000038173	ectonucleotide pyrophosphatase/phosphodiesterase 6	Enpp6	1.51345	0.00460192
ENSMUSG00000022788	FYVE, RhoGEF and PH domain containing 4	Fgd4	1.51379	0.00386745
ENSMUSG00000047661	RIKEN cDNA 1600012P17 gene	1600012P17Rik	1.51539	0.00375276
ENSMUSG00000021033	glutathione transferase zeta 1 (maleylacetoacetate isomerase)	Gstz1	1.51689	0.00411336
ENSMUSG00000039018	mitochondrial GTPase 1 homolog (S. cerevisiae)	Mtg1	1.51773	0.00103242
ENSMUSG00000021504	xylosylprotein beta1,4-galactosyltransferase, polypeptide 7 (galactosyltransferase I)	B4galt7	1.5188	0.00138004
ENSMUSG00000028044	CDC28 protein kinase 1b	Cks1b	1.52221	0.00480998
ENSMUSG00000037966	ninjurin 1	Ninj1	1.52373	0.000709412
ENSMUSG00000025395	DNA primase, p49 subunit	Prim1	1.52898	0.00428583
ENSMUSG00000085862	predicted gene 13483	Gm13483	1.53082	0.000401831
ENSMUSG00000072740	predicted gene 10409	Gm10409	1.53157	0.00487095
ENSMUSG00000004085	RIKEN cDNA B230120H23 gene	B230120H23Rik	1.5333	0.00487905
ENSMUSG00000052566	hook homolog 2 (Drosophila)	Hook2	1.53613	0.00115121
ENSMUSG00000085873	predicted gene 12750	Gm12750	1.5393	0.00307497
ENSMUSG00000074872	cortexin 2	Ctxn2	1.54198	0.000995313
ENSMUSG00000090919	poly(A) binding protein, cytoplasmic 4-like	Pabpc4l	1.54303	0.00370717
ENSMUSG00000028441	RIKEN cDNA 1110017D15 gene	1110017D15Rik	1.54404	0.00140743
ENSMUSG00000031901	dihydrouridine synthase 2-like (SMM1, S. cerevisiae)	Dus2l	1.55082	0.0021295
ENSMUSG00000032932	heat shock protein 70 family, member 13	Hspa13	1.55085	0.00352027
ENSMUSG00000007739	chaperonin containing Tcp1, subunit 4 (delta)	Cct4	1.55309	0.00299575
ENSMUSG00000023224	serine (or cysteine) peptidase inhibitor, clade G, member 1	Serping1	1.5572	0.000919225
ENSMUSG00000039231	suppressor of variegation 3-9 homolog 1 (Drosophila)	Suv39h1	1.55789	0.000270152
ENSMUSG00000022216	proteasome (prosome, macropain) 28 subunit, alpha	Psme1	1.56086	0.000301922
ENSMUSG00000026414	troponin T2, cardiac	Tnnt2	1.563	0.00230808
ENSMUSG00000028583	podoplanin	Pdpn	1.56791	5.44998e-05
ENSMUSG00000022159	RAB2B, member RAS oncogene family	Rab2b	1.57561	0.00222845
ENSMUSG00000033308	dihydropyrimidine dehydrogenase	Dpyd	1.57952	0.000230441
ENSMUSG00000074227	serine protease inhibitor, Kunitz type 2	Spint2	1.58245	0.00307613
ENSMUSG00000055733	nucleosome assembly protein 1-like 3	Nap1l3	1.58968	0.00469071
ENSMUSG00000028037	interferon-induced protein 44	Ifi44	1.58997	0.000312671
ENSMUSG00000037921	DEAD (Asp-Glu-Ala-Asp) box polypeptide 60	Ddx60	1.59064	0.0043359
ENSMUSG00000003271	sulfotransferase family, cytosolic, 2B, member 1	Sult2b1	1.59316	0.000753679
ENSMUSG00000024498	transcription elongation regulator 1 (CA150)	Tcerg1	1.59509	0.00199841
ENSMUSG00000038569	RAD9 homolog B (S. cerevisiae)	Rad9b	1.598	0.00470136
ENSMUSG00000040688	transducin (beta)-like 3	Tbl3	1.5984	0.0028595
ENSMUSG00000080059	ribosomal protein S19, pseudogene 3	Rps19-ps3	1.59921	0.000333418
ENSMUSG00000026918	bromodomain containing 3	Brd3	1.60161	0.00459102
ENSMUSG00000039556	protein phosphatase 1, regulatory (inhibitor) subunit 3F	Ppp1r3f	1.60477	0.000102349
ENSMUSG00000034744	N-acetylglucosamine kinase	Nagk	1.60761	0.00140699
ENSMUSG00000025533	argininosuccinate lyase	Asl	1.61277	0.00193048
ENSMUSG00000028358	zinc fingerprotein 618	Zfp618	1.61334	0.00240431
ENSMUSG00000042121	slingshot homolog 1 (Drosophila)	Ssh1	1.62419	0.000998729
ENSMUSG00000028703	leucine rich repeat containing 41	Lrrc41	1.63318	0.00154834
ENSMUSG00000022711	phosphomannomutase 2	Pmm2	1.6335	0.00291548
ENSMUSG00000039097	relaxin 1	Rln1	1.6366	0.00190253
ENSMUSG00000020892	arachidonate lipoxygenase 3	Aloxe3	1.6405	0.00101121
ENSMUSG00000066357	WD repeat domain 6	Wdr6	1.64417	0.00176553
ENSMUSG00000046808	ATPase, class V, type 10D	Atp10d	1.6469	0.00109672
ENSMUSG00000038074	FK506 binding protein 14	Fkbp14	1.65259	0.00255447
ENSMUSG00000029208	GUF1 GTPase homolog (S. cerevisiae)	Guf1	1.65528	0.00178499
ENSMUSG00000021303	guanine nucleotide binding protein (G protein), gamma 4	Gng4	1.65754	0.00152271
ENSMUSG00000067872	coiled-coil domain containing 87	Ccdc87	1.65796	0.00241099
ENSMUSG00000029561	2'-5' oligoadenylate synthetase-like 2	Oasl2	1.66948	5.76442e-06
ENSMUSG00000059364	RIKEN cDNA 5430401F13 gene	5430401F13Rik	1.68052	0.00378676
ENSMUSG00000036295	leucine rich repeat protein 3, neuronal	Lrrn3	1.69668	0.000968809
ENSMUSG00000082858	predicted gene 11746	Gm11746	1.70602	0.00191418
ENSMUSG00000049436	uroplakin 1B	Upk1b	1.70744	0.00181427
ENSMUSG00000092335	predicted gene 7221	Gm7221	1.71081	0.00467409
ENSMUSG00000041238	retinoblastoma binding protein 8	Rbbp8	1.71239	0.00158969
ENSMUSG00000016524	interleukin 19	Il19	1.71698	0.00252276
ENSMUSG00000028469	natriuretic peptide receptor 2	Npr2	1.71764	0.00061439
ENSMUSG00000002458	regulator of G-protein signaling 19	Rgs19	1.72137	0.00261759
ENSMUSG00000002325	interferon regulatory factor 9	Irf9	1.72233	0.00209975
ENSMUSG00000015027	galactosamine (N-acetyl)-6-sulfate sulfatase	Galns	1.72645	0.00245527
ENSMUSG00000069282	vomeronasal 1 receptor 217	Vmn1r217	1.73048	0.00486662
ENSMUSG00000022661	CD200 antigen	Cd200	1.73622	0.000164745
ENSMUSG00000047155	cytochrome P450, family 4, subfamily x, polypeptide 1	Cyp4x1	1.73785	0.00129117
ENSMUSG00000054321	TAF4B RNA polymerase II, TATA box binding protein (TBP)-associated factor	Taf4b	1.74808	0.00497279
ENSMUSG00000069835	spermidine/spermine N1-acetyl transferase 2	Sat2	1.75308	2.47546e-05
ENSMUSG00000017057	interleukin 13 receptor, alpha 1	Il13ra1	1.75647	0.00362859
ENSMUSG00000042797	aquaporin 11	Aqp11	1.80139	0.000988265
ENSMUSG00000068854	histone cluster 2, H2be	Hist2h2be	1.80262	0.00257481
ENSMUSG00000036334	immunoglobulin superfamily, member 10	Igsf10	1.80465	0.00220323
ENSMUSG00000024050	widely-interspaced zinc finger motifs	Wiz	1.8201	0.000946622
ENSMUSG00000005198	polymerase (RNA) II (DNA directed) polypeptide A	Polr2a	1.82382	0.00062388
ENSMUSG00000021123	retinol dehydrogenase 12	Rdh12	1.82452	0.000440193
ENSMUSG00000042942	growth regulation by estrogen in breast cancer-like	Greb1l	1.82948	0.00284526
ENSMUSG00000076747	T-cell receptor gamma, variable 5	Tcrg-V5	1.84136	0.00177184
ENSMUSG00000084890	RIKEN cDNA A830036E02 gene	A830036E02Rik	1.84242	0.000299698
ENSMUSG00000086627	predicted gene, 16702	Gm16702	1.84933	0.0026024
ENSMUSG00000054165	RIKEN cDNA 4922502B01 gene	4922502B01Rik	1.85876	0.00219938
ENSMUSG00000072621	schlafen 10, pseudogene	Slfn10-ps	1.8624	0.00245348
ENSMUSG00000023994	nuclear transcription factor-Y alpha	Nfya	1.86628	0.001063
ENSMUSG00000038540	transmembrane channel-like gene family 3	Tmc3	1.87604	0.00287006
ENSMUSG00000086195	predicted gene 6152	Gm6152	1.87818	0.00259709
ENSMUSG00000084021	predicted gene 5832	Gm5832	1.88246	0.00195779
ENSMUSG00000072739	predicted gene 10408	Gm10408	1.88286	0.00474422
ENSMUSG00000086889	predicted gene 8619	Gm8619	1.89302	0.000757399
ENSMUSG00000086966	predicted gene, 16866	Gm16866	1.89548	0.00146821
ENSMUSG00000027469	TPX2, microtubule-associated protein homolog (Xenopus laevis)	Tpx2	1.91227	0.00192776
ENSMUSG00000020990	cyclin-dependent kinase-like 1 (CDC2-related kinase)	Cdkl1	1.92345	0.00252188
ENSMUSG00000035472	solute carrier family 25 (mitochondrial oxodicarboxylate carrier), member 21	Slc25a21	1.92464	0.00100709
ENSMUSG00000041625	AIG2-like domain 1	A2ld1	1.93503	0.000952845
ENSMUSG00000021136	SPARC related modular calcium binding 1	Smoc1	1.93941	0.000312301
ENSMUSG00000057617	olfactory receptor 787	Olfr787	1.95556	0.000691502
ENSMUSG00000026104	signal transducer and activator of transcription 1	Stat1	1.97966	0.00250335
ENSMUSG00000033880	lectin, galactoside-binding, soluble, 3 binding protein	Lgals3bp	1.98924	0.000169889
ENSMUSG00000032940	RNA binding motif protein 11	Rbm11	1.99252	6.77199e-05
ENSMUSG00000085517	predicted gene 12963	Gm12963	2.01951	0.000562319
ENSMUSG00000074807	predicted gene 10762	Gm10762	2.03161	0.0045312
ENSMUSG00000030107	ubiquitin specific peptidase 18	Usp18	2.14045	0.000183101
ENSMUSG00000022842	endothelin converting enzyme 2	Ece2	2.16478	0.00252549
ENSMUSG00000083959	predicted gene 7365	Gm7365	2.17044	0.00461207
ENSMUSG00000056290	membrane-spanning 4-domains, subfamily A, member 4B	Ms4a4b	2.18163	0.00227453
ENSMUSG00000061186	Scm-like with four mbt domains 2	Sfmbt2	2.18807	0.00242356
ENSMUSG00000024866	aspartoacylase (aminoacylase) 3	Acy3	2.19505	0.000790853
ENSMUSG00000085436	predicted gene 11458	Gm11458	2.22315	9.8106e-05
ENSMUSG00000024079	eukaryotic translation initiation factor 2-alpha kinase 2	Eif2ak2	2.28643	0.00181012
ENSMUSG00000083508	predicted gene 6027	Gm6027	2.29262	0.00449899
ENSMUSG00000087334	expressed sequence AW495222	AW495222	2.315	0.00109135
ENSMUSG00000017718	arylformamidase	Afmid	2.40982	0.000706504
ENSMUSG00000062488	RIKEN cDNA I830012O16 gene	I830012O16Rik	2.42	0.000300969
ENSMUSG00000078639	predicted gene 12695	Gm12695	2.43623	0.00177984
ENSMUSG00000090086	expressed sequence AI480526	AI480526	2.45351	0.00392862
ENSMUSG00000051079	regulator of G-protein signaling 13	Rgs13	3.1064	0.000372465
ENSMUSG00000043357	olfactory receptor 187	Olfr187	3.37244	0.00302057
ENSMUSG00000067430	zinc finger protein 763	Zfp763	4.04528	0.000923878
	WT-TLS+/- vs WT-TLS+/+, 8w Str (P<0.005, >1.2 fold)
Ensembl_gene	Definition	Symbol	Fold change	P value
ENSMUSG00000082033	melanoma antigen, family B, 10, pseudogene Pseudogene	Mageb10-ps	-3.79018	0.0034174
ENSMUSG00000083684	predicted gene 14034 Pseudogene	Gm14034	-2.17076	0.00491621
ENSMUSG00000051038	reproductive homeobox 11 Gene	Rhox11	-2.16446	0.000610135
ENSMUSG00000060024	vomeronasal 1 receptor 213 Gene	Vmn1r213	-2.01453	0.00120383
ENSMUSG00000090146	RIKEN cDNA 4930405H06 gene Gene	4930405H06Rik	-1.97551	0.00112658
ENSMUSG00000081104	predicted gene 15989 Pseudogene	Gm15989	-1.91004	0.000860532
ENSMUSG00000073941	olfactory receptor 628 Gene	Olfr628	-1.75844	0.00300897
ENSMUSG00000075286	predicted gene 1968 Gene	Gm1968	-1.69392	0.00308489
ENSMUSG00000081188	predicted gene 14621 Pseudogene	Gm14621	-1.62744	0.00162937
ENSMUSG00000050520	claudin 8 Gene	Cldn8	-1.53204	0.0028148
ENSMUSG00000089627	predicted gene 16228 Pseudogene	Gm16228	-1.53115	0.00164421
ENSMUSG00000030553	pyroglutamyl-peptidase I-like Gene	Pgpep1l	-1.51326	0.00158764
ENSMUSG00000090455	AC034099.1	AC034099.1	-1.50053	0.00463092
ENSMUSG00000031147	MAGI family member, X-linked Gene	Magix	-1.4878	0.000866431
ENSMUSG00000085992	predicted gene 11515 Gene	Gm11515	-1.46406	0.00365576
ENSMUSG00000056184	olfactory receptor 283 Gene	Olfr283	-1.45821	0.00365606
ENSMUSG00000050504	olfactory receptor 1323 Gene	Olfr1323	-1.43883	0.00495909
ENSMUSG00000005980	deoxyribonuclease I Gene	Dnase1	-1.43785	0.0038916
ENSMUSG00000082605	predicted gene 16148 Pseudogene	Gm16148	-1.42713	0.00102718
ENSMUSG00000085198	RIKEN cDNA 4933416E03 gene Gene	4933416E03Rik	-1.40032	0.000250914
ENSMUSG00000056921	olfactory receptor 394 Gene	Olfr394	-1.3915	0.00464483
ENSMUSG00000074213	predicted gene 10642 Gene	Gm10642	-1.38699	0.00443189
ENSMUSG00000036855	gap junction protein, delta 4 Gene	Gjd4	-1.34537	0.00158762
ENSMUSG00000031173	ornithine transcarbamylase Gene	Otc	-1.34007	0.00417461
ENSMUSG00000023978	peripherin 2 Gene	Prph2	-1.33399	0.00429876
ENSMUSG00000035836	UDP glucuronosyltransferase 2 family, polypeptide B1 Gene	Ugt2b1	-1.31156	9.3591e-05
ENSMUSG00000082492	predicted gene 14871 Pseudogene	Gm14871	-1.28462	0.00330311
ENSMUSG00000086201	predicted gene 6270 Gene	Gm6270	-1.28068	0.00453046
ENSMUSG00000030963	uromodulin Gene	Umod	-1.27825	0.00497574
ENSMUSG00000083487	predicted gene 13888 Pseudogene	Gm13888	-1.27782	0.00457434
ENSMUSG00000070495	CCCTC-binding factor (zinc finger protein)-like Gene	Ctcfl	-1.27398	0.00178141
ENSMUSG00000087552	predicted gene 15819 Gene	Gm15819	-1.24911	0.00152288
ENSMUSG00000050996	centrin 1 Gene	Cetn1	-1.24421	0.001304
ENSMUSG00000090758	RP23-84C12.21	RP23-84C12.21	-1.22441	0.00268317
ENSMUSG00000070979	actin-like 7a Gene	Actl7a	-1.21977	0.0009794
ENSMUSG00000065483	microRNA 181c Gene	Mir181c	-1.21588	0.00132615
ENSMUSG00000090435	AC155814.1	AC155814.1	-1.20395	0.00057568
ENSMUSG00000083268	predicted gene 11511 Pseudogene	Gm11511	-1.20051	0.00275429
ENSMUSG00000010048	interferon-related developmental regulator 2 Gene	Ifrd2	1.20023	0.000650476
ENSMUSG00000028069	G patch domain containing 4 Gene	Gpatch4	1.20647	0.00245005
ENSMUSG00000022354	NADH dehydrogenase (ubiquinone) 1 beta subcomplex, 9 Gene	Ndufb9	1.20774	0.000870838
ENSMUSG00000003360	DEAD (Asp-Glu-Ala-Asp) box polypeptide 23 Gene	Ddx23	1.20792	0.0019737
ENSMUSG00000070002	elongation factor RNA polymerase II Gene	Ell	1.21058	0.00208203
ENSMUSG00000063406	transmembrane emp24 protein transport domain containing 5 Gene	Tmed5	1.21127	0.000443
ENSMUSG00000056962	jumonji domain containing 6 Gene	Jmjd6	1.21242	0.0012529
ENSMUSG00000068859	trans-acting transcription factor 9 Gene	Sp9	1.21425	0.00295063
ENSMUSG00000047098	ring finger protein 31 Gene	Rnf31	1.21461	0.00319775
ENSMUSG00000048429	RIKEN cDNA 1810026J23 gene Gene	1810026J23Rik	1.21609	0.00487718
ENSMUSG00000049321	zinc finger protein 2 Gene	Zfp2	1.217	0.00479713
ENSMUSG00000078087	predicted gene 15887 Gene	Gm15887	1.21748	0.00398389
ENSMUSG00000024772	EH-domain containing 1 Gene	Ehd1	1.21879	0.000246566
ENSMUSG00000007589	Terf1 (TRF1)-interacting nuclear factor 2 Gene	Tinf2	1.22191	0.00164532
ENSMUSG00000061393	activin receptor IIB Gene	Acvr2b	1.22292	0.000760625
ENSMUSG00000087070	predicted gene 12505 Gene	Gm12505	1.22306	0.000120991
ENSMUSG00000022437	sorting and assembly machinery component 50 homolog (S. cerevisiae) Gene	Samm50	1.22319	0.00453733
ENSMUSG00000035086	beclin 1, autophagy related Gene	Becn1	1.22461	0.000586512
ENSMUSG00000058301	UPF1 regulator of nonsense transcripts homolog (yeast) Gene	Upf1	1.22553	0.00383391
ENSMUSG00000016984	Ewing's tumor-associated antigen 1 Gene	Etaa1	1.22715	0.00288662
ENSMUSG00000018428	A kinase (PRKA) anchor protein 1 Gene	Akap1	1.22824	0.00151141
ENSMUSG00000082321	predicted gene 14253 Pseudogene	Gm14253	1.22841	0.000589568
ENSMUSG00000001844	zinc finger, DHHC domain containing 4 Gene	Zdhhc4	1.22956	0.00194877
ENSMUSG00000011158	BRF1 homolog, subunit of RNA polymerase III transcription initiation factor IIIB (S. cerevisiae) Gene	Brf1	1.23106	0.00358894
ENSMUSG00000087292	predicted gene 13832 Gene	Gm13832	1.23195	0.00255957
ENSMUSG00000038949	consortin, connexin sorting protein Gene	Cnst	1.23334	0.00161395
ENSMUSG00000052906	UBX domain protein 8 Gene	Ubxn8	1.23457	0.0031099
ENSMUSG00000038876	ring finger protein 146 Gene	Rnf146	1.24937	0.00204222
ENSMUSG00000073590	RIKEN cDNA 3222401L13 gene Gene	3222401L13Rik	1.25183	0.00257575
ENSMUSG00000037411	serine (or cysteine) peptidase inhibitor, clade E, member 1 Gene	Serpine1	1.25268	0.00333437
ENSMUSG00000004947	deltex 2 homolog (Drosophila) Gene	Dtx2	1.25273	0.00026414
ENSMUSG00000022715	transmembrane protein 114 Gene	Tmem114	1.25784	0.00448919
ENSMUSG00000004651	tyrosinase Gene	Tyr	1.26212	0.00484944
ENSMUSG00000018008	cytohesin 4 Gene	Cyth4	1.26469	0.000187348
ENSMUSG00000015536	molybdenum cofactor synthesis 2 Gene	Mocs2	1.26566	0.004199
ENSMUSG00000020420	zinc finger proten 607 Gene	Zfp607	1.2665	0.00423551
ENSMUSG00000090282	Putative uncharacterized protein	AL627228.1	1.27729	0.00465283
ENSMUSG00000020921	transmembrane protein 101 Gene	Tmem101	1.27971	0.00442122
ENSMUSG00000029780	5'-nucleotidase, cytosolic III Gene	Nt5c3	1.28006	0.0028253
ENSMUSG00000044367	solute carrier family 16 (monocarboxylic acid transporters), member 13 Gene	Slc16a13	1.28261	0.00387617
ENSMUSG00000006335	TCF3 (E2A) fusion partner Gene	Tfpt	1.28405	0.00285871
ENSMUSG00000080981	predicted gene 12161 Pseudogene	Gm12161	1.28464	0.000855905
ENSMUSG00000062353	predicted gene 15772 Pseudogene	Gm15772	1.28947	0.00236443
ENSMUSG00000071646	metastasis-associated gene family, member 2 Gene	Mta2	1.29615	0.00334665
ENSMUSG00000070425	transient receptor potential cation channel, subfamily C, member 2 Gene	Trpc2	1.29753	0.00101484
ENSMUSG00000020299	RIKEN cDNA 4930524B15 gene Gene	4930524B15Rik	1.30484	0.00408922
ENSMUSG00000054894	ATP synthase, H+ transporting, mitochondrial F0 complex, subunit s Gene	Atp5s	1.30515	0.00170775
ENSMUSG00000037355	RIKEN cDNA 4933407H18 gene Gene	4933407H18Rik	1.30968	0.000542391
ENSMUSG00000021877	ADP-ribosylation factor 4 Gene	Arf4	1.31408	0.00298133
ENSMUSG00000004665	calponin 2 Gene	Cnn2	1.32308	0.00497839
ENSMUSG00000030101	sulfatase modifying factor 1 Gene	Sumf1	1.32395	0.00238761
ENSMUSG00000045328	centromere protein E Gene	Cenpe	1.33224	0.00204516
ENSMUSG00000025270	aminolevulinic acid synthase 2, erythroid Gene	Alas2	1.33847	0.0041623
ENSMUSG00000004393	DEAD (Asp-Glu-Ala-Asp) box polypeptide 56 Gene	Ddx56	1.33893	0.00375203
ENSMUSG00000057219	armadillo repeat containing 7 Gene	Armc7	1.33993	0.0042849
ENSMUSG00000004127	RNA (guanine-9-) methyltransferase domain containing 2 Gene	Rg9mtd2	1.34208	0.0015183
ENSMUSG00000058351	RIKEN cDNA 2010107H07 gene Gene	2010107H07Rik	1.35576	0.00200145
ENSMUSG00000041559	fibromodulin Gene	Fmod	1.35715	0.000405353
ENSMUSG00000087436	predicted gene 16156 Gene	Gm16156	1.36872	0.000979281
ENSMUSG00000059920	RIKEN cDNA 4930453N24 gene Gene	4930453N24Rik	1.37136	0.00484867
ENSMUSG00000084021	predicted gene 5832 Pseudogene	Gm5832	1.38946	0.000675857
ENSMUSG00000091488	predicted gene 6225 (Gm6225), non-coding RNA	AC124336.2	1.38969	0.00470185
ENSMUSG00000069014	predicted gene 5641 Pseudogene	Gm5641	1.39798	0.00413762
ENSMUSG00000030196	taste receptor, type 2, member 103 Gene	Tas2r103	1.41108	0.00328095
ENSMUSG00000082436	predicted gene 11688 Pseudogene	Gm11688	1.4439	0.000932076
ENSMUSG00000065612	microRNA 151 Gene	Mir151	1.4939	0.00152524
ENSMUSG00000085586	predicted gene 11613 Gene	Gm11613	1.50743	0.00377096
ENSMUSG00000063827	olfactory receptor 1382 Gene	Olfr1382	1.53281	0.00285526
ENSMUSG00000087287	amplified spermatogenic transcripts X encoded 1A Gene	Astx1a	1.55434	0.00109968
ENSMUSG00000076676	immunoglobulin heavy variable V12-3 Gene	Ighv12-3	1.57511	0.00238076
ENSMUSG00000036401	glycosyltransferase 6 domain containing 1 Gene	Glt6d1	1.58473	0.00302526
ENSMUSG00000068617	EF hand calcium binding domain 1 Gene	Efcab1	1.6015	0.00464103
ENSMUSG00000031991	spermatogenesis associated 19 Gene	Spata19	1.6342	0.000771866
ENSMUSG00000016524	interleukin 19 Gene	Il19	1.63954	0.0017107
ENSMUSG00000091153	olfactory receptor 92	AC116130.1	1.6611	0.000378773
ENSMUSG00000029452	transmembrane protein 116 Gene	Tmem116	1.66544	0.000651162
ENSMUSG00000024079	eukaryotic translation initiation factor 2-alpha kinase 2 Gene	Eif2ak2	1.66872	0.00415825
ENSMUSG00000029755	distal-less homeobox 5 Gene	Dlx5	1.67077	0.00188375
ENSMUSG00000073940	hemoglobin, beta adult minor chain Gene	Hbb-b2	1.70185	0.00120776
ENSMUSG00000087024	RIKEN cDNA B230119M05 gene Gene	B230119M05Rik	1.77717	0.000936358
ENSMUSG00000079283	RIKEN cDNA 2310009B15 gene Gene	2310009B15Rik	1.87741	0.000611117
ENSMUSG00000054626	X-linked lymphocyte-regulated complex Gene	Xlr	2.13451	0.00390537
ENSMUSG00000083886	olfactory receptor 409, pseudogene 1 Pseudogene	Olfr409-ps1	2.30846	0.00323882
ENSMUSG00000021545	RIKEN cDNA 1700067P10 gene Gene	1700067P10Rik	2.75172	0.003454
ENSMUSG00000030703	glycerophosphodiester phosphodiesterase domain containing 3 Gene	Gdpd3	3.06831	0.000142052
	HD-TLS+/- vs HD-TLS+/+, 8w Str (P<0.005, >1.2 fold)
Ensembl_gene	Definition	Symbol	Fold change	P value
ENSMUSG00000067919	predicted gene 13138 Gene	Gm13138	-3.48703	0.00307701
ENSMUSG00000028979	mannan-binding lectin serine peptidase 2 Gene	Masp2	-3.23193	0.000108177
ENSMUSG00000090158	predicted pseudogene 7609 Pseudogene	Gm7609	-2.43362	0.000871037
ENSMUSG00000078503	predicted gene 13225 Gene	Gm13225	-2.05183	0.00433269
ENSMUSG00000078767	predicted gene 10988 Gene	Gm10988	-1.74295	0.000629914
ENSMUSG00000086018	predicted gene 13179 Gene	Gm13179	-1.70951	0.00230926
ENSMUSG00000082821	predicted gene 12880 Pseudogene	Gm12880	-1.70477	0.00445566
ENSMUSG00000028914	caspase 9 Gene	Casp9	-1.67455	0.00307075
ENSMUSG00000086113	RIKEN cDNA 4930596I21 gene Gene	4930596I21Rik	-1.67432	0.00201586
ENSMUSG00000055612	cell division cycle associated 7 Gene	Cdca7	-1.61699	0.000253734
ENSMUSG00000086375	predicted gene 12127 Gene	Gm12127	-1.60448	0.000802914
ENSMUSG00000005339	Fc receptor, IgE, high affinity I, alpha polypeptide Gene	Fcer1a	-1.54281	0.00315663
ENSMUSG00000000560	gamma-aminobutyric acid (GABA) A receptor, subunit alpha 2 Gene	Gabra2	-1.54219	0.00464578
ENSMUSG00000091199	AC167036.13	AC167036.13	-1.52497	6.70354e-05
ENSMUSG00000029066	mitochondrial ribosomal protein L20 Gene	Mrpl20	-1.52211	0.00280775
ENSMUSG00000052730	predicted gene 5111 Gene	Gm5111	-1.51208	0.00447276
ENSMUSG00000091588	AC152164.1	AC152164.1	-1.50735	0.00018373
ENSMUSG00000030795	fusion, derived from t(12;16) malignant liposarcoma (human) Gene	Fus	-1.49453	0.00329037
ENSMUSG00000006522	inter-alpha trypsin inhibitor, heavy chain 3 Gene	Itih3	-1.42303	0.00208718
ENSMUSG00000073764	predicted gene 12888 Gene	Gm12888	-1.42265	0.00249132
ENSMUSG00000070690	RIKEN cDNA 5830473C10 gene Gene	5830473C10Rik	-1.40995	0.00418952
ENSMUSG00000039059	histamine receptor H3 Gene	Hrh3	-1.39244	0.00393695
ENSMUSG00000035394	coiled-coil domain containing 11 Gene	Ccdc11	-1.392	0.00181425
ENSMUSG00000078209	predicted gene 14374 Gene	Gm14374	-1.37922	0.00471092
ENSMUSG00000085150	predicted gene 16346 Gene	Gm16346	-1.36297	0.0040483
ENSMUSG00000080059	ribosomal protein S19, pseudogene 3 Pseudogene	Rps19-ps3	-1.35307	0.00306603
ENSMUSG00000055456	predicted gene 9972 Gene	Gm9972	-1.34746	0.00129364
ENSMUSG00000079339	predicted gene 14446 Gene	Gm14446	-1.34	0.00214104
ENSMUSG00000083821	predicted gene 14631 Pseudogene	Gm14631	-1.32968	0.00414634
ENSMUSG00000047643	predicted gene 5454 Gene	Gm5454	-1.32941	0.000988757
ENSMUSG00000074736	transmembrane protein 90B Gene	Tmem90b	-1.32227	0.00479374
ENSMUSG00000030793	PYD and CARD domain containing Gene	Pycard	-1.31774	0.00403553
ENSMUSG00000022705	dopamine receptor D3 Gene	Drd3	-1.31187	0.00384343
ENSMUSG00000049866	ADP-ribosylation factor-like 4C Gene	Arl4c	-1.30594	0.0047264
ENSMUSG00000090470	RIKEN cDNA 2410012M07 gene Gene	2410012M07Rik	-1.28597	0.00231074
ENSMUSG00000087479	predicted gene, 16835 Gene	Gm16835	-1.27803	0.00256635
ENSMUSG00000050312	NOL1/NOP2/Sun domain family member 3 Gene	Nsun3	-1.27366	0.000543764
ENSMUSG00000086092	predicted gene 15323 Gene	Gm15323	-1.24977	5.78133e-05
ENSMUSG00000067215	ubiquitin specific protease 51 Gene	Usp51	-1.24078	0.00211021
ENSMUSG00000060260	PWWP domain containing 2B Gene	Pwwp2b	-1.24069	0.000460762
ENSMUSG00000085151	RIKEN cDNA 1110018N20 gene Gene	1110018N20Rik	-1.23737	0.00280447
ENSMUSG00000030761	myosin VIIA Gene	Myo7a	-1.2349	0.00323401
ENSMUSG00000021779	thyroid hormone receptor beta Gene	Thrb	-1.22084	0.00361628
ENSMUSG00000015709	aryl hydrocarbon receptor nuclear translocator 2 Gene	Arnt2	-1.21586	0.000346106
ENSMUSG00000045761	family with sequence similarity 179, member A Gene	Fam179a	-1.2155	0.00214844
ENSMUSG00000084881	predicted gene 15585 Gene	Gm15585	-1.21368	0.0018935
ENSMUSG00000029033	ArfGAP with coiled-coil, ankyrin repeat and PH domains 3 Gene	Acap3	-1.21204	0.000258076
ENSMUSG00000051111	synaptic vesicle glycoprotein 2c Gene	Sv2c	-1.21187	0.00411757
ENSMUSG00000039672	potassium voltage-gated channel, Isk-related subfamily, gene 2 Gene	Kcne2	-1.21124	0.00159431
ENSMUSG00000082569	predicted gene 12634 Pseudogene	Gm12634	-1.20995	0.00413706
ENSMUSG00000004846	procollagen-lysine, 2-oxoglutarate 5-dioxygenase 3 Gene	Plod3	1.20574	0.0036024
ENSMUSG00000026347	transmembrane protein 163 Gene	Tmem163	1.20767	0.00494464
ENSMUSG00000054598	RIKEN cDNA 9130230L23 gene Gene	9130230L23Rik	1.20788	0.00240062
ENSMUSG00000026849	torsin family 1, member A (torsin A) Gene	Tor1a	1.20809	0.00473001
ENSMUSG00000040659	EF hand domain containing 2 Gene	Efhd2	1.21316	0.00282662
ENSMUSG00000026270	calpain 10 Gene	Capn10	1.21494	0.00421645
ENSMUSG00000039376	synaptopodin 2-like Gene	Synpo2l	1.21521	0.00205579
ENSMUSG00000035373	chemokine (C-C motif) ligand 7 Gene	Ccl7	1.2191	0.00292388
ENSMUSG00000031891	hydroxysteroid 11-beta dehydrogenase 2 Gene	Hsd11b2	1.2192	0.00326561
ENSMUSG00000073911	olfactory receptor 681 Gene	Olfr681	1.22614	0.00119833
ENSMUSG00000076430	Hus1 homolog b (S. pombe) Gene	Hus1b	1.2287	0.00174145
ENSMUSG00000028755	cytidine deaminase Gene	Cda	1.22875	0.00298769
ENSMUSG00000006519	cytochrome b-245, alpha polypeptide Gene	Cyba	1.23236	0.00108047
ENSMUSG00000007034	solute carrier family 44, member 4 Gene	Slc44a4	1.23421	0.00438641
ENSMUSG00000086657	RIKEN cDNA 4921530L18 gene Gene	4921530L18Rik	1.23635	0.000145696
ENSMUSG00000007594	hyaluronan and proteoglycan link protein 4 Gene	Hapln4	1.24153	0.00442212
ENSMUSG00000029153	OCIA domain containing 2 Gene	Ociad2	1.24276	0.00330967
ENSMUSG00000052752	TNF receptor-associated factor 7 Gene	Traf7	1.2457	0.000157184
ENSMUSG00000010080	epsin 3 Gene	Epn3	1.26183	0.000874764
ENSMUSG00000030095	transmembrane protein 43 Gene	Tmem43	1.26495	0.00441205
ENSMUSG00000006218	family with sequence similarity 131, member C Gene	Fam131c	1.26497	0.000711076
ENSMUSG00000040432	leukotriene B4 receptor 2 Gene	Ltb4r2	1.26684	0.00337104
ENSMUSG00000090655	vomeronasal receptor Vmn2r120	CT010448.1	1.27174	0.00266181
ENSMUSG00000074570	Cas scaffolding protein family member 4 Gene	Cass4	1.27271	0.00382954
ENSMUSG00000040840	RIKEN cDNA 4930579G18 gene Gene	4930579G18Rik	1.28133	0.00490201
ENSMUSG00000048217	N-acetylglutamate synthase Gene	Nags	1.28322	0.00255434
ENSMUSG00000059676	TD and POZ domain containing 1 Gene	Tdpoz1	1.28689	0.0030238
ENSMUSG00000012017	scavenger receptor class F, member 2 Gene	Scarf2	1.29207	0.00129236
ENSMUSG00000040163	RIKEN cDNA 1700034J05 gene Gene	1700034J05Rik	1.3011	0.00157051
ENSMUSG00000028044	CDC28 protein kinase 1b Gene	Cks1b	1.30325	0.00498281
ENSMUSG00000080862	predicted gene 14523 Pseudogene	Gm14523	1.30643	0.00122933
ENSMUSG00000052131	aldo-keto reductase family 1, member B7 Gene	Akr1b7	1.30677	0.00156834
ENSMUSG00000018585	ATX1 (antioxidant protein 1) homolog 1 (yeast) Gene	Atox1	1.31893	0.00399009
ENSMUSG00000027239	midkine Gene	Mdk	1.31921	0.00161129
ENSMUSG00000084215	predicted gene 11814 Pseudogene	Gm11814	1.33152	0.0020816
ENSMUSG00000068777	predicted gene 10251 Gene	Gm10251	1.33286	0.0011176
ENSMUSG00000021538	interleukin 9 Gene	Il9	1.34187	0.00268737
ENSMUSG00000085171	RIKEN cDNA D830026I12 gene Gene	D830026I12Rik	1.35144	0.000557839
ENSMUSG00000066512	kallikrein 1-related peptidase b5 Gene	Klk1b5	1.37074	0.00351575
ENSMUSG00000046650	olfactory receptor 1440 Gene	Olfr1440	1.37583	0.000942173
ENSMUSG00000038963	solute carrier organic anion transporter family, member 4a1 Gene	Slco4a1	1.37854	0.00228398
ENSMUSG00000086098	predicted gene 14291 Gene	Gm14291	1.37867	0.00163924
ENSMUSG00000064252	olfactory receptor 329, pseudogene Pseudogene	Olfr329-ps	1.38645	0.000801898
ENSMUSG00000037167	sperm acrosome associated 5 Gene	Spaca5	1.38928	0.0018513
ENSMUSG00000025488	cytochrome c oxidase, subunit VIIIb Gene	Cox8b	1.40962	0.000451389
ENSMUSG00000070437	olfactory receptor 312 Gene	Olfr312	1.41092	0.00496739
ENSMUSG00000043719	collagen, type VI, alpha 6 Gene	Col6a6	1.42672	0.000552876
ENSMUSG00000051424	olfactory receptor 1184 Gene	Olfr1184	1.43605	0.00158196
ENSMUSG00000078793	predicted gene 5155 Gene	Gm5155	1.44907	0.00357198
ENSMUSG00000071713	colony stimulating factor 2 receptor, beta, low-affinity (granulocyte-macrophage) Gene	Csf2rb	1.4541	0.00485571
ENSMUSG00000083640	predicted gene 8876 Pseudogene	Gm8876	1.45635	0.00120337
ENSMUSG00000054446	carboxypeptidase A1 Gene	Cpa1	1.46484	0.000802565
ENSMUSG00000086470	predicted gene 12580 Gene	Gm12580	1.46579	0.00103298
ENSMUSG00000080956	predicted gene 16179 Pseudogene	Gm16179	1.48007	0.000342933
ENSMUSG00000074571	RIKEN cDNA 1700101G07 gene Gene	1700101G07Rik	1.48662	0.00459147
ENSMUSG00000075042	RIKEN cDNA 6430553K19 gene Gene	6430553K19Rik	1.50203	0.00250051
ENSMUSG00000029755	distal-less homeobox 5 Gene	Dlx5	1.52415	0.00298461
ENSMUSG00000085508	predicted gene 13965 Gene	Gm13965	1.5385	0.00346505
ENSMUSG00000034394	leukemia inhibitory factor Gene	Lif	1.57046	0.000705798
ENSMUSG00000085362	RIKEN cDNA C030034L19 gene Gene	C030034L19Rik	1.58677	0.00100831
ENSMUSG00000066007	zinc finger protein 600 Gene	Zfp600	1.64326	5.37436e-05
ENSMUSG00000089753	predicted gene 11709 Gene	Gm11709	1.64863	0.000226637
ENSMUSG00000028971	cortistatin Gene	Cort	1.71623	0.000515089
ENSMUSG00000086411	predicted gene 14236 Gene	Gm14236	1.78886	0.000178568
ENSMUSG00000085119	predicted gene 13644 Gene	Gm13644	1.89653	0.000253009
ENSMUSG00000005547	cytochrome P450, family 2, subfamily a, polypeptide 5 Gene	Cyp2a5	1.9717	0.00121962
ENSMUSG00000052861	dynein, axonemal, heavy chain 6 Gene	Dnahc6	1.98783	0.0013527
ENSMUSG00000081466	predicted gene 14912 Pseudogene	Gm14912	2.11807	0.00364346
ENSMUSG00000066489	ribosomal protein L26, pseudogene 2 Pseudogene	Rpl26-ps2	2.13353	0.00167933
ENSMUSG00000075078	olfactory receptor 1250 Gene	Olfr1250	2.21038	0.00470855
ENSMUSG00000051687	vomeronasal 1 receptor 73 Gene	Vmn1r73	2.37821	0.00446048
ENSMUSG00000075085	olfactory receptor 1242 Gene	Olfr1242	2.41036	0.00336766
ENSMUSG00000030703	glycerophosphodiester phosphodiesterase domain containing 3 Gene	Gdpd3	4.10145	0.000108964
	HD-TLS+/- vs WT-TLS+/+, 8w Str (P<0.005, >1.2 fold)
Ensembl_gene	Definition	Symbol	Fold change	P value
ENSMUSG00000004341	glutathione peroxidase 6 Gene	Gpx6	-7.00618	0.000128671
ENSMUSG00000046480	sodium channel, type IV, beta Gene	Scn4b	-4.43032	8.16488e-05
ENSMUSG00000066197	G protein-coupled receptor 139 Gene	Gpr139	-4.28575	0.00113992
ENSMUSG00000035258	ABI gene family, member 3 (NESH) binding protein Gene	Abi3bp	-4.24657	0.000374879
ENSMUSG00000079183	predicted gene 11063 Gene	Gm11063	-4.10657	0.00107766
ENSMUSG00000058679	olfactory receptor 498 Gene	Olfr498	-3.76808	0.00485717
ENSMUSG00000057457	phosphate regulating gene with homologies to endopeptidases on the X chromosome (hypophosphatemia, vitamin D resistant rickets) Gene	Phex	-3.44979	0.000870826
ENSMUSG00000040899	chemokine (C-C motif) receptor 6 Gene	Ccr6	-3.05445	0.000966491
ENSMUSG00000031506	protein tyrosine phosphatase, non-receptor type 7 Gene	Ptpn7	-2.93992	0.000403988
ENSMUSG00000039059	histamine receptor H3 Gene	Hrh3	-2.7589	8.22534e-06
ENSMUSG00000017493	insulin-like growth factor binding protein 4 Gene	Igfbp4	-2.73702	0.00122771
ENSMUSG00000030592	ryanodine receptor 1, skeletal muscle Gene	Ryr1	-2.72652	0.00494417
ENSMUSG00000083085	predicted gene 12765 Pseudogene	Gm12765	-2.6255	0.000314638
ENSMUSG00000021765	follistatin Gene	Fst	-2.5195	0.00362194
ENSMUSG00000066885	protein tyrosine phosphatase, receptor type, V Gene	Ptprv	-2.50574	7.08212e-05
ENSMUSG00000062319	predicted gene 10115 Gene	Gm10115	-2.48423	0.00183138
ENSMUSG00000033063	contactin associated protein-like 3 Gene	Cntnap3	-2.41755	0.000920194
ENSMUSG00000020953	coagulation factor C homolog (Limulus polyphemus) Gene	Coch	-2.41696	0.00426057
ENSMUSG00000035486	polo-like kinase 5 (Drosophila) Gene	Plk5	-2.38131	0.00121998
ENSMUSG00000035355	potassium voltage-gated channel, subfamily H (eag-related), member 4 Gene	Kcnh4	-2.36159	0.00103579
ENSMUSG00000035305	receptor tyrosine kinase-like orphan receptor 1 Gene	Ror1	-2.34347	0.00159138
ENSMUSG00000072407	predicted gene 6419 Pseudogene	Gm6419	-2.26381	0.00192987
ENSMUSG00000068037	MAS1 oncogene Gene	Mas1	-2.25345	0.00143328
ENSMUSG00000031997	transient receptor potential cation channel, subfamily C, member 6 Gene	Trpc6	-2.25326	0.000640648
ENSMUSG00000039115	integrin alpha 9 Gene	Itga9	-2.23832	0.00157394
ENSMUSG00000074189	predicted gene 5116 Gene	Gm5116	-2.2325	0.00291339
ENSMUSG00000019027	dynein, axonemal, heavy chain 1 Gene	Dnahc1	-2.23052	0.00250637
ENSMUSG00000090291	LRRC10-like protein ENSP00000367315	AC124169.1	-2.21416	0.00369673
ENSMUSG00000007656	cAMP-regulated phosphoprotein 19 Gene	Arpp19	-2.19757	0.00184447
ENSMUSG00000050089	A kinase (PRKA) anchor protein 4 Gene	Akap4	-2.19337	0.00238792
ENSMUSG00000023868	phosphodiesterase 10A Gene	Pde10a	-2.16052	0.000309939
ENSMUSG00000045903	neuronal PAS domain protein 4 Gene	Npas4	-2.15907	0.00414038
ENSMUSG00000039714	complexin 3 Gene	Cplx3	-2.15682	0.00257693
ENSMUSG00000049303	synaptotagmin XII Gene	Syt12	-2.15672	0.00259967
ENSMUSG00000023067	cyclin-dependent kinase inhibitor 1A (P21) Gene	Cdkn1a	-2.15398	0.00179089
ENSMUSG00000038530	regulator of G-protein signaling 4 Gene	Rgs4	-2.14332	0.00396856
ENSMUSG00000031932	G protein-coupled receptor 83 Gene	Gpr83	-2.12975	0.000142868
ENSMUSG00000029054	gamma-aminobutyric acid (GABA) A receptor, subunit delta Gene	Gabrd	-2.12252	0.000752638
ENSMUSG00000042854	transformation related protein 53 regulating kinase Gene	Trp53rk	-2.10551	0.00370299
ENSMUSG00000036273	leucine-rich repeat kinase 2 Gene	Lrrk2	-2.10473	0.00283073
ENSMUSG00000090669	AC154412.2	AC154412.2	-2.10086	8.06438e-05
ENSMUSG00000036902	neuropilin (NRP) and tolloid (TLL)-like 2 Gene	Neto2	-2.09358	0.00367746
ENSMUSG00000026077	neuronal PAS domain protein 2 Gene	Npas2	-2.09128	0.000469784
ENSMUSG00000046182	GSG1-like Gene	Gsg1l	-2.09029	0.0016429
ENSMUSG00000050623	RIKEN cDNA 1700019N12 gene Gene	1700019N12Rik	-2.08231	0.000148295
ENSMUSG00000044288	cannabinoid receptor 1 (brain) Gene	Cnr1	-2.06478	0.000822824
ENSMUSG00000087314	predicted gene 15552 Gene	Gm15552	-2.02097	0.00458981
ENSMUSG00000051617	keratin 9 Gene	Krt9	-2.01149	0.000833798
ENSMUSG00000089671	predicted gene 16537 Gene	Gm16537	-1.96659	0.0018579
ENSMUSG00000022594	Ly6/neurotoxin 1 Gene	Lynx1	-1.96465	0.00131895
ENSMUSG00000026452	synaptotagmin II Gene	Syt2	-1.95017	0.000869465
ENSMUSG00000045573	preproenkephalin Gene	Penk	-1.94172	0.00117578
ENSMUSG00000016179	calcium/calmodulin-dependent protein kinase I gamma Gene	Camk1g	-1.93865	0.000207776
ENSMUSG00000058071	olfactory receptor 818 Gene	Olfr818	-1.93788	0.00427344
ENSMUSG00000020599	regulator of G-protein signaling 9 Gene	Rgs9	-1.92697	0.00149431
ENSMUSG00000040424	homeodomain interacting protein kinase 4 Gene	Hipk4	-1.92334	0.00134558
ENSMUSG00000026322	5 hydroxytryptamine (serotonin) receptor 4 Gene	Htr4	-1.91979	0.000126517
ENSMUSG00000021180	ribosomal protein S6 kinase, polypeptide 5 Gene	Rps6ka5	-1.91817	0.000986557
ENSMUSG00000091689	AL831794.2	AL831794.2	-1.9085	0.000895236
ENSMUSG00000040125	G protein-coupled receptor 26 Gene	Gpr26	-1.88837	0.000152602
ENSMUSG00000031604	sterol-C4-methyl oxidase-like Gene	Sc4mol	-1.8822	4.43945e-05
ENSMUSG00000085565	predicted gene 15721 Gene	Gm15721	-1.84976	0.000110936
ENSMUSG00000038264	sema domain, immunoglobulin domain (Ig), and GPI membrane anchor, (semaphorin) 7A Gene	Sema7a	-1.84755	0.00112922
ENSMUSG00000028328	tropomodulin 1 Gene	Tmod1	-1.83514	0.00225669
ENSMUSG00000025221	Kv channel-interacting protein 2 Gene	Kcnip2	-1.83509	0.00120635
ENSMUSG00000085782	predicted gene 15624 Gene	Gm15624	-1.8283	0.00373378
ENSMUSG00000059213	dendrin Gene	Ddn	-1.82143	0.000231708
ENSMUSG00000020178	adenosine A2a receptor Gene	Adora2a	-1.80964	4.97285e-05
ENSMUSG00000046610	RIKEN cDNA 5330437I02 gene Gene	5330437I02Rik	-1.80738	0.00256505
ENSMUSG00000029471	calcium/calmodulin-dependent protein kinase kinase 2, beta Gene	Camkk2	-1.80479	0.000435944
ENSMUSG00000034997	5-hydroxytryptamine (serotonin) receptor 2A Gene	Htr2a	-1.79673	0.00125994
ENSMUSG00000040495	cholinergic receptor, muscarinic 4 Gene	Chrm4	-1.79644	0.00101073
ENSMUSG00000034570	inositol polyphosphate 5-phosphatase J Gene	Inpp5j	-1.78701	0.00241573
ENSMUSG00000022840	adenylate cyclase 5 Gene	Adcy5	-1.78161	0.000486424
ENSMUSG00000029638	glucocorticoid induced transcript 1 Gene	Glcci1	-1.77956	0.00320911
ENSMUSG00000022490	protein phosphatase 1, regulatory (inhibitor) subunit 1A Gene	Ppp1r1a	-1.77569	9.96656e-06
ENSMUSG00000019232	alanine-glyoxylate aminotransferase 2-like 1 Gene	Agxt2l1	-1.76363	0.00404469
ENSMUSG00000000530	activin A receptor, type II-like 1 Gene	Acvrl1	-1.76162	0.000332819
ENSMUSG00000046818	DNA-damage-inducible transcript 4-like Gene	Ddit4l	-1.76105	0.00413265
ENSMUSG00000027296	inositol 1,4,5-trisphosphate 3-kinase A Gene	Itpka	-1.74837	0.00263101
ENSMUSG00000038388	membrane protein, palmitoylated 6 (MAGUK p55 subfamily member 6) Gene	Mpp6	-1.74341	0.0042894
ENSMUSG00000037148	Rho GTPase activating protein 10 Gene	Arhgap10	-1.73753	0.00169124
ENSMUSG00000037754	protein phosphatase 1, regulatory (inhibitor) subunit 16B Gene	Ppp1r16b	-1.73537	0.00464804
ENSMUSG00000031883	carbonic anhydrase 7 Gene	Car7	-1.73522	0.00462897
ENSMUSG00000000782	transcription factor 7, T-cell specific Gene	Tcf7	-1.73392	0.000367587
ENSMUSG00000084771	predicted gene 15139 Gene	Gm15139	-1.73264	0.00302471
ENSMUSG00000020823	SEC14-like 1 (S. cerevisiae) Gene	Sec14l1	-1.7164	0.00058612
ENSMUSG00000074968	anoctamin 3 Gene	Ano3	-1.71592	0.00244061
ENSMUSG00000037579	potassium voltage-gated channel, subfamily H (eag-related), member 3 Gene	Kcnh3	-1.71579	3.11101e-05
ENSMUSG00000050761	glycoprotein Ib, beta polypeptide Gene	Gp1bb	-1.71236	0.00191502
ENSMUSG00000051177	phospholipase C, beta 1 Gene	Plcb1	-1.7107	0.00363259
ENSMUSG00000027827	potassium voltage-gated channel, shaker-related subfamily, beta member 1 Gene	Kcnab1	-1.70934	0.00126681
ENSMUSG00000030102	inositol 1,4,5-triphosphate receptor 1 Gene	Itpr1	-1.70284	0.000346761
ENSMUSG00000029333	RasGEF domain family, member 1B Gene	Rasgef1b	-1.69943	0.00267715
ENSMUSG00000052087	regulator of G-protein signaling 14 Gene	Rgs14	-1.69876	0.000708128
ENSMUSG00000061751	kalirin, RhoGEF kinase Gene	Kalrn	-1.68863	6.57796e-05
ENSMUSG00000019437	TLC domain containing 1 Gene	Tlcd1	-1.68154	0.000847051
ENSMUSG00000029015	solute carrier family 26, member 5 Gene	Slc26a5	-1.68123	0.000108757
ENSMUSG00000045294	insulin induced gene 1 Gene	Insig1	-1.68008	0.00016393
ENSMUSG00000000555	integrin alpha 5 (fibronectin receptor alpha) Gene	Itga5	-1.67614	0.00476641
ENSMUSG00000021708	RAS protein-specific guanine nucleotide-releasing factor 2 Gene	Rasgrf2	-1.67505	0.000487123
ENSMUSG00000005716	parvalbumin Gene	Pvalb	-1.67361	0.00233397
ENSMUSG00000022054	neurofilament, medium polypeptide Gene	Nefm	-1.67318	0.00237099
ENSMUSG00000089375	Small nucleolar RNA SNORD107	SNORD107.1	-1.66348	0.000578655
ENSMUSG00000026663	activating transcription factor 6 Gene	Atf6	-1.66346	0.00109714
ENSMUSG00000085838	predicted gene 13706 Gene	Gm13706	-1.65395	0.000987447
ENSMUSG00000007617	homer homolog 1 (Drosophila) Gene	Homer1	-1.65015	0.00155572
ENSMUSG00000078307	expressed sequence AI593442 Gene	AI593442	-1.64892	0.0042298
ENSMUSG00000089997	Riken cDNA 1810020O05 gene Gene	1810020O05Rik	-1.64693	0.00177962
ENSMUSG00000024883	Ras and Rab interactor 1 Gene	Rin1	-1.64494	0.00225575
ENSMUSG00000022537	transmembrane protein 44 Gene	Tmem44	-1.64427	0.00193225
ENSMUSG00000087011	predicted gene 12930 Gene	Gm12930	-1.64135	0.000285484
ENSMUSG00000025905	opioid receptor, kappa 1 Gene	Oprk1	-1.63712	0.00435987
ENSMUSG00000000378	cerebral cavernous malformation 2 homolog (human) Gene	Ccm2	-1.63678	0.00445941
ENSMUSG00000089762	immediate early response 5-like Gene	Ier5l	-1.63321	0.000512288
ENSMUSG00000005973	reticulocalbin 1 Gene	Rcn1	-1.62998	0.00120432
ENSMUSG00000021676	IQ motif containing GTPase activating protein 2 Gene	Iqgap2	-1.62965	0.0037761
ENSMUSG00000038400	prostate transmembrane protein, androgen induced 1 Gene	Pmepa1	-1.62459	4.99401e-05
ENSMUSG00000061718	protein phosphatase 1, regulatory (inhibitor) subunit 1B Gene	Ppp1r1b	-1.623	0.00042313
ENSMUSG00000052374	actinin alpha 2 Gene	Actn2	-1.62218	0.00275069
ENSMUSG00000021318	GLI-Kruppel family member GLI3 Gene	Gli3	-1.61291	0.00217248
ENSMUSG00000045318	adrenergic receptor, alpha 2c Gene	Adra2c	-1.60883	0.00329098
ENSMUSG00000029544	calcium binding protein 1 Gene	Cabp1	-1.6078	0.000465929
ENSMUSG00000019828	glutamate receptor, metabotropic 1 Gene	Grm1	-1.6046	0.000907799
ENSMUSG00000034472	RASD family, member 2 Gene	Rasd2	-1.59922	0.0033812
ENSMUSG00000039131	GIPC PDZ domain containing family, member 2 Gene	Gipc2	-1.59909	0.00245212
ENSMUSG00000078254	predicted gene 14195 Gene	Gm14195	-1.59909	0.00454802
ENSMUSG00000041771	solute carrier family 24 (sodium/potassium/calcium exchanger), member 4 Gene	Slc24a4	-1.57782	0.00103482
ENSMUSG00000071234	transmembrane protein 90a Gene	Tmem90a	-1.57667	8.27067e-05
ENSMUSG00000033960	RIKEN cDNA 9430020K01 gene Gene	9430020K01Rik	-1.5763	0.00324655
ENSMUSG00000041308	syntrophin, basic 2 Gene	Sntb2	-1.57101	0.00330341
ENSMUSG00000032193	low density lipoprotein receptor Gene	Ldlr	-1.56965	0.000426991
ENSMUSG00000033579	fatty acid 2-hydroxylase Gene	Fa2h	-1.56917	0.00249974
ENSMUSG00000028681	patched homolog 2 Gene	Ptch2	-1.56188	0.00105429
ENSMUSG00000025738	F-box and leucine-rich repeat protein 16 Gene	Fbxl16	-1.55772	0.000413587
ENSMUSG00000037703	ProSAPiP1 protein Gene	Prosapip1	-1.55698	0.00325158
ENSMUSG00000011877	G protein-coupled receptor kinase-interactor 1 Gene	Git1	-1.55556	0.00303823
ENSMUSG00000029406	phosphatidylinositol transfer protein, membrane-associated 2 Gene	Pitpnm2	-1.55498	0.000152369
ENSMUSG00000079537	RIKEN cDNA C030048H21 gene Gene	C030048H21Rik	-1.54679	0.00454762
ENSMUSG00000003974	glutamate receptor, metabotropic 3 Gene	Grm3	-1.54633	0.00164802
ENSMUSG00000041351	Rap1 GTPase-activating protein Gene	Rap1gap	-1.54459	0.00492877
ENSMUSG00000081560	predicted gene 9218 Pseudogene	Gm9218	-1.54341	0.00203123
ENSMUSG00000037679	inverted formin, FH2 and WH2 domain containing Gene	Inf2	-1.5414	0.00144665
ENSMUSG00000032625	thrombospondin, type I, domain containing 7A Gene	Thsd7a	-1.51925	0.00480783
ENSMUSG00000044819	oxoglutarate (alpha-ketoglutarate) receptor 1 Gene	Oxgr1	-1.51853	0.000615914
ENSMUSG00000046607	harakiri, BCL2 interacting protein (contains only BH3 domain) Gene	Hrk	-1.50981	2.29199e-05
ENSMUSG00000024064	UDP-N-acetyl-alpha-D-galactosamine:polypeptide N-acetylgalactosaminyltransferase 14 Gene	Galnt14	-1.50816	0.000637139
ENSMUSG00000040136	ATP-binding cassette, sub-family C (CFTR/MRP), member 8 Gene	Abcc8	-1.50498	0.000902577
ENSMUSG00000044216	potassium inwardly-rectifying channel, subfamily J, member 4 Gene	Kcnj4	-1.49565	0.00180337
ENSMUSG00000005672	kit oncogene Gene	Kit	-1.49286	0.00214493
ENSMUSG00000035237	lecithin cholesterol acyltransferase Gene	Lcat	-1.48751	0.00197741
ENSMUSG00000048644	cortexin 1 Gene	Ctxn1	-1.48681	0.00249453
ENSMUSG00000039079	thyrotropin releasing hormone receptor 2 Gene	Trhr2	-1.48515	0.000759684
ENSMUSG00000030376	solute carrier family 8 (sodium/calcium exchanger), member 2 Gene	Slc8a2	-1.48133	0.000889931
ENSMUSG00000038296	UDP-N-acetyl-alpha-D-galactosamine:polypeptide N-acetylgalactosaminyltransferase-like 4 Gene	Galntl4	-1.48125	0.00224922
ENSMUSG00000048776	parathyroid hormone-like peptide Gene	Pthlh	-1.47816	0.00425306
ENSMUSG00000030222	RAS-like, estrogen-regulated, growth-inhibitor Gene	Rerg	-1.47669	0.000200633
ENSMUSG00000026259	neuronal guanine nucleotide exchange factor Gene	Ngef	-1.47328	0.00120347
ENSMUSG00000006356	cysteine rich protein 2 Gene	Crip2	-1.47134	0.0025225
ENSMUSG00000048967	YjeF N-terminal domain containing 3 Gene	Yjefn3	-1.47105	0.000685379
ENSMUSG00000032259	dopamine receptor D2 Gene	Drd2	-1.46884	0.002401
ENSMUSG00000081427	predicted gene 12382 Pseudogene	Gm12382	-1.46807	0.00408112
ENSMUSG00000059237	predicted gene 6435 Pseudogene	Gm6435	-1.45695	0.00250608
ENSMUSG00000051401	potassium channel tetramerisation domain containing 16 Gene	Kctd16	-1.4551	0.000498368
ENSMUSG00000003273	carbonic anhydrase 11 Gene	Car11	-1.45115	0.00167763
ENSMUSG00000062296	tetratricopeptide repeat and ankyrin repeat containing 1 Gene	Trank1	-1.44852	0.00202324
ENSMUSG00000017167	contactin associated protein-like 1 Gene	Cntnap1	-1.44718	0.00350001
ENSMUSG00000073187	predicted gene 5784 Gene	Gm5784	-1.44527	0.00273027
ENSMUSG00000051029	serine (or cysteine) peptidase inhibitor, clade B, member 1b Gene	Serpinb1b	-1.44	0.000823682
ENSMUSG00000066639	RIKEN cDNA 1700001J11 gene Pseudogene	1700001J11Rik	-1.43914	0.00197934
ENSMUSG00000071735	predicted gene 16462 Gene	Gm16462	-1.43903	0.00269581
ENSMUSG00000082853	predicted gene 7134 Pseudogene	Gm7134	-1.43575	0.00145401
ENSMUSG00000021273	farnesyl diphosphate farnesyl transferase 1 Gene	Fdft1	-1.43412	0.00192544
ENSMUSG00000063659	zinc finger protein 238 Gene	Zfp238	-1.43342	0.0025006
ENSMUSG00000068373	RIKEN cDNA D430041D05 gene Gene	D430041D05Rik	-1.4334	0.000240723
ENSMUSG00000062542	synaptotagmin IX Gene	Syt9	-1.43251	0.00328857
ENSMUSG00000049225	pyruvate dehyrogenase phosphatase catalytic subunit 1 Gene	Pdp1	-1.43223	0.00292024
ENSMUSG00000090584	RP23-148F13.2	RP23-148F13.2	-1.43097	0.00354383
ENSMUSG00000018849	WW, C2 and coiled-coil domain containing 1 Gene	Wwc1	-1.42911	0.00276565
ENSMUSG00000005892	thyrotropin releasing hormone Gene	Trh	-1.42691	0.000883764
ENSMUSG00000055045	predicted gene 11190 Gene	Gm11190	-1.42265	0.00277175
ENSMUSG00000072214	septin 5 Gene	Sept5	-1.42217	0.00468165
ENSMUSG00000022075	Rho-related BTB domain containing 2 Gene	Rhobtb2	-1.41892	0.00214273
ENSMUSG00000050963	K+ voltage-gated channel, subfamily S, 2 Gene	Kcns2	-1.4187	0.00268998
ENSMUSG00000063434	sortilin-related VPS10 domain containing receptor 3 Gene	Sorcs3	-1.41684	0.00124456
ENSMUSG00000086320	predicted gene 12840 Gene	Gm12840	-1.41527	0.00291438
ENSMUSG00000037996	solute carrier family 24 (sodium/potassium/calcium exchanger), member 2 Gene	Slc24a2	-1.41488	0.00314978
ENSMUSG00000029055	phospholipase C, eta 2 Gene	Plch2	-1.41228	0.000598619
ENSMUSG00000025986	solute carrier family 39 (zinc transporter), member 10 Gene	Slc39a10	-1.40108	0.000994718
ENSMUSG00000028747	5-hydroxytryptamine (serotonin) receptor 6 Gene	Htr6	-1.39991	0.00103406
ENSMUSG00000029394	CDK2 (cyclin-dependent kinase 2)-associated protein 1 Gene	Cdk2ap1	-1.3971	0.000654549
ENSMUSG00000070003	single stranded DNA binding protein 4 Gene	Ssbp4	-1.39213	0.00162244
ENSMUSG00000036712	cylindromatosis (turban tumor syndrome) Gene	Cyld	-1.39131	0.00369767
ENSMUSG00000084965	predicted gene 13857 Pseudogene	Gm13857	-1.38996	0.0010087
ENSMUSG00000073565	proline rich 16 Gene	Prr16	-1.38821	0.00252007
ENSMUSG00000022489	phosphodiesterase 1B, Ca2+-calmodulin dependent Gene	Pde1b	-1.38661	0.00181959
ENSMUSG00000025499	Harvey rat sarcoma virus oncogene 1 Gene	Hras1	-1.38598	0.00180306
ENSMUSG00000030134	RasGEF domain family, member 1A Gene	Rasgef1a	-1.38464	0.00144503
ENSMUSG00000090671	RP24-162F23.2	RP24-162F23.2	-1.38451	0.00337901
ENSMUSG00000020846	family with sequence similarity 101, member B Gene	Fam101b	-1.37829	0.00302066
ENSMUSG00000036264	follistatin-like 4 Gene	Fstl4	-1.3779	0.00160255
ENSMUSG00000031958	lactate dehydrogenase D Gene	Ldhd	-1.3709	0.000161195
ENSMUSG00000036225	potassium channel tetramerisation domain containing 1 Gene	Kctd1	-1.36929	0.000996305
ENSMUSG00000031841	cadherin 13 Gene	Cdh13	-1.36923	0.00246644
ENSMUSG00000004110	calcium channel, voltage-dependent, R type, alpha 1E subunit Gene	Cacna1e	-1.36702	0.00388219
ENSMUSG00000005125	N-myc downstream regulated gene 1 Gene	Ndrg1	-1.36669	0.00261912
ENSMUSG00000026676	coiled-coil domain containing 3 Gene	Ccdc3	-1.36626	0.00122063
ENSMUSG00000022144	glial cell line derived neurotrophic factor Gene	Gdnf	-1.36476	0.00050323
ENSMUSG00000085484	predicted gene 13539 Gene	Gm13539	-1.36456	0.000874488
ENSMUSG00000036882	Rho GTPase activating protein 33 Gene	Arhgap33	-1.36382	0.000382744
ENSMUSG00000010086	ring finger protein 112 Gene	Rnf112	-1.36317	0.000730338
ENSMUSG00000056091	ST3 beta-galactoside alpha-2,3-sialyltransferase 5 Gene	St3gal5	-1.36091	0.00226915
ENSMUSG00000015981	serine/threonine kinase 32C Gene	Stk32c	-1.35559	0.000536096
ENSMUSG00000026764	kinesin family member 5C Gene	Kif5c	-1.34887	0.00253024
ENSMUSG00000052889	protein kinase C, beta Gene	Prkcb	-1.34541	0.000360312
ENSMUSG00000001833	septin 7 Gene	Sept7	-1.34518	0.00468033
ENSMUSG00000073117	predicted gene 7347 Gene	Gm7347	-1.34499	0.00196013
ENSMUSG00000058589	ankyrin repeat and sterile alpha motif domain containing 1B Gene	Anks1b	-1.34333	0.00113337
ENSMUSG00000040385	protein phosphatase 1, catalytic subunit, alpha isoform Gene	Ppp1ca	-1.34317	0.00405576
ENSMUSG00000041272	thymocyte selection-associated high mobility group box Gene	Tox	-1.34013	0.0038476
ENSMUSG00000061462	obscurin, cytoskeletal calmodulin and titin-interacting RhoGEF Gene	Obscn	-1.33993	0.00345373
ENSMUSG00000053199	Rho GTPase activating protein 20 Gene	Arhgap20	-1.33728	0.000281789
ENSMUSG00000086318	predicted gene, 16767 Gene	Gm16767	-1.33697	0.00474612
ENSMUSG00000030350	protein arginine N-methyltransferase 8 Gene	Prmt8	-1.336	0.00341743
ENSMUSG00000058013	septin 11 Gene	Sept11	-1.33532	0.00221525
ENSMUSG00000054266	serine (or cysteine) peptidase inhibitor, clade B, member 9d Gene	Serpinb9d	-1.33265	0.00471009
ENSMUSG00000049618	olfactory receptor 103 Gene	Olfr103	-1.33227	0.00445445
ENSMUSG00000034799	unc-13 homolog A (C. elegans) Gene	Unc13a	-1.32933	0.00175658
ENSMUSG00000021071	tripartite motif-containing 9 Gene	Trim9	-1.32925	0.000165989
ENSMUSG00000015501	human immunodeficiency virus type I enhancer binding protein 2 Gene	Hivep2	-1.32919	0.00304289
ENSMUSG00000021779	thyroid hormone receptor beta Gene	Thrb	-1.32453	0.00108883
ENSMUSG00000001054	required for meiotic nuclear division 5 homolog B (S. cerevisiae) Gene	Rmnd5b	-1.32373	0.00358964
ENSMUSG00000032503	cyclic AMP-regulated phosphoprotein, 21 Gene	Arpp21	-1.32308	0.00184702
ENSMUSG00000031292	cyclin-dependent kinase-like 5 Gene	Cdkl5	-1.32098	0.00150205
ENSMUSG00000030096	solute carrier family 6 (neurotransmitter transporter, taurine), member 6 Gene	Slc6a6	-1.31601	0.00256974
ENSMUSG00000032174	intercellular adhesion molecule 5, telencephalin Gene	Icam5	-1.31311	0.000758039
ENSMUSG00000020794	ubiquitin-conjugating enzyme E2G 1 (UBC7 homolog, C. elegans) Gene	Ube2g1	-1.31037	0.00412469
ENSMUSG00000028086	F-box and WD-40 domain protein 7 Gene	Fbxw7	-1.3087	0.00129538
ENSMUSG00000027350	chromogranin B Gene	Chgb	-1.30846	0.00159551
ENSMUSG00000055515	vomeronasal 2, receptor 81 Gene	Vmn2r81	-1.30769	0.00211309
ENSMUSG00000019769	synaptic nuclear envelope 1 Gene	Syne1	-1.30716	0.0024361
ENSMUSG00000027394	tubulin tyrosine ligase Gene	Ttl	-1.30278	0.000951602
ENSMUSG00000019779	fyn-related kinase Gene	Frk	-1.30207	0.00107451
ENSMUSG00000041498	kinesin family member 14 Gene	Kif14	-1.30194	0.00236378
ENSMUSG00000057060	solute carrier family 35, member F3 Gene	Slc35f3	-1.2982	0.000776794
ENSMUSG00000041729	coronin, actin binding protein, 2B Gene	Coro2b	-1.29794	0.00330025
ENSMUSG00000046447	calcium/calmodulin-dependent protein kinase II inhibitor 1 Gene	Camk2n1	-1.2972	0.00165025
ENSMUSG00000038327	serine (or cysteine) peptidase inhibitor, clade B, member 9f Gene	Serpinb9f	-1.29248	0.00492589
ENSMUSG00000031833	microtubule associated serine/threonine kinase 3 Gene	Mast3	-1.29131	0.000426278
ENSMUSG00000042700	signal-induced proliferation-associated 1 like 1 Gene	Sipa1l1	-1.29013	0.00030912
ENSMUSG00000026202	tubulin, alpha 4A Gene	Tuba4a	-1.2851	0.0017764
ENSMUSG00000046178	neurexophilin 1 Gene	Nxph1	-1.28442	0.00467708
ENSMUSG00000029419	predicted gene 996 Gene	Gm996	-1.28338	0.00218623
ENSMUSG00000006235	erythropoietin receptor Gene	Epor	-1.28225	0.00260989
ENSMUSG00000034201	growth arrest-specific 2 like 1 Gene	Gas2l1	-1.28212	0.00277417
ENSMUSG00000044708	potassium inwardly-rectifying channel, subfamily J, member 10 Gene	Kcnj10	-1.27785	0.000136709
ENSMUSG00000041046	receptor (calcitonin) activity modifying protein 3 Gene	Ramp3	-1.27779	0.000488281
ENSMUSG00000036062	expressed sequence N28178 Gene	N28178	-1.2774	0.00223979
ENSMUSG00000034607	premature ovarian failure 1B Gene	Pof1b	-1.27725	0.00220045
ENSMUSG00000040536	N-terminal EF-hand calcium binding protein 1 Gene	Necab1	-1.27675	0.00166986
ENSMUSG00000003352	calcium channel, voltage-dependent, beta 3 subunit Gene	Cacnb3	-1.27172	0.0032053
ENSMUSG00000039546	adherens junction associated protein 1 Gene	Ajap1	-1.2717	0.00174466
ENSMUSG00000040857	Ets2 repressor factor Gene	Erf	-1.2714	0.0025068
ENSMUSG00000001053	NEDD4 binding protein 3 Gene	N4bp3	-1.26786	0.000998543
ENSMUSG00000044086	leiomodin 3 (fetal) Gene	Lmod3	-1.26756	0.000778149
ENSMUSG00000053310	neurogranin Gene	Nrgn	-1.26682	0.00178659
ENSMUSG00000020827	misshapen-like kinase 1 (zebrafish) Gene	Mink1	-1.26666	0.00100549
ENSMUSG00000032192	guanine nucleotide binding protein (G protein), beta 5 Gene	Gnb5	-1.26557	0.00271834
ENSMUSG00000021379	inhibitor of DNA binding 4 Gene	Id4	-1.26421	0.00142334
ENSMUSG00000028373	astrotactin 2 Gene	Astn2	-1.2639	0.0048522
ENSMUSG00000071860	RIKEN cDNA 2900055J20 gene Gene	2900055J20Rik	-1.26326	0.000891794
ENSMUSG00000078154	predicted gene 12184 Gene	Gm12184	-1.26222	0.00120779
ENSMUSG00000048279	sacsin Gene	Sacs	-1.2614	0.00264164
ENSMUSG00000050556	potassium voltage gated channel, Shab-related subfamily, member 1 Gene	Kcnb1	-1.2596	0.00364368
ENSMUSG00000050321	neuropilin (NRP) and tolloid (TLL)-like 1 Gene	Neto1	-1.25954	0.00239738
ENSMUSG00000034913	spermatid associated Gene	Spert	-1.25937	0.000231031
ENSMUSG00000072874	predicted gene 6116 Gene	Gm6116	-1.25872	0.00338966
ENSMUSG00000028347	transmembrane protein with EGF-like and two follistatin-like domains 1 Gene	Tmeff1	-1.25845	0.000751162
ENSMUSG00000002459	regulator of G-protein signaling 20 Gene	Rgs20	-1.25347	0.00256061
ENSMUSG00000020810	cytoglobin Gene	Cygb	-1.25339	0.0042302
ENSMUSG00000049583	glutamate receptor, metabotropic 5 Gene	Grm5	-1.25333	0.00393665
ENSMUSG00000064373	selenoprotein P, plasma, 1 Gene	Sepp1	-1.25105	0.00176675
ENSMUSG00000028785	hippocalcin Gene	Hpca	-1.24895	0.00370177
ENSMUSG00000038976	protein phosphatase 1, regulatory subunit 9B Gene	Ppp1r9b	-1.24815	0.00367578
ENSMUSG00000045287	reticulon 4 receptor-like 1 Gene	Rtn4rl1	-1.24452	0.00346115
ENSMUSG00000044788	fatty acid desaturase domain family, member 6 Gene	Fads6	-1.2437	0.00456631
ENSMUSG00000025035	ADP-ribosylation factor-like 3 Gene	Arl3	-1.24152	0.0024275
ENSMUSG00000023832	acetyl-Coenzyme A acetyltransferase 2 Gene	Acat2	-1.24047	0.00349759
ENSMUSG00000027347	RAS guanyl releasing protein 1 Gene	Rasgrp1	-1.24039	0.00476805
ENSMUSG00000040430	phosphatidylinositol transfer protein, cytoplasmic 1 Gene	Pitpnc1	-1.23924	0.00355031
ENSMUSG00000022463	sterol regulatory element binding factor 2 Gene	Srebf2	-1.23671	0.000294993
ENSMUSG00000033871	peroxisome proliferative activated receptor, gamma, coactivator 1 beta Gene	Ppargc1b	-1.23654	0.000415565
ENSMUSG00000027221	carbohydrate (keratan sulfate Gal-6) sulfotransferase 1 Gene	Chst1	-1.23593	0.00478851
ENSMUSG00000058740	potassium channel, subfamily T, member 1 Gene	Kcnt1	-1.23513	0.00125697
ENSMUSG00000082100	glutamine synthetase pseudogene 1 Pseudogene	Glns-ps1	-1.23438	0.0029722
ENSMUSG00000037625	claudin 11 Gene	Cldn11	-1.23142	0.00166965
ENSMUSG00000019146	calcium channel, voltage-dependent, gamma subunit 2 Gene	Cacng2	-1.2308	0.000735827
ENSMUSG00000067629	synaptic Ras GTPase activating protein 1 homolog (rat) Gene	Syngap1	-1.22936	0.000426162
ENSMUSG00000071369	mitogen-activated protein kinase kinase kinase 5 Gene	Map3k5	-1.22713	0.00159384
ENSMUSG00000027562	carbonic anhydrase 2 Gene	Car2	-1.22607	0.00234432
ENSMUSG00000053141	protein tyrosine phosphatase, receptor type, T Gene	Ptprt	-1.22572	0.0040246
ENSMUSG00000031762	metallothionein 2 Gene	Mt2	-1.22298	0.00144335
ENSMUSG00000002341	neurocan Gene	Ncan	-1.22296	0.000216269
ENSMUSG00000024617	calcium/calmodulin-dependent protein kinase II alpha Gene	Camk2a	-1.22207	0.00138773
ENSMUSG00000022099	erythrocyte protein band 4.9 Gene	Epb4.9	-1.22041	0.00202351
ENSMUSG00000028161	protein phosphatase 3, catalytic subunit, alpha isoform Gene	Ppp3ca	-1.21575	0.002763
ENSMUSG00000026640	plexin A2 Gene	Plxna2	-1.21457	0.000285389
ENSMUSG00000004383	like-glycosyltransferase Gene	Large	-1.20828	0.00145098
ENSMUSG00000058761	ring finger protein 169 Gene	Rnf169	-1.20506	0.00410574
ENSMUSG00000033161	ATPase, Na+/K+ transporting, alpha 1 polypeptide Gene	Atp1a1	-1.20484	0.000483361
ENSMUSG00000026473	glutamate-ammonia ligase (glutamine synthetase) Gene	Glul	-1.20319	0.00389787
ENSMUSG00000054843	attractin like 1 Gene	Atrnl1	-1.20142	1.25833e-05
ENSMUSG00000042104	UDP-glucose glycoprotein glucosyltransferase 2 Gene	Uggt2	-1.2002	0.00394721
ENSMUSG00000022897	dual-specificity tyrosine-(Y)-phosphorylation regulated kinase 1a Gene	Dyrk1a	1.20002	0.00362969
ENSMUSG00000090841	myosin light polypeptide 6	AC170752.1	1.2007	0.000835937
ENSMUSG00000068270	shroom family member 4 Gene	Shroom4	1.20099	0.00283941
ENSMUSG00000066151	FK506 binding protein 15 Gene	Fkbp15	1.20101	0.00130916
ENSMUSG00000058441	pannexin 2 Gene	Panx2	1.20143	0.00118069
ENSMUSG00000026615	glutamyl-prolyl-tRNA synthetase Gene	Eprs	1.20196	0.00475852
ENSMUSG00000016487	PTPRF interacting protein, binding protein 1 (liprin beta 1) Gene	Ppfibp1	1.20214	0.000899518
ENSMUSG00000021660	basic transcription factor 3 Gene	Btf3	1.20338	0.00117621
ENSMUSG00000082283	predicted gene 14472 Pseudogene	Gm14472	1.20378	0.00253204
ENSMUSG00000034723	thioredoxin-related transmembrane protein 4 Gene	Tmx4	1.20414	0.00412516
ENSMUSG00000030603	proteasome (prosome, macropain) 26S subunit, ATPase, 4 Gene	Psmc4	1.20489	0.00395419
ENSMUSG00000033578	transmembrane protein 35 Gene	Tmem35	1.20532	0.00423273
ENSMUSG00000038831	Ral GEF with PH domain and SH3 binding motif 1 Gene	Ralgps1	1.20566	0.00384566
ENSMUSG00000055629	beta-1,4-N-acetyl-galactosaminyl transferase 4 Gene	B4galnt4	1.20596	0.000866015
ENSMUSG00000066149	cell division cycle 26 Gene	Cdc26	1.20628	0.0044731
ENSMUSG00000028962	solute carrier family 4 (anion exchanger), member 2 Gene	Slc4a2	1.20648	0.00112447
ENSMUSG00000056124	UDP-Gal:betaGlcNAc beta 1,4-galactosyltransferase, polypeptide 6 Gene	B4galt6	1.20705	0.00100954
ENSMUSG00000036779	PAP associated domain containing 5 Gene	Papd5	1.20773	0.00289996
ENSMUSG00000021608	lysophosphatidylcholine acyltransferase 1 Gene	Lpcat1	1.20826	0.00390822
ENSMUSG00000040652	ornithine decarboxylase antizyme 2, pseudogene Pseudogene	Oaz2-ps	1.20842	0.00113116
ENSMUSG00000032598	NCK interacting protein with SH3 domain Gene	Nckipsd	1.20904	0.000459531
ENSMUSG00000049235	predicted gene 7324 Pseudogene	Gm7324	1.2097	0.00302979
ENSMUSG00000024127	prolyl endopeptidase-like Gene	Prepl	1.21013	0.00235801
ENSMUSG00000091580	AC114990.2	AC114990.2	1.21138	0.00261248
ENSMUSG00000022412	Smith-Magenis syndrome chromosome region, candidate 7-like (human) Gene	Smcr7l	1.2137	0.00333726
ENSMUSG00000034501	RIKEN cDNA 1810048J11 gene Gene	1810048J11Rik	1.21435	0.00226789
ENSMUSG00000039086	synovial sarcoma translocation gene on chromosome 18-like 1 Gene	Ss18l1	1.21445	0.00229582
ENSMUSG00000028452	valosin containing protein Gene	Vcp	1.21503	0.00153912
ENSMUSG00000031787	katanin p80 (WD40-containing) subunit B 1 Gene	Katnb1	1.21532	0.00193791
ENSMUSG00000014426	mitogen-activated protein kinase kinase kinase 4 Gene	Map3k4	1.21573	0.00323328
ENSMUSG00000006095	tubulin folding cofactor B Gene	Tbcb	1.21605	0.00185186
ENSMUSG00000062647	ribosomal protein L7A Gene	Rpl7a	1.21752	0.00494025
ENSMUSG00000016619	nucleoporin 50 Gene	Nup50	1.2177	0.000339339
ENSMUSG00000037351	ARP1 actin-related protein 1 homolog B, centractin beta (yeast) Gene	Actr1b	1.21783	0.00474746
ENSMUSG00000047535	olfactory receptor 67 Gene	Olfr67	1.21801	0.00243676
ENSMUSG00000059070	ribosomal protein L18 Gene	Rpl18	1.21815	0.00115846
ENSMUSG00000036948	cDNA sequence BC037034 Gene	BC037034	1.21837	0.00250078
ENSMUSG00000022571	pyrroline-5-carboxylate reductase-like Gene	Pycrl	1.21899	0.00132532
ENSMUSG00000062075	lamin B2 Gene	Lmnb2	1.21902	0.000846266
ENSMUSG00000041203	RIKEN cDNA 2310036O22 gene Gene	2310036O22Rik	1.21967	0.00398161
ENSMUSG00000006299	angio-associated migratory protein Gene	Aamp	1.21974	0.00315095
ENSMUSG00000020186	cysteine and glycine-rich protein 2 Gene	Csrp2	1.22049	0.000257343
ENSMUSG00000069136	RIKEN cDNA A130006I12 gene Pseudogene	A130006I12Rik	1.22074	0.000753858
ENSMUSG00000028184	latrophilin 2 Gene	Lphn2	1.22085	0.000636018
ENSMUSG00000024590	lamin B1 Gene	Lmnb1	1.22122	0.00213045
ENSMUSG00000036180	GATA zinc finger domain containing 2A Gene	Gatad2a	1.22133	0.000649708
ENSMUSG00000027739	RAB33B, member of RAS oncogene family Gene	Rab33b	1.22183	0.00294399
ENSMUSG00000038957	enhancer of mRNA decapping 3 homolog (S. cerevisiae) Gene	Edc3	1.22223	0.00119085
ENSMUSG00000024387	casein kinase 2, beta polypeptide Gene	Csnk2b	1.22292	0.000932126
ENSMUSG00000001569	nucleolar protein with MIF4G domain 1 Gene	Nom1	1.22422	0.00371658
ENSMUSG00000021400	Werner helicase interacting protein 1 Gene	Wrnip1	1.22435	0.00397141
ENSMUSG00000053192	myeloid/lymphoid or mixed-lineage leukemia (trithorax homolog, Drosophila); translocated to, 11 Gene	Mllt11	1.22437	0.00135077
ENSMUSG00000023267	gamma-aminobutyric acid (GABA) C receptor, subunit rho 2 Gene	Gabrr2	1.22456	0.00374173
ENSMUSG00000040481	bromodomain PHD finger transcription factor Gene	Bptf	1.22494	0.0016928
ENSMUSG00000038876	ring finger protein 146 Gene	Rnf146	1.22495	0.00417239
ENSMUSG00000014074	ring finger protein 168 Gene	Rnf168	1.22556	0.00243327
ENSMUSG00000006932	catenin (cadherin associated protein), beta 1 Gene	Ctnnb1	1.22564	0.000793054
ENSMUSG00000009090	adaptor protein complex AP-1, beta 1 subunit Gene	Ap1b1	1.22629	0.00248694
ENSMUSG00000032867	F-box and WD-40 domain protein 8 Gene	Fbxw8	1.22756	0.00148904
ENSMUSG00000070044	family with sequence similarity 149, member A Gene	Fam149a	1.22824	0.000247732
ENSMUSG00000001924	ubiquitin-like modifier activating enzyme 1 Gene	Uba1	1.22847	0.00204517
ENSMUSG00000059658	predicted pseudogene 16379 Pseudogene	Gm16379	1.22862	0.00366435
ENSMUSG00000026918	bromodomain containing 3 Gene	Brd3	1.22909	0.00384937
ENSMUSG00000028234	ribosomal protein S20 Gene	Rps20	1.22932	0.0002937
ENSMUSG00000079562	macrophage erythroblast attacher Gene	Maea	1.22999	0.00069746
ENSMUSG00000044018	mitochondrial ribosomal protein L50 Gene	Mrpl50	1.23016	0.00292816
ENSMUSG00000053746	peptidyl-tRNA hydrolase 1 homolog (S. cerevisiae) Gene	Ptrh1	1.23027	0.00323584
ENSMUSG00000002778	KDEL (Lys-Asp-Glu-Leu) endoplasmic reticulum protein retention receptor 1 Gene	Kdelr1	1.2311	4.93325e-05
ENSMUSG00000021917	signal peptidase complex subunit 1 homolog (S. cerevisiae) Gene	Spcs1	1.23116	0.00452363
ENSMUSG00000001100	polymerase (DNA-directed), delta interacting protein 2 Gene	Poldip2	1.23126	0.00246027
ENSMUSG00000003808	phenylalanyl-tRNA synthetase, alpha subunit Gene	Farsa	1.23144	0.000127722
ENSMUSG00000081400	predicted gene 13680 Pseudogene	Gm13680	1.23325	0.000810174
ENSMUSG00000025793	HGF-regulated tyrosine kinase substrate Gene	Hgs	1.23347	0.00436248
ENSMUSG00000059327	ectodysplasin-A Gene	Eda	1.23386	0.00375313
ENSMUSG00000027650	Tel2 interacting protein 1 homolog (S. pombe) Gene	Tti1	1.23433	0.00249511
ENSMUSG00000068859	trans-acting transcription factor 9 Gene	Sp9	1.23488	0.000170637
ENSMUSG00000029388	eukaryotic translation initiation factor 2B, subunit 1 (alpha) Gene	Eif2b1	1.23544	0.00298652
ENSMUSG00000020167	transcription factor 3 Gene	Tcf3	1.23555	0.00255244
ENSMUSG00000046785	EPM2A (laforin) interacting protein 1 Gene	Epm2aip1	1.23556	0.000859164
ENSMUSG00000074884	small EDRK-rich factor 2 Gene	Serf2	1.23638	0.00396525
ENSMUSG00000047921	trafficking protein particle complex 9 Gene	Trappc9	1.23639	0.000923938
ENSMUSG00000030662	importin 5 Gene	Ipo5	1.23641	0.00302475
ENSMUSG00000050002	RIKEN cDNA 5133401N09 gene Gene	5133401N09Rik	1.23708	0.00264632
ENSMUSG00000029547	integrator complex subunit 1 Gene	Ints1	1.23721	0.000181993
ENSMUSG00000036442	THAP domain containing 11 Gene	Thap11	1.23775	0.00270787
ENSMUSG00000024993	family with sequence similarity 45, member A Gene	Fam45a	1.23842	0.00448064
ENSMUSG00000006134	v-crk sarcoma virus CT10 oncogene homolog (avian)-like Gene	Crkl	1.23844	0.00434587
ENSMUSG00000000171	succinate dehydrogenase complex, subunit D, integral membrane protein Gene	Sdhd	1.23878	0.00137206
ENSMUSG00000028167	3-hydroxybutyrate dehydrogenase, type 2 Gene	Bdh2	1.23895	0.000724894
ENSMUSG00000022210	dehydrogenase/reductase (SDR family) member 4 Gene	Dhrs4	1.23923	0.00065525
ENSMUSG00000034707	glucosamine (N-acetyl)-6-sulfatase Gene	Gns	1.23932	0.00316428
ENSMUSG00000069744	proteasome (prosome, macropain) subunit, beta type 3 Gene	Psmb3	1.23936	0.000891042
ENSMUSG00000007039	dimethylarginine dimethylaminohydrolase 2 Gene	Ddah2	1.23974	0.00357071
ENSMUSG00000052921	Rho guanine nucleotide exchange factor (GEF) 15 Gene	Arhgef15	1.24001	0.00233876
ENSMUSG00000024787	sorting nexin 15 Gene	Snx15	1.24006	0.00329052
ENSMUSG00000031813	family with sequence similarity 125, member A Gene	Fam125a	1.24015	0.0024634
ENSMUSG00000036817	Sad1 and UNC84 domain containing 1 Gene	Sun1	1.24026	0.00340313
ENSMUSG00000052794	RIKEN cDNA 1700030K09 gene Gene	1700030K09Rik	1.24028	0.00402599
ENSMUSG00000024754	transmembrane protein 2 Gene	Tmem2	1.24091	0.00231048
ENSMUSG00000039849	PDX1 C-terminal inhibiting factor 1 Gene	Pcif1	1.24103	0.0048614
ENSMUSG00000024812	tight junction protein 2 Gene	Tjp2	1.24137	0.00110382
ENSMUSG00000006418	ring finger protein 114 Gene	Rnf114	1.24173	0.0045766
ENSMUSG00000036278	MACRO domain containing 1 Gene	Macrod1	1.24219	6.49361e-05
ENSMUSG00000043384	G protein-coupled receptor associated sorting protein 1 Gene	Gprasp1	1.24231	0.00439653
ENSMUSG00000019158	transmembrane protein 160 Gene	Tmem160	1.24267	0.00164263
ENSMUSG00000019487	thyroid hormone receptor interactor 10 Gene	Trip10	1.24281	0.00265948
ENSMUSG00000010154	spire homolog 2 (Drosophila) Gene	Spire2	1.24285	0.000369033
ENSMUSG00000034285	4-nitrophenylphosphatase domain and non-neuronal SNAP25-like protein homolog 1 (C. elegans) Gene	Nipsnap1	1.2433	0.00239865
ENSMUSG00000036941	elaC homolog 1 (E. coli) Gene	Elac1	1.24337	0.000225655
ENSMUSG00000034910	pygopus 1 Gene	Pygo1	1.24343	0.00025338
ENSMUSG00000020973	RIKEN cDNA 1110034A24 gene Gene	1110034A24Rik	1.24346	0.00131967
ENSMUSG00000049670	MORN repeat containing 4 Gene	Morn4	1.24393	0.00308157
ENSMUSG00000048503	transmembrane protein 136 Gene	Tmem136	1.24429	0.00319656
ENSMUSG00000042178	armadillo repeat containing 5 Gene	Armc5	1.24463	0.00213252
ENSMUSG00000005823	G protein-coupled receptor 108 Gene	Gpr108	1.24487	0.00067672
ENSMUSG00000002812	flightless I homolog (Drosophila) Gene	Flii	1.24585	0.00379129
ENSMUSG00000033589	receptor accessory protein 4 Gene	Reep4	1.24721	0.00484275
ENSMUSG00000040102	kelch domain containing 5 Gene	Klhdc5	1.2475	0.000567011
ENSMUSG00000052076	predicted gene 9866 Gene	Gm9866	1.24752	0.00433388
ENSMUSG00000029223	ubiquitin carboxy-terminal hydrolase L1 Gene	Uchl1	1.24781	0.000505088
ENSMUSG00000059878	zinc finger protein 422 Gene	Zfp422	1.2482	0.000925265
ENSMUSG00000060429	syntrophin, basic 1 Gene	Sntb1	1.24828	0.00232197
ENSMUSG00000024481	RIKEN cDNA 4833403I15 gene Gene	4833403I15Rik	1.24851	0.000698854
ENSMUSG00000038398	UPF3 regulator of nonsense transcripts homolog A (yeast) Gene	Upf3a	1.24855	0.000200077
ENSMUSG00000015337	endonuclease G Gene	Endog	1.24904	0.00263964
ENSMUSG00000000561	WD repeat domain 77 Gene	Wdr77	1.24948	0.000714816
ENSMUSG00000022771	peptidylprolyl isomerase (cyclophilin)-like 2 Gene	Ppil2	1.25012	0.000964782
ENSMUSG00000028070	apolipoprotein A-I binding protein Gene	Apoa1bp	1.25018	8.04116e-05
ENSMUSG00000024594	proline-rich coiled-coil 1 Gene	Prrc1	1.25058	0.00331814
ENSMUSG00000021962	DCP1 decapping enzyme homolog A (S. cerevisiae) Gene	Dcp1a	1.2506	0.00349132
ENSMUSG00000039168	death-associated protein Gene	Dap	1.25068	0.00431724
ENSMUSG00000003410	ELAV (embryonic lethal, abnormal vision, Drosophila)-like 3 (Hu antigen C) Gene	Elavl3	1.25096	0.00113042
ENSMUSG00000022437	sorting and assembly machinery component 50 homolog (S. cerevisiae) Gene	Samm50	1.25098	0.00301655
ENSMUSG00000060244	RNA and export factor binding protein 2 Gene	Refbp2	1.25141	0.00428908
ENSMUSG00000001436	solute carrier family 19 (sodium/hydrogen exchanger), member 1 Gene	Slc19a1	1.25166	0.000341152
ENSMUSG00000003527	DiGeorge syndrome critical region gene 14 Gene	Dgcr14	1.25168	0.000416071
ENSMUSG00000032557	ubiquitin-like modifier activating enzyme 5 Gene	Uba5	1.25253	0.00367687
ENSMUSG00000042626	src homology 2 domain-containing transforming protein C1 Gene	Shc1	1.25258	0.00121735
ENSMUSG00000007603	dihydrouridine synthase 3-like (S. cerevisiae) Gene	Dus3l	1.2526	0.00310563
ENSMUSG00000063760	ring finger protein 217 Gene	Rnf217	1.25271	0.00137708
ENSMUSG00000018286	proteasome (prosome, macropain) subunit, beta type 6 Gene	Psmb6	1.25315	0.00208806
ENSMUSG00000010609	presenilin 2 Gene	Psen2	1.25322	0.00227194
ENSMUSG00000028862	mitogen-activated protein kinase kinase kinase 6 Gene	Map3k6	1.25336	0.00315003
ENSMUSG00000002768	male enhanced antigen 1 Gene	Mea1	1.25365	0.000111619
ENSMUSG00000085396	RIKEN cDNA 6720401G13 gene Gene	6720401G13Rik	1.25387	0.00111475
ENSMUSG00000027404	small nuclear ribonucleoprotein B Gene	Snrpb	1.25398	5.15004e-05
ENSMUSG00000048833	solute carrier family 39 (zinc transporter), member 9 Gene	Slc39a9	1.25478	0.000395698
ENSMUSG00000022619	mitogen-activated protein kinase 8 interacting protein 2 Gene	Mapk8ip2	1.25507	0.000796935
ENSMUSG00000030314	autophagy-related 7 (yeast) Gene	Atg7	1.25515	0.00422157
ENSMUSG00000014349	ubiquitin-conjugating enzyme E2Z (putative) Gene	Ube2z	1.25518	0.0031907
ENSMUSG00000032309	F-box protein 22 Gene	Fbxo22	1.2556	0.0036339
ENSMUSG00000074643	copine I Gene	Cpne1	1.25565	0.00429133
ENSMUSG00000031154	OTU domain containing 5 Gene	Otud5	1.25579	0.00491003
ENSMUSG00000025868	HIG1 domain family, member 2A Gene	Higd2a	1.25686	0.00287287
ENSMUSG00000042082	arylsulfatase B Gene	Arsb	1.25742	0.000916915
ENSMUSG00000031161	histone deacetylase 6 Gene	Hdac6	1.25761	0.00104418
ENSMUSG00000033128	golgi associated, gamma adaptin ear containing, ARF binding protein 1 Gene	Gga1	1.25809	0.000820603
ENSMUSG00000006307	WW domain binding protein 7 Gene	Wbp7	1.25874	0.00324357
ENSMUSG00000006736	tetraspanin 31 Gene	Tspan31	1.25949	0.000758313
ENSMUSG00000038965	ubiquitin-conjugating enzyme E2L 3 Gene	Ube2l3	1.25982	0.00349134
ENSMUSG00000039509	nucleoporin 133 Gene	Nup133	1.26064	0.00186965
ENSMUSG00000053574	RIKEN cDNA 4930563E22 gene Gene	4930563E22Rik	1.26066	0.00429966
ENSMUSG00000039917	rhomboid domain containing 2 Gene	Rhbdd2	1.26085	0.0037259
ENSMUSG00000034341	WW domain binding protein 2 Gene	Wbp2	1.26112	2.96833e-05
ENSMUSG00000024830	ribosomal protein S6 kinase, polypeptide 2 Gene	Rps6kb2	1.26159	0.0018869
ENSMUSG00000082935	predicted gene 7658 Pseudogene	Gm7658	1.26172	0.00123795
ENSMUSG00000089865	dyslexia susceptibility 1 candidate 1 homolog (human) Gene	Dyx1c1	1.26217	0.00469014
ENSMUSG00000092049	vomeronasal receptor Vmn2r4	AC116599.2	1.26291	0.00411815
ENSMUSG00000002221	PAX interacting (with transcription-activation domain) protein 1 Gene	Paxip1	1.263	0.000104643
ENSMUSG00000071286	ankyrin repeat domain 57 Gene	Ankrd57	1.26394	0.00250876
ENSMUSG00000024098	twisted gastrulation homolog 1 (Drosophila) Gene	Twsg1	1.26485	0.00149576
ENSMUSG00000027995	toll-like receptor 2 Gene	Tlr2	1.26488	0.00368306
ENSMUSG00000017721	phosphatidylinositol glycan anchor biosynthesis, class T Gene	Pigt	1.26523	6.37648e-05
ENSMUSG00000027222	peroxisomal biogenesis factor 16 Gene	Pex16	1.26581	0.000535169
ENSMUSG00000085682	predicted gene 14267 Gene	Gm14267	1.26616	0.00204371
ENSMUSG00000048232	F-box protein 10 Gene	Fbxo10	1.26618	0.00210304
ENSMUSG00000039741	BAH domain and coiled-coil containing 1 Gene	Bahcc1	1.26669	0.00184704
ENSMUSG00000031479	vacuolar protein sorting 36 (yeast) Gene	Vps36	1.26858	0.000735179
ENSMUSG00000024096	ralA binding protein 1 Gene	Ralbp1	1.2687	0.00396829
ENSMUSG00000008167	F-box and WD-40 domain protein 9 Gene	Fbxw9	1.26909	0.00397617
ENSMUSG00000020114	cullin associated and neddylation disassociated 1 Gene	Cand1	1.26914	0.00118159
ENSMUSG00000026220	solute carrier family 16 (monocarboxylic acid transporters), member 14 Gene	Slc16a14	1.26924	0.0005895
ENSMUSG00000044433	RIKEN cDNA 2310057J16 gene Gene	2310057J16Rik	1.26991	0.000575548
ENSMUSG00000016253	TH1-like homolog (Drosophila) Gene	Th1l	1.27034	0.00450149
ENSMUSG00000020736	5',3'-nucleotidase, cytosolic Gene	Nt5c	1.27059	0.00317189
ENSMUSG00000031904	solute carrier family 7 (cationic amino acid transporter, y+ system), member 6 Gene	Slc7a6	1.27069	0.00388246
ENSMUSG00000028420	transmembrane protein 38B Gene	Tmem38b	1.27074	0.00217053
ENSMUSG00000029121	collapsin response mediator protein 1 Gene	Crmp1	1.27094	0.000313341
ENSMUSG00000020235	fizzy/cell division cycle 20 related 1 (Drosophila) Gene	Fzr1	1.27116	0.00229102
ENSMUSG00000026553	coatomer protein complex subunit alpha Gene	Copa	1.27143	0.00146671
ENSMUSG00000091841	AC127270.1	AC127270.1	1.27147	0.00250488
ENSMUSG00000040563	cDNA sequence BC018242 Gene	BC018242	1.27154	0.00135284
ENSMUSG00000051768	X-ray repair complementing defective repair in Chinese hamster cells 1 Gene	Xrcc1	1.2718	0.000703049
ENSMUSG00000042035	immunoglobulin superfamily, member 3 Gene	Igsf3	1.27189	0.000792278
ENSMUSG00000025470	zinc finger protein 511 Gene	Zfp511	1.2722	0.00244759
ENSMUSG00000091223	AC167016.1	AC167016.1	1.27294	1.51355e-05
ENSMUSG00000034931	DEAH (Asp-Glu-Ala-His) box polypeptide 8 Gene	Dhx8	1.27298	0.00203776
ENSMUSG00000028759	heterochromatin protein 1, binding protein 3 Gene	Hp1bp3	1.2733	0.000340086
ENSMUSG00000068680	predicted gene 10248 Gene	Gm10248	1.27433	0.0024068
ENSMUSG00000056962	jumonji domain containing 6 Gene	Jmjd6	1.27475	0.000416322
ENSMUSG00000060098	protein arginine N-methyltransferase 7 Gene	Prmt7	1.27541	0.00427656
ENSMUSG00000047168	predicted pseudogene 6684 Pseudogene	Gm6684	1.27559	0.00253342
ENSMUSG00000002658	general transcription factor IIF, polypeptide 1 Gene	Gtf2f1	1.27591	0.000260619
ENSMUSG00000039914	coenzyme Q10 homolog A (yeast) Gene	Coq10a	1.27596	0.00126239
ENSMUSG00000017802	family with sequence similarity 134, member C Gene	Fam134c	1.27613	0.00116193
ENSMUSG00000033216	eukaryotic elongation factor, selenocysteine-tRNA-specific Gene	Eefsec	1.27697	0.0020735
ENSMUSG00000040488	latent transforming growth factor beta binding protein 4 Gene	Ltbp4	1.27715	0.00389114
ENSMUSG00000030682	CDP-diacylglycerol--inositol 3-phosphatidyltransferase (phosphatidylinositol synthase) Gene	Cdipt	1.2775	0.000201638
ENSMUSG00000022568	scribbled homolog (Drosophila) Gene	Scrib	1.27859	0.0021656
ENSMUSG00000029512	Unc-51 like kinase 1 (C. elegans) Gene	Ulk1	1.27908	0.00100899
ENSMUSG00000038552	fibronectin type III domain containing 4 Gene	Fndc4	1.27981	0.00306118
ENSMUSG00000079435	ribosomal protein L36A Gene	Rpl36a	1.27982	0.000850994
ENSMUSG00000034075	zinc finger, DHHC domain containing 5 Gene	Zdhhc5	1.2799	0.000609233
ENSMUSG00000019188	histocompatibility 13 Gene	H13	1.28008	0.000870833
ENSMUSG00000040021	large tumor suppressor Gene	Lats1	1.2803	0.00411962
ENSMUSG00000022560	G protein-coupled receptor 172B Gene	Gpr172b	1.28054	0.00398513
ENSMUSG00000035585	tRNA splicing endonuclease 34 homolog (S. cerevisiae) Gene	Tsen34	1.28117	0.00038149
ENSMUSG00000004947	deltex 2 homolog (Drosophila) Gene	Dtx2	1.28169	0.00378984
ENSMUSG00000055430	nucleosome assembly protein 1-like 5 Gene	Nap1l5	1.282	0.000338881
ENSMUSG00000035443	thymocyte nuclear protein 1 Gene	Thyn1	1.28309	0.00109537
ENSMUSG00000034560	RIKEN cDNA A230046K03 gene Gene	A230046K03Rik	1.28337	0.00379021
ENSMUSG00000048732	kelch-like 11 (Drosophila) Gene	Klhl11	1.2837	0.00322963
ENSMUSG00000049288	Lix1-like Gene	Lix1l	1.28497	0.00416256
ENSMUSG00000040591	RIKEN cDNA 1110051M20 gene Gene	1110051M20Rik	1.28595	0.00472201
ENSMUSG00000034430	ZXD family zinc finger C Gene	Zxdc	1.28625	0.00160977
ENSMUSG00000006675	prolyl 4-hydroxylase, transmembrane (endoplasmic reticulum) Gene	P4htm	1.28665	0.00116506
ENSMUSG00000020646	membrane bound O-acyltransferase domain containing 2 Gene	Mboat2	1.28679	0.0041044
ENSMUSG00000006218	family with sequence similarity 131, member C Gene	Fam131c	1.28804	0.00264943
ENSMUSG00000034908	SID1 transmembrane family, member 2 Gene	Sidt2	1.28817	0.00287236
ENSMUSG00000052310	solute carrier family 39 (zinc transporter), member 1 Gene	Slc39a1	1.28892	0.00304355
ENSMUSG00000027936	CREB regulated transcription coactivator 2 Gene	Crtc2	1.2898	0.00445583
ENSMUSG00000033152	podocalyxin-like 2 Gene	Podxl2	1.29036	0.000321984
ENSMUSG00000028664	Eph receptor B2 Gene	Ephb2	1.29072	0.00347172
ENSMUSG00000049717	ligase IV, DNA, ATP-dependent Gene	Lig4	1.29101	0.00165136
ENSMUSG00000072387	predicted gene 10356 Pseudogene	Gm10356	1.29209	0.00207998
ENSMUSG00000022199	solute carrier family 22 (organic cation transporter), member 17 Gene	Slc22a17	1.29244	0.00106824
ENSMUSG00000047153	KH and NYN domain containing Gene	Khnyn	1.29267	0.00466173
ENSMUSG00000021408	receptor (TNFRSF)-interacting serine-threonine kinase 1 Gene	Ripk1	1.29276	0.00241967
ENSMUSG00000027950	cholinergic receptor, nicotinic, beta polypeptide 2 (neuronal) Gene	Chrnb2	1.29302	0.00159557
ENSMUSG00000024240	enhancer of polycomb homolog 1 (Drosophila) Gene	Epc1	1.29304	0.000753715
ENSMUSG00000083556	predicted gene 9043 Pseudogene	Gm9043	1.29307	0.00454797
ENSMUSG00000027405	NOP56 ribonucleoprotein homolog (yeast) Gene	Nop56	1.29313	9.32743e-05
ENSMUSG00000038642	cathepsin S Gene	Ctss	1.29443	0.0024191
ENSMUSG00000024165	hematological and neurological expressed 1-like Gene	Hn1l	1.29535	0.00175895
ENSMUSG00000023572	cyclin D-type binding-protein 1 Gene	Ccndbp1	1.29601	6.29667e-05
ENSMUSG00000034108	copper chaperone for superoxide dismutase Gene	Ccs	1.29639	0.00437711
ENSMUSG00000027434	NK2 transcription factor related, locus 2 (Drosophila) Gene	Nkx2-2	1.29644	0.00274608
ENSMUSG00000041313	solute carrier family 7 (cationic amino acid transporter, y+ system), member 1 Gene	Slc7a1	1.29671	0.000114121
ENSMUSG00000070705	EP300 interacting inhibitor of differentiation 2B Gene	Eid2b	1.2968	0.00407819
ENSMUSG00000048106	RIKEN cDNA 4632415L05 gene Gene	4632415L05Rik	1.29827	0.00140193
ENSMUSG00000032059	asparagine-linked glycosylation 9 homolog (yeast, alpha 1,2 mannosyltransferase) Gene	Alg9	1.29991	0.00344722
ENSMUSG00000050627	glycerol-3-phosphate dehydrogenase 1-like Gene	Gpd1l	1.30062	0.00189584
ENSMUSG00000027956	transmembrane protein 144 Gene	Tmem144	1.3011	0.000197473
ENSMUSG00000029521	CHK2 checkpoint homolog (S. pombe) Gene	Chek2	1.3012	0.00371774
ENSMUSG00000052751	replication initiator 1 Gene	Repin1	1.30702	0.00232983
ENSMUSG00000038025	PHD finger protein 2 Gene	Phf2	1.30733	0.000249626
ENSMUSG00000020451	LIM motif-containing protein kinase 2 Gene	Limk2	1.3075	0.000159445
ENSMUSG00000015027	galactosamine (N-acetyl)-6-sulfate sulfatase Gene	Galns	1.30756	0.00483246
ENSMUSG00000026311	ankyrin repeat and SOCS box-containing 1 Gene	Asb1	1.3076	4.75008e-05
ENSMUSG00000041594	transmembrane and tetratricopeptide repeat containing 4 Gene	Tmtc4	1.30798	0.00231408
ENSMUSG00000036672	centromere protein T Gene	Cenpt	1.30828	0.000309501
ENSMUSG00000043702	phosphodiesterase 12 Gene	Pde12	1.30895	0.00169363
ENSMUSG00000061894	zinc finger and SCAN domains 20 Gene	Zscan20	1.30901	0.00480203
ENSMUSG00000015377	family with sequence similarity 116, member B Gene	Fam116b	1.30961	0.000658928
ENSMUSG00000029056	pantothenate kinase 4 Gene	Pank4	1.3097	0.00093633
ENSMUSG00000007783	carnitine palmitoyltransferase 1c Gene	Cpt1c	1.30979	0.00170652
ENSMUSG00000054792	kelch-like 18 (Drosophila) Gene	Klhl18	1.30984	0.00335644
ENSMUSG00000038069	CDKN2A interacting protein Gene	Cdkn2aip	1.31224	0.000893251
ENSMUSG00000001518	integrin alpha FG-GAP repeat containing 2 Gene	Itfg2	1.31262	0.000455748
ENSMUSG00000017421	zinc finger protein 207 Gene	Zfp207	1.31295	0.000855782
ENSMUSG00000024851	phosphatidylinositol transfer protein, membrane-associated 1 Gene	Pitpnm1	1.31309	7.27573e-05
ENSMUSG00000030030	RIKEN cDNA 1700003E16 gene Gene	1700003E16Rik	1.31413	0.00315535
ENSMUSG00000026664	phytanoyl-CoA hydroxylase Gene	Phyh	1.31424	0.002107
ENSMUSG00000012405	ribosomal protein L15 Gene	Rpl15	1.31439	0.000834544
ENSMUSG00000034042	GC-rich promoter binding protein 1-like 1 Gene	Gpbp1l1	1.3163	0.000104797
ENSMUSG00000030402	protein phosphatase, Mg2+/Mn2+ dependent, 1N (putative) Gene	Ppm1n	1.31654	0.00287577
ENSMUSG00000022244	alpha-methylacyl-CoA racemase Gene	Amacr	1.31799	0.00107258
ENSMUSG00000039556	protein phosphatase 1, regulatory (inhibitor) subunit 3F Gene	Ppp1r3f	1.31853	0.0045389
ENSMUSG00000035637	glyoxylate reductase/hydroxypyruvate reductase Gene	Grhpr	1.31875	0.000206738
ENSMUSG00000028884	replication protein A2 Gene	Rpa2	1.31919	0.00343256
ENSMUSG00000040025	YTH domain family 2 Gene	Ythdf2	1.32309	0.00437912
ENSMUSG00000036693	NOP14 nucleolar protein homolog (yeast) Gene	Nop14	1.3236	0.00405064
ENSMUSG00000032604	glutaminyl-tRNA synthetase Gene	Qars	1.32375	0.00202251
ENSMUSG00000080849	predicted gene 15702 Pseudogene	Gm15702	1.32384	0.00123281
ENSMUSG00000085521	RIKEN cDNA 4930526A20 gene Pseudogene	4930526A20Rik	1.32391	0.00480888
ENSMUSG00000021892	SH3-domain binding protein 5 (BTK-associated) Gene	Sh3bp5	1.32515	0.000851078
ENSMUSG00000049804	armadillo repeat containing, X-linked 4 Gene	Armcx4	1.32628	0.00238677
ENSMUSG00000041355	signal sequence receptor, beta Gene	Ssr2	1.3266	0.00306666
ENSMUSG00000026192	5-aminoimidazole-4-carboxamide ribonucleotide formyltransferase/IMP cyclohydrolase Gene	Atic	1.32697	0.000583886
ENSMUSG00000047098	ring finger protein 31 Gene	Rnf31	1.32877	0.000168989
ENSMUSG00000036686	coiled-coil and C2 domain containing 1A Gene	Cc2d1a	1.32922	0.00276711
ENSMUSG00000005102	eukaryotic translation initiation factor 2 alpha kinase 4 Gene	Eif2ak4	1.32923	0.00352892
ENSMUSG00000026767	family with sequence similarity 188, member A Gene	Fam188a	1.33034	0.0028456
ENSMUSG00000037411	serine (or cysteine) peptidase inhibitor, clade E, member 1 Gene	Serpine1	1.33102	0.00410517
ENSMUSG00000028692	aldo-keto reductase family 1, member A4 (aldehyde reductase) Gene	Akr1a4	1.33134	0.000102281
ENSMUSG00000002064	stromal cell derived factor 2 Gene	Sdf2	1.33177	0.000387762
ENSMUSG00000028101	protein inhibitor of activated STAT 3 Gene	Pias3	1.33273	0.00020374
ENSMUSG00000037455	RIKEN cDNA 1110021L09 gene Gene	1110021L09Rik	1.33431	0.0048112
ENSMUSG00000028391	WD repeat domain 31 Gene	Wdr31	1.33441	0.00125851
ENSMUSG00000061559	WD repeat domain 61 Gene	Wdr61	1.3351	0.00274872
ENSMUSG00000086841	RIKEN cDNA 2410006H16 gene Gene	2410006H16Rik	1.33693	0.0027733
ENSMUSG00000031792	expressed sequence AA960436 Gene	AA960436	1.33718	0.00211036
ENSMUSG00000015944	GATS protein-like 2 Gene	Gatsl2	1.33752	0.000929738
ENSMUSG00000019979	apoptotic peptidase activating factor 1 Gene	Apaf1	1.33838	0.00120502
ENSMUSG00000048799	centrosomal protein 120 Gene	Cep120	1.33875	0.000212909
ENSMUSG00000001098	potassium channel tetramerisation domain containing 10 Gene	Kctd10	1.33882	0.000801875
ENSMUSG00000047250	prostaglandin-endoperoxide synthase 1 Gene	Ptgs1	1.33903	0.00198486
ENSMUSG00000022889	mitochondrial ribosomal protein L39 Gene	Mrpl39	1.33958	0.000418225
ENSMUSG00000036202	Rap1 interacting factor 1 homolog (yeast) Gene	Rif1	1.34028	0.00375517
ENSMUSG00000038914	death inducer-obliterator 1 Gene	Dido1	1.34088	1.62292e-05
ENSMUSG00000038042	protein tyrosine phosphatase domain containing 1 Gene	Ptpdc1	1.34124	0.00031905
ENSMUSG00000079463	predicted gene 11121 Gene	Gm11121	1.34128	0.000160676
ENSMUSG00000078317	factor 8-associated gene A Gene	F8a	1.34407	0.00164237
ENSMUSG00000044081	RIKEN cDNA 4930441O14 gene Gene	4930441O14Rik	1.34447	0.00200576
ENSMUSG00000052419	RIKEN cDNA 2610001J05 gene Gene	2610001J05Rik	1.34595	0.000503274
ENSMUSG00000026851	cDNA sequence BC005624 Gene	BC005624	1.3461	0.000479603
ENSMUSG00000030386	zinc finger protein 606 Gene	Zfp606	1.3463	0.00182111
ENSMUSG00000021748	pyruvate dehydrogenase (lipoamide) beta Gene	Pdhb	1.34681	0.00423242
ENSMUSG00000058542	predicted gene 15590 Pseudogene	Gm15590	1.34835	0.00494738
ENSMUSG00000038121	RIKEN cDNA 4933403F05 gene Gene	4933403F05Rik	1.34846	0.00135025
ENSMUSG00000053604	ribose 5-phosphate isomerase A Gene	Rpia	1.34878	0.0005482
ENSMUSG00000024601	isochorismatase domain containing 1 Gene	Isoc1	1.34882	0.00429271
ENSMUSG00000075600	zinc finger CCCH type containing 3 Gene	Zc3h3	1.35206	0.00388786
ENSMUSG00000009894	synaptosomal-associated protein, 47 Gene	Snap47	1.35281	0.00310337
ENSMUSG00000037034	paired box gene 1 Gene	Pax1	1.35384	0.00326693
ENSMUSG00000030979	uroporphyrinogen III synthase Gene	Uros	1.35609	0.0010189
ENSMUSG00000023307	membrane-associated ring finger (C3HC4) 5 Gene	March5	1.35767	0.00312885
ENSMUSG00000069520	transmembrane protein 19 Gene	Tmem19	1.35793	0.00250695
ENSMUSG00000031953	transmembrane protein 170 Gene	Tmem170	1.35834	0.000106427
ENSMUSG00000021725	poly (ADP-ribose) polymerase family, member 8 Gene	Parp8	1.35837	0.000222473
ENSMUSG00000032889	predicted pseudogene 6685 Pseudogene	Gm6685	1.3585	0.00244153
ENSMUSG00000024370	CDC23 (cell division cycle 23, yeast, homolog) Gene	Cdc23	1.35935	0.00168032
ENSMUSG00000004462	TBCC domain containing 1 Gene	Tbccd1	1.35956	0.00170831
ENSMUSG00000082229	nucleosome assembly protein 1-like 2 Gene	Nap1l2	1.36021	0.00444383
ENSMUSG00000034708	granulin Gene	Grn	1.36041	0.00454934
ENSMUSG00000051146	calcium/calmodulin-dependent protein kinase II inhibitor 2 Gene	Camk2n2	1.36064	0.00474078
ENSMUSG00000001520	nuclear receptor interacting protein 2 Gene	Nrip2	1.36085	0.00218057
ENSMUSG00000006526	transmembrane protein 110 Gene	Tmem110	1.36193	0.000505515
ENSMUSG00000052752	TNF receptor-associated factor 7 Gene	Traf7	1.36196	0.000306467
ENSMUSG00000079724	ribonuclease T2B Gene	Rnaset2b	1.36277	0.00354848
ENSMUSG00000086316	RIKEN cDNA 2210013O21 gene Gene	2210013O21Rik	1.36286	0.000793703
ENSMUSG00000020935	dephospho-CoA kinase domain containing Gene	Dcakd	1.36327	0.00390546
ENSMUSG00000063757	RIKEN cDNA 4632433K11 gene Gene	4632433K11Rik	1.36404	0.00498761
ENSMUSG00000007987	RAB, member of RAS oncogene family-like 5 Gene	Rabl5	1.36465	0.00208894
ENSMUSG00000022185	apoptotic chromatin condensation inducer 1 Gene	Acin1	1.36622	0.000882112
ENSMUSG00000039126	prune homolog 2 (Drosophila) Gene	Prune2	1.36647	0.000350484
ENSMUSG00000029466	anaphase promoting complex subunit 7 Gene	Anapc7	1.36718	0.00165038
ENSMUSG00000040867	brain-enriched guanylate kinase-associated Gene	Begain	1.36773	0.00374034
ENSMUSG00000031144	synaptophysin Gene	Syp	1.36901	0.0030866
ENSMUSG00000034263	RIKEN cDNA 2010321M09 gene Gene	2010321M09Rik	1.37036	0.00192414
ENSMUSG00000039089	l(3)mbt-like 3 (Drosophila) Gene	L3mbtl3	1.37182	0.00444124
ENSMUSG00000031732	PH domain and leucine rich repeat protein phosphatase 2 Gene	Phlpp2	1.37215	0.00332526
ENSMUSG00000018042	cytochrome b5 reductase 3 Gene	Cyb5r3	1.37269	1.31131e-05
ENSMUSG00000042015	WD repeat domain 41 Gene	Wdr41	1.373	0.00462396
ENSMUSG00000086610	predicted gene 15408 Gene	Gm15408	1.37465	0.000761196
ENSMUSG00000033436	armadillo repeat containing, X-linked 2 Gene	Armcx2	1.37534	0.000565627
ENSMUSG00000085873	predicted gene 12750 Gene	Gm12750	1.37568	0.000364069
ENSMUSG00000031130	bombesin-like receptor 3 Gene	Brs3	1.37792	0.000142294
ENSMUSG00000001844	zinc finger, DHHC domain containing 4 Gene	Zdhhc4	1.37844	4.74692e-05
ENSMUSG00000005447	platelet-activating factor acetylhydrolase, isoform 1b, subunit 3 Gene	Pafah1b3	1.38135	0.00165167
ENSMUSG00000031609	sin3 associated polypeptide Gene	Sap30	1.38136	0.000844451
ENSMUSG00000053460	gamma-glutamyl carboxylase Gene	Ggcx	1.38284	0.00326841
ENSMUSG00000059316	solute carrier family 27 (fatty acid transporter), member 4 Gene	Slc27a4	1.3843	0.00125252
ENSMUSG00000022025	leukocyte cell derived chemotaxin 1 Gene	Lect1	1.3852	0.00151996
ENSMUSG00000038000	adrenocortical dysplasia Gene	Acd	1.38534	0.00174426
ENSMUSG00000060601	nuclear receptor subfamily 1, group H, member 2 Gene	Nr1h2	1.38729	0.000295772
ENSMUSG00000027551	zinc finger protein 64 Gene	Zfp64	1.38739	0.00118848
ENSMUSG00000022292	ribonucleotide reductase M2 B (TP53 inducible) Gene	Rrm2b	1.38845	0.0017947
ENSMUSG00000032959	phosphatidylethanolamine binding protein 1 Gene	Pebp1	1.39054	0.00299638
ENSMUSG00000046287	paraneoplastic antigen MA3 Gene	Pnma3	1.39193	0.00144553
ENSMUSG00000073591	protocadherin beta 22 Gene	Pcdhb22	1.39199	0.00437598
ENSMUSG00000028329	xeroderma pigmentosum, complementation group A Gene	Xpa	1.39224	0.00203476
ENSMUSG00000054277	ADP-ribosylation factor GTPase activating protein 3 Gene	Arfgap3	1.39347	0.00350776
ENSMUSG00000040188	secretory carrier membrane protein 2 Gene	Scamp2	1.3938	0.00157163
ENSMUSG00000025869	NOP16 nucleolar protein homolog (yeast) Gene	Nop16	1.39419	0.000496039
ENSMUSG00000017943	ganglioside-induced differentiation-associated protein 1-like 1 Gene	Gdap1l1	1.39469	0.00250298
ENSMUSG00000035545	leukocyte receptor cluster (LRC) member 8 Gene	Leng8	1.39634	0.0029217
ENSMUSG00000002012	pregnancy upregulated non-ubiquitously expressed CaM kinase Gene	Pnck	1.397	0.000862217
ENSMUSG00000024050	widely-interspaced zinc finger motifs Gene	Wiz	1.39849	0.000376492
ENSMUSG00000035722	ATP-binding cassette, sub-family A (ABC1), member 7 Gene	Abca7	1.40037	0.00428204
ENSMUSG00000029047	peroxisomal biogenesis factor 10 Gene	Pex10	1.40239	0.0036934
ENSMUSG00000084349	ribosomal protein L3, pseudogene 1 Pseudogene	Rpl3-ps1	1.40647	0.0018695
ENSMUSG00000048355	RIKEN cDNA 6530401D17 gene Gene	6530401D17Rik	1.40692	0.00247244
ENSMUSG00000006335	TCF3 (E2A) fusion partner Gene	Tfpt	1.40935	0.00224203
ENSMUSG00000053218	predicted gene 9900 Gene	Gm9900	1.41175	0.00399564
ENSMUSG00000032305	RIKEN cDNA 2310046O06 gene Gene	2310046O06Rik	1.41201	0.0031864
ENSMUSG00000050908	family with sequence similarity 18, member A Gene	Fam18a	1.41269	0.00210083
ENSMUSG00000040612	immunoglobulin-like domain containing receptor 2 Gene	Ildr2	1.41323	0.00275171
ENSMUSG00000018923	mediator of RNA polymerase II transcription, subunit 11 homolog (S. cerevisiae) Gene	Med11	1.41346	0.00340906
ENSMUSG00000065990	aurora kinase A interacting protein 1 Gene	Aurkaip1	1.41364	0.000325039
ENSMUSG00000024501	dihydropyrimidinase-like 3 Gene	Dpysl3	1.41377	9.05995e-06
ENSMUSG00000031780	chemokine (C-C motif) ligand 17 Gene	Ccl17	1.41482	0.00123543
ENSMUSG00000020412	activating signal cointegrator 1 complex subunit 2 Gene	Ascc2	1.4149	0.00485572
ENSMUSG00000052566	hook homolog 2 (Drosophila) Gene	Hook2	1.415	0.000349831
ENSMUSG00000075229	coiled-coil domain containing 58 Gene	Ccdc58	1.41677	0.00481984
ENSMUSG00000040836	G protein-coupled receptor 161 Gene	Gpr161	1.41768	0.00378577
ENSMUSG00000026728	vimentin Gene	Vim	1.41792	0.00237352
ENSMUSG00000047115	RIKEN cDNA D330028D13 gene Gene	D330028D13Rik	1.4182	0.00445445
ENSMUSG00000062300	poliovirus receptor-related 2 Gene	Pvrl2	1.41933	0.0032047
ENSMUSG00000034424	glycine cleavage system protein H (aminomethyl carrier) Gene	Gcsh	1.41946	0.00189766
ENSMUSG00000022353	metastasis suppressor 1 Gene	Mtss1	1.41946	0.00355335
ENSMUSG00000025403	serine hydroxymethyltransferase 2 (mitochondrial) Gene	Shmt2	1.421	0.00356109
ENSMUSG00000042282	guanylate cyclase 2f Gene	Gucy2f	1.42133	0.00410262
ENSMUSG00000026355	minichromosome maintenance deficient 6 (MIS5 homolog, S. pombe) (S. cerevisiae) Gene	Mcm6	1.42148	0.00238599
ENSMUSG00000016528	MAP kinase-activated protein kinase 2 Gene	Mapkapk2	1.42182	0.00221961
ENSMUSG00000066245	predicted gene 10156 Pseudogene	Gm10156	1.42195	0.00322318
ENSMUSG00000087212	RIKEN cDNA 9330188P03 gene Gene	9330188P03Rik	1.42227	0.000567988
ENSMUSG00000024382	excision repair cross-complementing rodent repair deficiency, complementation group 3 Gene	Ercc3	1.42401	0.000207713
ENSMUSG00000018983	E2F transcription factor 2 Gene	E2f2	1.42628	0.00335881
ENSMUSG00000005357	solute carrier family 1 (high affinity aspartate/glutamate transporter), member 6 Gene	Slc1a6	1.4271	0.00264236
ENSMUSG00000090639	signal recognition particle receptor subunit beta	RP24-421P3.2	1.431	0.00228713
ENSMUSG00000040688	transducin (beta)-like 3 Gene	Tbl3	1.43194	0.000588589
ENSMUSG00000032463	Fas apoptotic inhibitory molecule Gene	Faim	1.43544	0.00286053
ENSMUSG00000037266	DNA segment, Chr 4, Wayne State University 53, expressed Gene	D4Wsu53e	1.44075	0.00313272
ENSMUSG00000026917	WD repeat domain 5 Gene	Wdr5	1.44249	0.0041215
ENSMUSG00000025199	conserved helix-loop-helix ubiquitous kinase Gene	Chuk	1.4434	0.00162518
ENSMUSG00000066800	ribonuclease L (2', 5'-oligoisoadenylate synthetase-dependent) Gene	Rnasel	1.44418	0.00219428
ENSMUSG00000029098	acyl-Coenzyme A oxidase 3, pristanoyl Gene	Acox3	1.44558	0.00443058
ENSMUSG00000048040	RIKEN cDNA 2900062L11 gene Gene	2900062L11Rik	1.44667	0.00307638
ENSMUSG00000043463	RAB9B, member RAS oncogene family Gene	Rab9b	1.44916	0.000574248
ENSMUSG00000056972	melanoma antigen, family L, 2 Gene	Magel2	1.4497	0.00102231
ENSMUSG00000024228	nudix (nucleoside diphosphate linked moiety X)-type motif 12 Gene	Nudt12	1.45072	0.000608077
ENSMUSG00000085436	predicted gene 11458 Gene	Gm11458	1.45372	0.000957848
ENSMUSG00000026036	Ngg1 interacting factor 3-like 1 (S. pombe) Gene	Nif3l1	1.45443	0.000141184
ENSMUSG00000026649	RIKEN cDNA 1700009P17 gene Gene	1700009P17Rik	1.45491	0.00480866
ENSMUSG00000074754	predicted gene 561 Gene	Gm561	1.455	0.00474893
ENSMUSG00000034793	glucose 6 phosphatase, catalytic, 3 Gene	G6pc3	1.45735	0.00297994
ENSMUSG00000044519	zinc finger protein 488 Gene	Zfp488	1.45862	3.80076e-05
ENSMUSG00000091639	CT030724.1	CT030724.1	1.45955	0.00401527
ENSMUSG00000036820	amidohydrolase domain containing 2 Gene	Amdhd2	1.46205	0.00130758
ENSMUSG00000018474	chromodomain helicase DNA binding protein 3 Gene	Chd3	1.4652	0.000299688
ENSMUSG00000031026	tripartite motif-containing 66 Gene	Trim66	1.46753	0.000936141
ENSMUSG00000091488	predicted gene 6225 (Gm6225), non-coding RNA	AC124336.2	1.46802	0.0047018
ENSMUSG00000031167	RNA binding motif protein 3 Gene	Rbm3	1.47007	0.000218823
ENSMUSG00000027175	t-complex 11 like 1 Gene	Tcp11l1	1.47136	0.00111566
ENSMUSG00000031398	plexin A3 Gene	Plxna3	1.47192	0.00157669
ENSMUSG00000039231	suppressor of variegation 3-9 homolog 1 (Drosophila) Gene	Suv39h1	1.47193	0.000132651
ENSMUSG00000049502	deltex 3-like (Drosophila) Gene	Dtx3l	1.47465	0.00366107
ENSMUSG00000021514	zinc finger protein 369 Gene	Zfp369	1.47473	0.00176932
ENSMUSG00000025665	ribosomal protein S6 kinase polypeptide 6 Gene	Rps6ka6	1.47776	0.00451729
ENSMUSG00000085039	predicted gene 15927 Gene	Gm15927	1.47801	0.00382106
ENSMUSG00000039826	TruB pseudouridine (psi) synthase homolog 2 (E. coli) Gene	Trub2	1.48104	0.000574446
ENSMUSG00000028583	podoplanin Gene	Pdpn	1.48183	0.00152204
ENSMUSG00000031901	dihydrouridine synthase 2-like (SMM1, S. cerevisiae) Gene	Dus2l	1.48288	0.00212663
ENSMUSG00000031740	matrix metallopeptidase 2 Gene	Mmp2	1.48414	0.00211086
ENSMUSG00000049482	cytosolic thiouridylase subunit 2 homolog (S. pombe) Gene	Ctu2	1.48994	0.00240936
ENSMUSG00000024308	TAP binding protein Gene	Tapbp	1.49045	0.00204939
ENSMUSG00000029174	TBC1 domain family, member 1 Gene	Tbc1d1	1.49615	0.0012008
ENSMUSG00000057596	tripartite motif-containing 30D Gene	Trim30d	1.50227	0.00446432
ENSMUSG00000043388	transmembrane protein 130 Gene	Tmem130	1.50777	0.000299555
ENSMUSG00000061702	transmembrane protein 91 Gene	Tmem91	1.50816	0.00144374
ENSMUSG00000022661	CD200 antigen Gene	Cd200	1.50834	0.00169584
ENSMUSG00000042797	aquaporin 11 Gene	Aqp11	1.50897	0.000363012
ENSMUSG00000042942	growth regulation by estrogen in breast cancer-like Gene	Greb1l	1.51452	0.000972452
ENSMUSG00000055424	predicted gene 9970 Gene	Gm9970	1.51815	0.00227196
ENSMUSG00000039989	chromobox homolog 4 (Drosophila Pc class) Gene	Cbx4	1.52001	0.00332751
ENSMUSG00000032932	heat shock protein 70 family, member 13 Gene	Hspa13	1.52723	0.00316132
ENSMUSG00000047507	BAI1-associated protein 3 Gene	Baiap3	1.52797	0.0007889
ENSMUSG00000030095	transmembrane protein 43 Gene	Tmem43	1.52893	0.0015104
ENSMUSG00000033488	cDNA sequence BC026585 Gene	BC026585	1.52985	0.000492283
ENSMUSG00000024498	transcription elongation regulator 1 (CA150) Gene	Tcerg1	1.53079	0.00176525
ENSMUSG00000023391	distal-less homeobox 2 Gene	Dlx2	1.53351	0.00328427
ENSMUSG00000042514	kelch-like 14 (Drosophila) Gene	Klhl14	1.53797	0.00177808
ENSMUSG00000028434	erythrocyte protein band 4.1-like 4b Gene	Epb4.1l4b	1.54358	0.00447972
ENSMUSG00000039097	relaxin 1 Gene	Rln1	1.54828	0.000705314
ENSMUSG00000005483	DnaJ (Hsp40) homolog, subfamily B, member 1 Gene	Dnajb1	1.55523	0.000517324
ENSMUSG00000004446	BH3 interacting domain death agonist Gene	Bid	1.5566	0.0040133
ENSMUSG00000090086	expressed sequence AI480526 Gene	AI480526	1.55665	0.000396591
ENSMUSG00000023994	nuclear transcription factor-Y alpha Gene	Nfya	1.56068	0.00305954
ENSMUSG00000089989	FMS-like tyrosine kinase 3 ligand Gene	Flt3l	1.56241	0.00138155
ENSMUSG00000038630	zinc finger with KRAB and SCAN domains 16 Gene	Zkscan16	1.56484	0.00139538
ENSMUSG00000054391	RIKEN cDNA 4930517O19 gene Gene	4930517O19Rik	1.56536	0.0016439
ENSMUSG00000042156	DAZ interacting protein 1 Gene	Dzip1	1.57506	0.000454453
ENSMUSG00000086966	predicted gene, 16866 Gene	Gm16866	1.57517	0.00184811
ENSMUSG00000027239	midkine Gene	Mdk	1.57637	0.00123686
ENSMUSG00000026414	troponin T2, cardiac Gene	Tnnt2	1.57857	0.00435194
ENSMUSG00000045193	cold inducible RNA binding protein Gene	Cirbp	1.57928	0.00316324
ENSMUSG00000069516	lysozyme 2 Gene	Lyz2	1.57929	0.00199348
ENSMUSG00000022561	GPI anchor attachment protein 1 Gene	Gpaa1	1.58183	0.000578808
ENSMUSG00000028469	natriuretic peptide receptor 2 Gene	Npr2	1.58215	0.00248708
ENSMUSG00000082292	predicted gene 12250 Pseudogene	Gm12250	1.58543	0.00200232
ENSMUSG00000074227	serine protease inhibitor, Kunitz type 2 Gene	Spint2	1.59073	0.00101975
ENSMUSG00000084353	predicted gene 15452 Pseudogene	Gm15452	1.59944	0.000826359
ENSMUSG00000065145	Vault RNA	Vault.2	1.61055	0.0017952
ENSMUSG00000065426	microRNA 134 Gene	Mir134	1.61315	0.00411542
ENSMUSG00000034744	N-acetylglucosamine kinase Gene	Nagk	1.62481	0.000351353
ENSMUSG00000085157	RIKEN cDNA 4930515L19 gene Gene	4930515L19Rik	1.62538	0.00189929
ENSMUSG00000066357	WD repeat domain 6 Gene	Wdr6	1.6301	0.00144771
ENSMUSG00000032519	solute carrier family 25, member 38 Gene	Slc25a38	1.63026	0.00029477
ENSMUSG00000047155	cytochrome P450, family 4, subfamily x, polypeptide 1 Gene	Cyp4x1	1.64568	0.00482922
ENSMUSG00000015488	RIKEN cDNA 5930434B04 gene Gene	5930434B04Rik	1.64703	0.00297151
ENSMUSG00000028312	structural maintenance of chromosomes 2 Gene	Smc2	1.65751	0.00148544
ENSMUSG00000025578	chromobox homolog 8 (Drosophila Pc class) Gene	Cbx8	1.65997	0.00226286
ENSMUSG00000038074	FK506 binding protein 14 Gene	Fkbp14	1.66312	0.00290077
ENSMUSG00000002458	regulator of G-protein signaling 19 Gene	Rgs19	1.6692	0.000536553
ENSMUSG00000086889	predicted gene 8619 Gene	Gm8619	1.66934	0.00161293
ENSMUSG00000069835	spermidine/spermine N1-acetyl transferase 2 Gene	Sat2	1.67373	0.001821
ENSMUSG00000072743	predicted gene 10412 Gene	Gm10412	1.67767	0.00426574
ENSMUSG00000085241	small nucleolar RNA host gene (non-protein coding) 3 Gene	Snhg3	1.68362	0.00170137
ENSMUSG00000070167	Small nucleolar RNA SNORA57	SNORA57.2	1.68391	0.0039826
ENSMUSG00000027480	Sad1 and UNC84 domain containing 5 Gene	Sun5	1.68472	0.0032024
ENSMUSG00000022216	proteasome (prosome, macropain) 28 subunit, alpha Gene	Psme1	1.68489	0.000220094
ENSMUSG00000037966	ninjurin 1 Gene	Ninj1	1.69631	0.00261507
ENSMUSG00000070047	FAT tumor suppressor homolog 1 (Drosophila) Gene	Fat1	1.69748	0.0002245
ENSMUSG00000081137	cDNA sequence BC022960 Pseudogene	BC022960	1.70048	0.00465214
ENSMUSG00000025533	argininosuccinate lyase Gene	Asl	1.7009	0.00375764
ENSMUSG00000044783	Holliday junction recognition protein Gene	Hjurp	1.70336	0.00201572
ENSMUSG00000087159	predicted gene 15246 Gene	Gm15246	1.71087	0.00159211
ENSMUSG00000078439	RIKEN cDNA 2210404O07 gene Gene	2210404O07Rik	1.72035	0.000421808
ENSMUSG00000029755	distal-less homeobox 5 Gene	Dlx5	1.73434	0.00354299
ENSMUSG00000036295	leucine rich repeat protein 3, neuronal Gene	Lrrn3	1.73987	0.000275286
ENSMUSG00000090940	AC129563.1	AC129563.1	1.74843	0.00106917
ENSMUSG00000036334	immunoglobulin superfamily, member 10 Gene	Igsf10	1.75686	0.00215411
ENSMUSG00000047181	sterile alpha motif domain containing 14 Gene	Samd14	1.75959	0.000913142
ENSMUSG00000081835	predicted gene 11790 Pseudogene	Gm11790	1.76396	0.00275005
ENSMUSG00000085517	predicted gene 12963 Gene	Gm12963	1.76547	0.000939464
ENSMUSG00000049436	uroplakin 1B Gene	Upk1b	1.77394	0.00178695
ENSMUSG00000005198	polymerase (RNA) II (DNA directed) polypeptide A Gene	Polr2a	1.77665	0.00143949
ENSMUSG00000038963	solute carrier organic anion transporter family, member 4a1 Gene	Slco4a1	1.78105	0.00426011
ENSMUSG00000084890	RIKEN cDNA A830036E02 gene Gene	A830036E02Rik	1.78664	0.000201014
ENSMUSG00000002325	interferon regulatory factor 9 Gene	Irf9	1.80018	0.00456623
ENSMUSG00000028358	zinc fingerprotein 618 Gene	Zfp618	1.84532	0.00405586
ENSMUSG00000072739	predicted gene 10408 Gene	Gm10408	1.87775	0.0046387
ENSMUSG00000026270	calpain 10 Gene	Capn10	1.90833	0.00081928
ENSMUSG00000021303	guanine nucleotide binding protein (G protein), gamma 4 Gene	Gng4	1.91249	0.000442255
ENSMUSG00000021136	SPARC related modular calcium binding 1 Gene	Smoc1	1.9739	0.00146356
ENSMUSG00000032940	RNA binding motif protein 11 Gene	Rbm11	1.97629	0.00287236
ENSMUSG00000028044	CDC28 protein kinase 1b Gene	Cks1b	2.01268	0.000691429
ENSMUSG00000087292	predicted gene 13832 Gene	Gm13832	2.02087	0.0043455
ENSMUSG00000024866	aspartoacylase (aminoacylase) 3 Gene	Acy3	2.04985	0.00159129
ENSMUSG00000061222	vomeronasal 1 receptor 189 Gene	Vmn1r189	2.09591	0.00268181
ENSMUSG00000021123	retinol dehydrogenase 12 Gene	Rdh12	2.13762	0.00105241
ENSMUSG00000074578	RIKEN cDNA 1500012F01 gene Gene	1500012F01Rik	2.15163	0.000344154
ENSMUSG00000026104	signal transducer and activator of transcription 1 Gene	Stat1	2.15917	0.00321611
ENSMUSG00000030107	ubiquitin specific peptidase 18 Gene	Usp18	2.24115	0.000998901
ENSMUSG00000029561	2'-5' oligoadenylate synthetase-like 2 Gene	Oasl2	2.29612	0.0037616
ENSMUSG00000082739	olfactory receptor 602, pseudogene 1 Pseudogene	Olfr602-ps1	2.29629	0.00214119
ENSMUSG00000024079	eukaryotic translation initiation factor 2-alpha kinase 2 Gene	Eif2ak2	2.33416	0.000162874
ENSMUSG00000033880	lectin, galactoside-binding, soluble, 3 binding protein Gene	Lgals3bp	2.36684	0.00360157
[truncated: 1,754 more rows]
