# Supplementary material for: FUS/TLS acts as an aggregation-dependent modifier of polyglutamine disease model mice
Source: Sci Rep. 2016 Oct 14;6:35236. doi: 10.1038/srep35236 (PMC5064419; doi:10.1038/srep35236)
Supplement: Supplementary Table S3 [file srep35236-s4.xls]

## Sheet: Table S3
HD-TLS+/+ vs WT-TLS+/+ 8w Str
Ensembl	FIRMA fold change	symbol	exons	regulation_call	probeset	baseline_ probeset_exp	constitutive_ baseline_exp	FIRMA_ raw p value	FIRMA_adjp	gene-expression-change	transcript cluster ID	exon annotations	probeset location
ENSMUSG00000031723	24.4395	Txnl4b	E4-3	downregulated	4965942	5.13066	8.74984	0.00238422	0.706962	0.0663467	6979043		chr8:112097917-112097941(+)
ENSMUSG00000038623	10.6841	Tm6sf1	I4-1	downregulated	4741249	5.41159	8.145	0.00298876	0.707966	-0.0823433	6962094		chr7:89011188-89011213(+)
ENSMUSG00000055567	10.5075	Unc80	E27-1	downregulated	4660527	7.97483	11.2537	0.0018954	0.706962	0.0430825	6750146	cassette-exon	chr1:66653049-66653170(+)
ENSMUSG00000019087	10.0817	Atp6ap1	E10-2	downregulated	5417907	9.93289	11.6658	0.00120503	0.695551	0.343698	7012006	exon-region-exclusion|exon-region-exclusion	chrX:71548948-71548974(+)
ENSMUSG00000002265	9.18442	Peg3	E7-1	downregulated	4661685	10.0904	11.0681	0.000769121	0.67968	0.177077	6972750	cassette-exon|cassetteExon	chr7:6665661-6665715(-)
ENSMUSG00000080242	8.99565	Gm15487	U0-3	downregulated	5347053	4.55633	13.0259	0.00238888	0.706962	0.242177	6945519		chr6:37689531-37689915(+)
ENSMUSG00000058589	8.95755	Anks1b	I16-12	downregulated	5214297	10.9105	12.8292	0.00176925	0.704484	-0.38067	6769736		chr10:90062654-90062679(+)
ENSMUSG00000021668	8.32535	Polk	I13-1	downregulated	5101514	5.8729	7.38718	0.00212618	0.706962	0.140695	6815291		chr13:97256646-97256670(-)
ENSMUSG00000043289	8.06919	Mei4	I3-3	downregulated	5193988	3.93236	8.92083	0.0038777	0.709892	-0.0168833	6990842		chr9:81822744-81822770(+)
ENSMUSG00000034786	7.61562	Gpsm3	E1-4	downregulated	4606843	4.55363	7.71708	0.000777041	0.67968	0.0298717	6850055		chr17:34727177-34727205(+)
ENSMUSG00000030281	7.43602	Il17rc	I10-2	downregulated	5533584	8.85771	8.13912	0.00164434	0.704484	-0.933123	6949094		chr6:113430095-113430123(+)
ENSMUSG00000063142	7.34316	Kcnma1	E41-1	downregulated	4520944	10.1528	9.8841	0.000106826	0.623473	-0.302844	6823284	cassette-exon|cassetteExon	chr14:24125947-24125975(-)
ENSMUSG00000038115	7.29687	Ano2	I4-4	downregulated	5207904	5.73821	8.60702	0.00124848	0.697584	0.0686707	6949888		chr6:125694430-125694565(+)
ENSMUSG00000036779	7.217	Papd5	I2-3	downregulated	5380259	4.69465	10.0365	0.000524762	0.662525	0.281141	6977972		chr8:90729297-90729479(+)
ENSMUSG00000030849	6.8336	Fgfr2	I4-27	downregulated	4774536	6.18364	9.77954	0.000419803	0.662525	-0.146553	6971679		chr7:139655213-139655333(-)
ENSMUSG00000021898	6.7074	Asb14	E3-2	downregulated	4870162	4.89019	5.26038	0.0047268	0.72561	-0.0750411	6817684		chr14:27713666-27713692(+)
ENSMUSG00000026153	6.69452	Fam135a	U0-1	downregulated	4795970	3.26351	8.55025	0.00366955	0.707966	0.232825	6757434		chr1:24192504-24192560(-)
ENSMUSG00000023913	6.67397	Pla2g7	E3-1	downregulated	5029667	6.06081	10.7884	0.00487658	0.726341	-0.12175	6850534	cassette-exon|cassetteExon	chr17:43722195-43722236(+)
ENSMUSG00000032217	6.60842	Rnf111	I2-2	downregulated	4425086	5.93896	8.67454	0.00453715	0.724402	0.0193667	6996649		chr9:70350810-70350836(-)
ENSMUSG00000024012	6.44572	Mtch1	E2-1	downregulated	4343685	11.1768	10.8128	0.00447131	0.722048	-0.0898967	6854694	alt-N-term	chr17:29484069-29484097(-)
ENSMUSG00000020900	6.35369	Myh10	E20-1	downregulated	5613563	8.76264	10.8635	0.00431967	0.719025	-0.0507958	6781941	cassette-exon	chr11:68588867-68588918(+)
ENSMUSG00000033444	6.23926	Specc1l	E3-1	downregulated	4692365	5.59647	8.32975	0.00305493	0.707966	0.113393	6768851	cassette-exon	chr10:74684789-74684926(+)
ENSMUSG00000074899	6.22446	Spnb5	E59-1	downregulated	5478960	7.57764	6.54488	0.00184037	0.704484	-0.0166213	6890287		chr2:119871904-119871999(-)
ENSMUSG00000038738	6.21946	Shank1	E15-1	downregulated	4523721	10.1385	11.1954	0.00138803	0.702685	-0.218783	6960260	alt-N-term|cassette-exon	chr7:51589403-51589429(+)
ENSMUSG00000032396	6.13248	Dis3l	U0-3	downregulated	5166395	5.88467	7.71202	0.00419544	0.715241	0.48951	6996275		chr9:64195561-64196016(-)
ENSMUSG00000032604	6.10838	Qars	I16-2	downregulated	5006285	4.80366	9.6891	0.0012547	0.698646	0.302162	6992347	intron-retention	chr9:108417822-108418033(+)
ENSMUSG00000042078	6.067	Svop	E14-2	downregulated	4651672	6.5789	9.66395	0.00175647	0.704484	0.324244	6941189		chr5:114485020-114485160(-)
ENSMUSG00000037935	6.0023	Smarce1	E3-1	downregulated	4664656	6.76671	8.6267	0.00437502	0.720077	-0.119159	6791316		chr11:99089605-99089630(-)
ENSMUSG00000025410	5.96302	Dctn2	I6-1	downregulated	4875392	5.86668	9.52945	0.00152626	0.703486	0.323479	6771558		chr10:126713602-126713721(+)
ENSMUSG00000022710	5.94065	Usp7	I2-6	downregulated	5388020	6.5025	10.6981	0.0003037	0.662525	0.0811367	6843834		chr16:8747022-8747327(-)
ENSMUSG00000074899	5.8827	Spnb5	U59-10	downregulated	4700696	9.24449	6.54488	0.000501259	0.662525	-0.0166213	6890287		chr2:119867943-119868007(-)
ENSMUSG00000030120	5.8792	Mlf2	E8-4	downregulated	5496711	11.295	11.6044	3.22984e-05	0.513325	0.0499648	6949826	exon-region-exclusion|exon-region-exclusion|retainedIntron	chr6:124885468-124885557(+)
ENSMUSG00000029575	5.83376	Mmab	I6-2	downregulated	4812861	6.49155	8.88891	0.00182406	0.704484	0.318109	6941205		chr5:114886553-114886578(-)
ENSMUSG00000038014	5.82905	Fam120a	I8-1	downregulated	5611454	5.94266	9.53313	0.00088619	0.67968	0.095589	6813080		chr13:49010123-49010227(-)
ENSMUSG00000026959	5.68724	Grin1	E4-1	downregulated	4423042	9.47462	12.3869	0.000776007	0.67968	-0.09702	6885399	bleedingExon|cassette-exon|cassetteExon|retainedIntron	chr2:25166865-25167013(-)
ENSMUSG00000043019	5.68073	Edem3	I14-1	downregulated	4956661	3.00389	8.60937	0.0035892	0.707966	0.375984	6754028		chr1:153651576-153651621(+)
ENSMUSG00000024462	5.56232	Gabbr1	U24-1	downregulated	5006664	8.94689	12.2413	0.00409068	0.713664	0.00287167	6850271		chr17:37211603-37212232(+)
ENSMUSG00000037605	5.52461	Lphn3	I12-12	downregulated	5541828	6.41921	11.841	0.00386126	0.709519	-0.00213833	6931961		chr5:82024381-82024625(+)
ENSMUSG00000035722	5.52133	Abca7	I6-2	downregulated	4516459	8.80651	7.37832	0.0047522	0.72561	0.507068	6769180		chr10:79461468-79461500(+)
ENSMUSG00000024176	5.50882	Sox8	I2-1	downregulated	4690556	6.71142	10.354	0.00151514	0.703486	0.0775156	6854425		chr17:25705719-25705768(-)
ENSMUSG00000035569	5.50715	Ankrd11	I1-8	downregulated	4508835	4.65866	8.39824	0.00282542	0.706962	0.129412	6985957		chr8:125539574-125539649(-)
ENSMUSG00000024120	5.42472	Lrpprc	I2-1	downregulated	4778706	2.9147	8.37073	0.00348956	0.707966	0.216574	6857810		chr17:85176510-85176632(-)
ENSMUSG00000030592	5.41994	Ryr1	E35-1	downregulated	5005071	7.30856	7.87193	0.00468388	0.72561	-1.32972	6966183		chr7:29868622-29868649(-)
ENSMUSG00000046719	5.40737	Nxph3	E2-4	downregulated	4634899	6.24825	6.88011	0.0010048	0.686594	-0.462166	6791049		chr11:95372145-95372195(-)
ENSMUSG00000024268	5.38178	Celf4	E13-5	downregulated	5129143	9.66655	10.5711	0.000158939	0.623473	0.199161	6864062	alternative_polyA	chr18:25640295-25640347(-)
ENSMUSG00000030281	5.34685	Il17rc	E12-1	downregulated	5090194	8.74924	8.13912	0.00300808	0.707966	-0.933123	6949094		chr6:113430315-113430368(+)
ENSMUSG00000030592	5.33385	Ryr1	E20-1	downregulated	4331094	8.04036	7.87193	0.00116747	0.69357	-1.32972	6966183		chr7:29886772-29886956(-)
ENSMUSG00000015656	5.31894	Hspa8	E4-11	downregulated	5345250	8.54996	13.3618	0.00156212	0.704484	0.155277	6988400	bleedingExon|exon-region-exclusion|exon-region-exclusion|retainedIntron	chr9:40612873-40612991(+)
ENSMUSG00000024127	5.29213	Prepl	E2-1	downregulated	5106125	9.52744	11.9764	0.00189346	0.706962	0.298318	6857834	alt-3'|cassette-exon|altThreePrime|cassetteExon	chr17:85487820-85488188(-)
ENSMUSG00000019828	5.27527	Grm1	E2-2	downregulated	5421835	9.10986	11.0181	0.00041685	0.662525	-0.535174	6772111	bleedingExon	chr10:10800655-10800685(-)
ENSMUSG00000041528	5.25867	Rnf123	I30-2	downregulated	5065148	6.65666	9.15546	0.00110774	0.690435	0.278195	6998667		chr9:107961192-107961244(-)
ENSMUSG00000062040	5.18769	Zfp27	U6-8	downregulated	5515012	5.16717	8.78629	0.00180599	0.704484	0.34104	6966231		chr7:30667287-30667420(-)
ENSMUSG00000024219	5.1775	Anks1	I2-1	downregulated	5610809	4.89411	8.48333	0.00196396	0.706962	0.152343	6849525		chr17:28113188-28113469(+)
ENSMUSG00000024097	5.16184	Srsf7	I1-2	downregulated	4788130	6.35028	10.1559	0.00219693	0.706962	0.13808	6857523		chr17:80606152-80606260(-)
ENSMUSG00000020321	5.11495	Mdh1	I2-2	downregulated	4564174	6.66131	11.5149	0.00372835	0.707966	0.103252	6786572		chr11:21470146-21470624(-)
ENSMUSG00000002985	5.11391	Apoe	I3-1	downregulated	5595984	7.60405	12.7698	0.0029564	0.707966	-0.0455933	6973587		chr7:20282802-20282827(-)
ENSMUSG00000004356	5.09861	Utp20	I60-1	downregulated	5094199	5.54944	7.311	0.00411998	0.713839	0.317567	6775870		chr10:88210283-88210549(-)
ENSMUSG00000038608	5.08387	Dock10	I1-4	downregulated	5397868	9.01278	10.2348	0.00170305	0.704484	-0.0190767	6760058		chr1:80749649-80749964(-)
ENSMUSG00000026062	5.02495	Slc9a2	U12-2	downregulated	4354012	3.6127	6.4113	0.00128455	0.700686	0.0936495	6748898		chr1:40826148-40826177(+)
ENSMUSG00000027239	5.02182	Mdk	U6-2	downregulated	5590140	6.82835	8.73735	0.00137712	0.702685	0.235163	6888785		chr2:91769747-91769776(-)
ENSMUSG00000061751	5.01971	Kalrn	E22-4	downregulated	5193726	8.83882	9.86657	0.00361521	0.707966	-0.573288	6845277	bleedingExon	chr16:34218847-34219463(-)
ENSMUSG00000057098	5.01663	Ebf1	I7-3	downregulated	5573573	4.96395	9.938	0.00377136	0.707966	0.444427	6780443		chr11:44683052-44683115(+)
ENSMUSG00000032540	5.00693	Abhd5	I4-1	downregulated	5218358	5.93311	8.73391	0.00171725	0.704484	0.0885208	6993067		chr9:122276436-122276725(+)
ENSMUSG00000026470	4.99322	Stx6	I5-1	downregulated	4718086	3.48546	10.2963	0.00259903	0.706962	0.0883542	6754205		chr1:157039152-157039207(+)
ENSMUSG00000034206	4.98349	Polq	U0-2	downregulated	4902986	4.9108	4.86982	0.00227333	0.706962	-0.120638	6840782		chr16:37011472-37011505(+)
ENSMUSG00000003072	4.96481	Atp5d	E2-1	downregulated	4950638	8.63888	13.0969	0.00122851	0.696884	0.0246756	6769192		chr10:79602467-79602583(+)
ENSMUSG00000032047	4.93246	Acat1	I3-1	downregulated	5287899	5.44587	9.14535	0.00435791	0.720077	0.339874	6995717		chr9:53402903-53402940(-)
ENSMUSG00000026349	4.87298	Ccnt2	U0-1	downregulated	5317007	6.18067	10.0414	0.00388631	0.709924	0.128463	6752869		chr1:129670314-129670553(+)
ENSMUSG00000079564	4.798	Gm11149	E5-2	downregulated	4677228	3.3291	7.43371	0.000670453	0.676948	0.232317	6988984	bleedingExon|exon-region-exclusion|exon-region-exclusion	chr9:49370353-49370378(+)
ENSMUSG00000074785	4.78445	Plxnc1	I6-1	downregulated	4723251	3.4501	8.23069	0.00374219	0.707966	0.37338	6776157		chr10:94331857-94331934(-)
ENSMUSG00000032294	4.74057	Pkm2	I10-1	downregulated	4544753	6.23602	11.911	0.00287937	0.706962	0.204423	6989557		chr9:59526107-59526429(+)
ENSMUSG00000033419	4.73895	Snap91	I22-1	downregulated	4342868	9.1681	11.3695	0.000416603	0.662525	0.174435	6997528		chr9:86686411-86686450(-)
ENSMUSG00000070695	4.724	Cntnap5a	I1-11	downregulated	4948737	4.0299	8.77764	0.00232873	0.706962	-0.0582101	6752380		chr1:117796988-117797186(+)
ENSMUSG00000054387	4.68164	Mdm4	U14-3	downregulated	5445017	4.69144	9.01176	0.00341624	0.707966	0.287886	6762252		chr1:134840305-134840474(-)
ENSMUSG00000009894	4.66212	Snap47	I3-1	downregulated	4981280	4.74312	12.1578	0.00458374	0.725281	0.365457	6788672		chr11:59259970-59260524(-)
ENSMUSG00000024498	4.65247	Tcerg1	E23-1	downregulated	5062222	7.34408	8.95933	0.00362901	0.707966	0.635681	6860436	cassette-exon|cassetteExon	chr18:42733820-42733872(+)
ENSMUSG00000019828	4.62127	Grm1	E2-1	downregulated	5548118	10.5133	11.0181	0.00115968	0.692615	-0.535174	6772111	altPromoter|bleedingExon	chr10:10800716-10800779(-)
ENSMUSG00000003072	4.55391	Atp5d	E3-1	downregulated	5594519	8.35554	13.0969	0.00496388	0.729121	0.0246756	6769192	alt-N-term	chr10:79603227-79603290(+)
ENSMUSG00000058740	4.53386	Kcnt1	E3-1	downregulated	5120727	8.8264	10.5369	3.61317e-05	0.522321	-0.241057	6875763	cassette-exon|cassetteExon	chr2:25737720-25737747(+)
ENSMUSG00000027784	4.51228	Ppm1l	E4-1	downregulated	4868209	5.50791	8.9796	0.00284572	0.706962	0.0204367	6898276	alt-N-term	chr3:69346302-69346380(+)
ENSMUSG00000030592	4.50354	Ryr1	E5-1	downregulated	5398457	8.86413	7.87193	0.000547511	0.662525	-1.32972	6966183		chr7:29900974-29901034(-)
ENSMUSG00000018379	4.48657	Srsf1	I2-1	downregulated	4884452	7.7702	9.71402	0.00207211	0.706962	0.259131	6783359		chr11:87862352-87862410(+)
ENSMUSG00000034121	4.44476	Mks1	E13-1	downregulated	4851838	7.40039	8.53561	0.00471684	0.72561	0.0859667	6783342		chr11:87675461-87675486(+)
ENSMUSG00000028745	4.38227	Capzb	E4-1	downregulated	4598255	6.37572	10.4892	0.00213107	0.706962	0.128487	6918036	alt-N-term	chr4:138782897-138782928(+)
ENSMUSG00000030592	4.38173	Ryr1	E19-1	downregulated	4692156	9.33458	7.87193	0.00283216	0.706962	-1.32972	6966183		chr7:29887836-29887930(-)
ENSMUSG00000073702	4.34686	Rpl31	I1-2	downregulated	5471038	8.61256	9.86108	0.00306124	0.707966	-0.0132939	6748841		chr1:39424919-39424993(+)
ENSMUSG00000056602	4.34174	Fry	E22-2	downregulated	4759950	8.10978	9.95097	0.00366035	0.707966	0.227934	6935737		chr5:151193298-151193325(+)
ENSMUSG00000014776	4.32628	Nol3	I3-1	downregulated	5380702	6.01104	7.91914	0.00384165	0.709519	0.366375	6978819		chr8:107803677-107803778(+)
ENSMUSG00000026825	4.31974	Dnm1	I27-1	downregulated	5340607	8.6662	12.3044	0.00498311	0.729121	0.0421989	6885871	intron-retention	chr2:32165211-32165306(-)
ENSMUSG00000021392	4.30373	Nol8	I3-1	downregulated	5229390	5.52203	9.60527	0.00103041	0.686594	0.0613022	6806962		chr13:49750665-49750952(+)
ENSMUSG00000022142	4.29962	Nup155	I24-2	downregulated	4839955	7.66405	7.74784	0.00280578	0.706962	0.375525	6828573		chr15:8093805-8093884(+)
ENSMUSG00000006651	4.29916	Aplp1	I13-1	downregulated	4799366	8.45407	11.9352	4.6923e-05	0.544201	0.105255	6966284		chr7:31220865-31220946(-)
ENSMUSG00000022641	4.27894	Bbx	E20-5	downregulated	4700455	5.21301	9.44963	0.00471524	0.72561	0.311441	6846197	bleedingExon	chr16:50220227-50220256(-)
ENSMUSG00000068117	4.26264	Mei1	E29-1	downregulated	4930783	6.52637	6.47712	0.00351975	0.707966	-0.419817	6832170		chr15:81954348-81954434(+)
ENSMUSG00000069601	4.24036	Ank3	I49-10	downregulated	5487084	8.41763	11.5049	0.000542125	0.662525	-0.088544	6768609		chr10:69476723-69476775(+)
ENSMUSG00000021156	4.23333	Zmynd11	E19-2	downregulated	5540406	8.93311	11.2979	3.03226e-05	0.500459	0.086495	6810954	exon-region-exclusion|exon-region-exclusion	chr13:9688511-9688664(-)
ENSMUSG00000024544	4.2306	D18Ertd653e	I1-49	downregulated	5070175	8.98771	9.65336	0.000376497	0.662525	-0.472596	6861751		chr18:68167250-68167380(+)
ENSMUSG00000020230	4.2215	Prmt2	I11-2	downregulated	4777542	5.36011	8.23661	0.000537701	0.662525	0.447828	6775171		chr10:75672232-75672418(-)
ENSMUSG00000056486	4.21925	Chn1	E17-3	downregulated	5174901	9.65306	13.3509	0.000823997	0.67968	-0.276301	6887854		chr2:73448857-73449474(-)
ENSMUSG00000045573	4.18324	Penk	E1-4	downregulated	5536331	11.1455	13.0942	0.00334805	0.707966	-0.820402	6919320		chr4:4064434-4064902(-)
ENSMUSG00000079469	4.17548	Pigb	I6-5	downregulated	4446185	8.12819	8.37102	0.00135462	0.702685	0.345082	6996792		chr9:72871369-72871734(-)
ENSMUSG00000006818	4.17394	Sod2	E5-20	downregulated	5336389	9.48948	11.1192	0.000762205	0.67968	0.235813	7004173		chr17:13212599-13212794(+)
ENSMUSG00000037541	4.17184	Shank2	E26-4	downregulated	4309296	6.92299	9.63915	0.00308223	0.707966	0.281495	6965355	alt-N-term	chr7:151604181-151604225(+)
ENSMUSG00000024039	4.15717	Cbs	I19-1	downregulated	4384403	5.12854	9.22668	0.00373881	0.707966	-0.034455	6854826		chr17:31752000-31752210(-)
ENSMUSG00000030592	4.15324	Ryr1	E29-1	downregulated	5026417	10.6792	7.87193	0.000166083	0.623473	-1.32972	6966183		chr7:29877187-29877287(-)
ENSMUSG00000025982	4.14567	Sf3b1	E1-1	downregulated	4878724	6.41911	9.53259	0.000492601	0.662525	-0.0496787	6758737		chr1:55084220-55084361(-)
ENSMUSG00000086284	4.14336	2900093L17Rik	E1-1	downregulated	4841835	6.66351	5.6282	0.00213371	0.706962	0.318971	6921280		chr4:45256834-45256859(-)
ENSMUSG00000019837	4.1422	Gtf3c6	I2-1	downregulated	5341425	6.29235	8.86403	0.00373908	0.707966	0.436571	6773438		chr10:39975374-39975862(-)
ENSMUSG00000028085	4.13205	Pet112l	I11-4	downregulated	4743524	4.43431	7.7301	0.00268483	0.706962	0.273902	6898897		chr3:85449445-85449498(+)
ENSMUSG00000020128	4.12163	Vps54	I4-1	downregulated	5179696	4.21922	6.01369	0.000425268	0.662525	0.675583	6779270		chr11:21169016-21169302(+)
ENSMUSG00000090655	4.11106	CT010448.1	E1-1	downregulated	5030938	4.64137	5.32313	0.0049534	0.729121	-0.492226	6856300		chr17:57684692-57684719(-)
ENSMUSG00000021182	4.09634	Ccdc88c	I27-1	downregulated	5509665	9.32236	8.70395	0.00302397	0.707966	-0.215718	6803120		chr12:102163422-102163561(-)
ENSMUSG00000057554	4.09617	Lgals8	E2-3	downregulated	4603867	7.48466	8.83149	0.00498299	0.729121	0.313453	6811068	altPromoter	chr13:12553703-12553806(-)
ENSMUSG00000070427	4.08779	Il18bp	E4-1	downregulated	4679271	11.7557	8.11841	0.00465467	0.72561	0.125041	6963029		chr7:109165296-109165445(-)
ENSMUSG00000022672	4.08765	Prkdc	I76-1	downregulated	4331304	11.3284	7.65235	0.00472203	0.72561	0.53598	6839666		chr16:15825294-15825572(+)
ENSMUSG00000002107	4.08404	Celf2	I5-2	downregulated	4643940	9.5773	12.1772	0.000932255	0.67968	-0.0167756	6884523		chr2:6966914-6967630(-)
ENSMUSG00000022840	4.07886	Adcy5	I12-1	downregulated	4324066	10.5223	11.824	0.00334238	0.707966	-0.764749	6840705		chr16:35288306-35288868(+)
ENSMUSG00000037426	4.06614	Depdc5	I35-2	downregulated	4932170	6.57825	9.80786	0.0025532	0.706962	0.29507	6929762		chr5:33303860-33304108(+)
ENSMUSG00000033845	4.04819	Mrpl15	E6-6	downregulated	4670320	5.60491	9.24646	0.0035983	0.707966	0.146459	6756625	alternative_polyA	chr1:4763523-4764290(-)
ENSMUSG00000031626	4.03638	Sorbs2	I33-6	downregulated	4985333	10.9026	11.791	1.97761e-05	0.472809	-0.345653	6975861		chr8:46896934-46897113(+)
ENSMUSG00000007617	4.0316	Homer1	E7-4	downregulated	5309607	11.4806	12.5988	0.00334288	0.707966	-0.764852	6808997		chr13:94127016-94127510(+)
ENSMUSG00000040594	4.02265	Ranbp17	I27-1	downregulated	4888037	4.00786	7.14656	0.00288474	0.706962	0.395965	6787190		chr11:33187731-33187815(-)
ENSMUSG00000066036	4.02174	Ubr4	E12-2	downregulated	5453314	9.10737	10.2456	0.00342377	0.707966	0.08316	6918043		chr4:138953400-138953430(+)
ENSMUSG00000021003	4.01622	Galc	I9-3	downregulated	5526627	8.1064	8.11105	0.00442644	0.720921	0.268973	6802991		chr12:99474696-99474958(-)
ENSMUSG00000002489	4.00601	Tiam1	I1-3	downregulated	5194377	6.34551	9.25817	0.00110498	0.690435	0.0286017	6847748		chr16:90133133-90133241(-)
ENSMUSG00000019986	4.00526	Ahi1	I22-2	downregulated	5569981	10.5266	9.25156	0.00296469	0.707966	0.563179	6766409		chr10:20789773-20790006(+)
ENSMUSG00000022175	3.98124	Lrp10	I6-2	downregulated	5613029	6.60477	7.94455	0.00227031	0.706962	0.42846	6819154		chr14:55088041-55088092(+)
ENSMUSG00000028833	3.98072	Ncdn	E7-2	downregulated	4462117	12.3162	12.8486	7.85347e-05	0.623473	0.0469553	6925381		chr4:126421152-126421806(-)
ENSMUSG00000058756	3.96995	Thra	E16-4	downregulated	5588186	10.164	11.4603	0.000648611	0.669858	0.137867	6784042		chr11:98627889-98627960(+)
ENSMUSG00000035401	3.95831	2210018M11Rik	I6-1	downregulated	5070005	8.40985	9.5243	0.00438599	0.720077	0.109955	6969672		chr7:105788265-105788384(-)
ENSMUSG00000030534	3.95036	Vps33b	E13-2	downregulated	5250467	5.40785	8.34054	0.00129975	0.700686	0.356367	6961982	exon-region-exclusion|exon-region-exclusion	chr7:87430409-87430441(+)
ENSMUSG00000027797	3.945	Dclk1	I21-1	downregulated	5460182	10.9255	11.3477	0.00393408	0.711712	-0.168469	6897599		chr3:55325855-55326087(+)
ENSMUSG00000033068	3.93962	Entpd6	I6-1	downregulated	4472450	6.4414	8.52351	0.00153657	0.703997	0.330362	6882180		chr2:150585927-150585959(+)
ENSMUSG00000030592	3.93301	Ryr1	E14-1	downregulated	4527715	8.28835	7.87193	0.00413965	0.713865	-1.32972	6966183		chr7:29889941-29890065(-)
ENSMUSG00000041670	3.93107	Rims1	I35-2	downregulated	4937779	6.37587	9.75559	0.00413702	0.713865	-0.215622	6757357		chr1:22288461-22288497(-)
ENSMUSG00000004455	3.91827	Ppp1cc	E6-3	downregulated	4465611	8.49003	12.3198	0.000776205	0.67968	0.05302	6934118	exon-region-exclusion|exon-region-exclusion	chr5:122622983-122623149(+)
ENSMUSG00000031445	3.91791	Proz	E1-2	downregulated	4877870	11.435	6.33446	0.00254977	0.706962	0.0672278	6974130		chr8:13061061-13061085(+)
ENSMUSG00000029250	3.91359	Polr2b	I16-2	downregulated	4872646	6.25669	8.67804	0.00220609	0.706962	0.261764	6931857		chr5:77767843-77768006(+)
ENSMUSG00000007617	3.90802	Homer1	E7-3	downregulated	4889194	9.10752	12.5988	0.00340595	0.707966	-0.764852	6808997	bleedingExon	chr13:94126381-94126572(+)
ENSMUSG00000055296	3.89902	D730040F13Rik	I17-2	downregulated	4745819	6.29634	9.11789	0.000439818	0.662525	0.41758	6921918		chr4:56903840-56903948(-)
ENSMUSG00000059552	3.89721	Trp53	E9-2	downregulated	4670755	6.78919	9.06783	0.00166045	0.704484	0.269812	6782031	alt-3'	chr11:69404811-69404851(+)
ENSMUSG00000006526	3.86588	Tmem110	I1-8	downregulated	4551475	6.19425	7.00382	0.00408875	0.713664	0.42813	6817952		chr14:31660206-31660666(+)
ENSMUSG00000022708	3.85662	Zbtb20	I18-37	downregulated	5565200	5.73932	11.0281	0.00461013	0.725496	0.114933	6841065		chr16:43430205-43430451(+)
ENSMUSG00000033671	3.85463	Cep350	I26-1	downregulated	4923641	5.38816	7.95526	0.000776455	0.67968	0.194383	6763238		chr1:157744186-157744386(-)
ENSMUSG00000032875	3.85224	Arhgef17	E1-7	downregulated	5451849	6.49589	10.1919	0.00317607	0.707966	0.133585	6969834	alt-N-term	chr7:108077507-108078496(-)
ENSMUSG00000060424	3.84754	2610017I09Rik	U6-11	downregulated	5025128	7.35004	7.95228	0.000911197	0.67968	-0.27755	6758223		chr1:42649071-42649378(-)
ENSMUSG00000030592	3.84429	Ryr1	E28-1	downregulated	5228889	9.32767	7.87193	0.00409923	0.713664	-1.32972	6966183		chr7:29878908-29879203(-)
ENSMUSG00000020642	3.84243	Rnf144a	E2-7	downregulated	5527039	7.51576	8.88843	0.0024315	0.706962	-0.377706	6799524		chr12:27089639-27090134(-)
ENSMUSG00000024084	3.81994	Qpct	I3-2	downregulated	4617471	5.4797	6.82736	0.000592333	0.669858	0.396159	6852399		chr17:79476054-79476597(+)
ENSMUSG00000031626	3.81873	Sorbs2	I33-12	downregulated	4687701	10.8356	11.791	0.00313421	0.707966	-0.345653	6975861		chr8:46902161-46902703(+)
ENSMUSG00000026123	3.8155	Plekhb2	E2-1	downregulated	5412326	6.70594	10.8907	0.00345306	0.707966	0.170887	6748557	alt-N-term	chr1:34908759-34908821(+)
ENSMUSG00000022489	3.81374	Pde1b	I1-1	downregulated	4422229	11.55	12.8625	0.00274078	0.706962	-0.404678	6833516		chr15:103333810-103333861(+)
ENSMUSG00000037646	3.81035	Vps13b	I19-3	downregulated	5605101	5.93333	9.65417	0.00493972	0.729121	-0.0411506	6829734		chr15:35410697-35411207(+)
ENSMUSG00000066392	3.80811	Nrxn3	E11-1	downregulated	4431949	9.74639	12.0257	0.000461975	0.662525	-0.0202156	6796813	cassette-exon|cassetteExon	chr12:90193272-90193328(+)
ENSMUSG00000030592	3.79382	Ryr1	E42-1	downregulated	5614294	8.44082	7.87193	0.000502721	0.662525	-1.32972	6966183		chr7:29861193-29861245(-)
ENSMUSG00000030592	3.78837	Ryr1	E26-1	downregulated	5266612	9.92174	7.87193	0.00245172	0.706962	-1.32972	6966183		chr7:29880405-29880515(-)
ENSMUSG00000038608	3.78152	Dock10	E6-2	downregulated	5480273	9.0381	10.2348	0.00397904	0.713664	-0.0190767	6760058	alt-5'	chr1:80611774-80611842(-)
ENSMUSG00000014602	3.77595	Kif1a	E13-1	downregulated	4575215	11.5244	11.6909	0.00496469	0.729121	0.123883	6760754		chr1:94962627-94962755(-)
ENSMUSG00000026959	3.77508	Grin1	I3-1	downregulated	5235612	8.71437	12.3869	0.00324452	0.707966	-0.09702	6885399	intron-retention	chr2:25168505-25168885(-)
ENSMUSG00000002107	3.74468	Celf2	E5-2	downregulated	4909677	10.4777	12.1772	0.00302038	0.707966	-0.0167756	6884523		chr2:6998353-6998410(-)
ENSMUSG00000027419	3.73794	Pcsk2	E12-2	downregulated	5130367	10.9302	11.3796	0.000646922	0.669858	-0.264163	6881771	alternative_polyA	chr2:143639672-143640939(+)
ENSMUSG00000034573	3.73135	Ptpn13	I19-1	downregulated	4868394	5.8522	7.28964	0.00102858	0.686594	0.292197	6933014		chr5:103966604-103966975(+)
ENSMUSG00000032621	3.73062	Srek1	E8-1	downregulated	5134659	6.99205	7.77406	0.00222151	0.706962	0.288264	6815682	alt-3'	chr13:104548392-104548568(-)
ENSMUSG00000066036	3.72838	Ubr4	I108-2	downregulated	5250870	7.38996	10.2456	0.000481371	0.662525	0.08316	6918042		chr4:139044069-139044629(+)
ENSMUSG00000002107	3.72451	Celf2	I6-30	downregulated	4843962	10.5638	12.1772	0.000127019	0.623473	-0.0167756	6884523		chr2:6822082-6822902(-)
ENSMUSG00000002107	3.71295	Celf2	E5-1	downregulated	4511731	10.3394	12.1772	0.000132224	0.623473	-0.0167756	6884523		chr2:6998460-6998517(-)
ENSMUSG00000031333	3.7125	Abcb7	I1-1	downregulated	5478581	4.88006	8.33778	0.00222087	0.706962	0.249472	7018682		chrX:101603861-101604084(-)
ENSMUSG00000020827	3.66137	Mink1	E20-1	downregulated	5377618	10.1853	11.34	0.000394486	0.662525	-0.372202	6782136		chr11:70421848-70421921(+)
ENSMUSG00000030270	3.65016	Cpne9	E20-1	downregulated	4470051	8.46943	8.86868	0.000584365	0.669858	-1.23718	6949075		chr6:113254435-113254551(+)
ENSMUSG00000002109	3.64864	Ddb2	E10-2	downregulated	4506860	7.20178	7.22416	0.00263529	0.706962	0.451505	6888754		chr2:91052070-91052101(-)
ENSMUSG00000039000	3.63753	Ube3c	I1-9	downregulated	4857245	7.13227	9.91551	0.000482244	0.662525	0.204968	6929573		chr5:29908636-29909034(+)
ENSMUSG00000075316	3.62618	Scn9a	E21-1	downregulated	4565581	6.44254	6.43588	0.00164769	0.704484	0.79589	6887374		chr2:66353373-66353458(-)
ENSMUSG00000001901	3.62119	Kcnh6	E15-5	downregulated	5222571	7.46832	6.60863	0.00276531	0.706962	0.136781	6784588		chr11:105895432-105895475(+)
ENSMUSG00000054321	3.61568	Taf4b	I15-4	downregulated	5605917	5.00545	6.83528	0.00146344	0.702685	0.805774	6859049		chr18:15053494-15053959(+)
ENSMUSG00000035954	3.60962	Dock4	E43-1	downregulated	4466978	10.6265	11.0044	0.000135265	0.623473	-0.553167	6794643		chr12:41542778-41542880(+)
ENSMUSG00000002107	3.60711	Celf2	I6-26	downregulated	4749917	10.165	12.1772	0.00294895	0.707966	-0.0167756	6884523		chr2:6833096-6833148(-)
ENSMUSG00000074129	3.59999	Rpl13a	E9-2	downregulated	5186100	10.2184	10.8056	0.000165108	0.623473	-0.0697889	6966938	alt-5'|cassette-exon|altPromoter	chr7:52383939-52383989(-)
ENSMUSG00000025630	3.58343	Hprt	I5-2	downregulated	4748651	7.98901	9.28753	0.00486364	0.726341	0.391639	7011264		chrX:50365550-50365755(+)
ENSMUSG00000032946	3.5754	Rasgrp2	E4-2	downregulated	4990084	9.08728	11.3802	0.00368412	0.707966	-0.8828	6867860	altPromoter|exon-region-exclusion|exon-region-exclusion	chr19:6400625-6400651(+)
ENSMUSG00000026825	3.56951	Dnm1	I26-2	downregulated	5372697	9.71158	12.3044	0.00100343	0.686594	0.0421989	6885871	intron-retention	chr2:32165707-32165793(-)
ENSMUSG00000036862	3.56632	Dchs1	I4-1	downregulated	4855986	6.38249	7.40509	0.00393932	0.712234	0.615959	6970150		chr7:112914229-112914289(-)
ENSMUSG00000019899	3.55309	Lama2	I41-4	downregulated	5026440	5.65842	7.05159	0.00438067	0.720077	0.341177	6772906		chr10:26781951-26781979(-)
ENSMUSG00000043940	3.55211	Wdfy3	E33-3	downregulated	4977624	9.47976	10.0707	0.00116014	0.692615	0.207755	6940431		chr5:102329033-102329064(-)
ENSMUSG00000038538	3.54297	Ubn2	E15-1	downregulated	5288142	8.3632	8.87364	0.00122244	0.696884	-0.106882	6945550	cassetteExon|exon-region-exclusion|exon-region-exclusion	chr6:38439274-38439302(+)
ENSMUSG00000046287	3.52859	Pnma3	E1-6	downregulated	5198463	5.41075	5.90031	0.000890425	0.67968	0.450844	7011913		chrX:70313169-70313412(+)
ENSMUSG00000005417	3.52501	Mprip	I4-16	downregulated	4684500	7.04733	11.3736	0.000334408	0.662525	-0.0899933	6781372		chr11:59535766-59536097(+)
ENSMUSG00000062296	3.52495	Trank1	E15-1	downregulated	4704026	11.3511	10.2357	0.000410971	0.662525	-0.413724	6992492	alt-N-term	chr9:111277336-111277416(+)
ENSMUSG00000026796	3.5191	Fam129b	E2-1	downregulated	5567733	9.42469	8.13719	0.0032469	0.707966	0.00595889	6876226	alt-N-term	chr2:32751179-32751203(+)
ENSMUSG00000051592	3.51886	Ccnb3	E3-2	downregulated	5256557	5.27711	4.50426	0.00147958	0.702956	0.0309144	7015363		chrX:6607930-6608000(-)
ENSMUSG00000002012	3.49307	Pnck	I4-1	downregulated	5257650	7.12628	8.46598	0.00150887	0.703486	0.579985	7017585		chrX:70904168-70904224(-)
ENSMUSG00000024835	3.4887	Coro1b	E9-4	downregulated	4800703	7.30467	9.93799	0.000643767	0.669858	0.18644	6867644		chr19:4152694-4152776(+)
ENSMUSG00000038056	3.48473	Mll3	I31-1	downregulated	5119107	8.17607	9.02936	0.00205408	0.706962	0.264822	6936772		chr5:24830076-24830576(-)
ENSMUSG00000073418	3.47613	C4b	E13-1	downregulated	5158970	9.7134	8.06651	0.00389579	0.7101	0.396202	6855051	cassette-exon|cassetteExon	chr17:34876920-34877049(-)
ENSMUSG00000034940	3.46446	Synrg	I11-1	downregulated	4689709	9.38015	9.60271	0.00287079	0.706962	0.145843	6783057		chr11:83804879-83804906(+)
ENSMUSG00000026587	3.46343	Astn1	I8-2	downregulated	4650010	7.13082	10.5363	0.0025435	0.706962	0.316339	6754403		chr1:160450988-160451058(+)
ENSMUSG00000017686	3.45668	Rhot1	E1-6	downregulated	4474749	5.92211	10.0513	0.000999182	0.686594	0.157201	6782812		chr11:80023230-80023869(+)
ENSMUSG00000028138	3.45546	Adh5	E9-2	downregulated	4931806	9.82941	7.91369	0.000939255	0.67968	0.3354	6901747		chr3:138118080-138118122(+)
ENSMUSG00000056492	3.45236	Gpr116	I2-1	downregulated	5356509	7.38824	8.66614	0.00420414	0.715241	0.0935503	6850508		chr17:43541010-43541043(+)
ENSMUSG00000063015	3.44986	Ccni	I8-1	downregulated	4811482	8.07472	11.5888	0.00385014	0.709519	0.136551	6940075		chr5:93615074-93615486(-)
ENSMUSG00000031626	3.44837	Sorbs2	I33-4	downregulated	5323270	10.3969	11.791	0.00115879	0.692615	-0.345653	6975861		chr8:46895631-46896345(+)
ENSMUSG00000055639	3.43259	Dach1	E4-1	downregulated	4327328	7.52966	11.3859	0.00120386	0.695551	-0.316356	6826883	cassette-exon|cassetteExon	chr14:98315717-98315742(-)
ENSMUSG00000038102	3.43232	D030016E14Rik	E19-2	downregulated	5185407	5.74605	8.42934	0.000630754	0.669858	0.347147	6982230	bleedingExon	chr8:48590014-48590327(-)
ENSMUSG00000036775	3.42386	Decr2	I1-1	downregulated	5371161	6.01966	8.06682	0.000433499	0.662525	0.361648	6854462		chr17:26226777-26226882(-)
ENSMUSG00000030592	3.42087	Ryr1	E15-1	downregulated	5469445	7.85183	7.87193	0.00216139	0.706962	-1.32972	6966183		chr7:29889798-29889857(-)
ENSMUSG00000002107	3.4202	Celf2	I5-9	downregulated	4917920	10.9776	12.1772	0.00241989	0.706962	-0.0167756	6884523		chr2:6947378-6947489(-)
ENSMUSG00000031696	3.4138	Vps35	I7-1	downregulated	5358715	5.67283	9.66778	0.00277956	0.706962	0.206811	6983922		chr8:87805618-87805727(-)
ENSMUSG00000042302	3.41376	Ehbp1	I7-6	downregulated	4831846	5.80661	8.75609	0.00219697	0.706962	0.362129	6786586		chr11:22125116-22125349(-)
ENSMUSG00000074698	3.40143	Csnk2a1	E2-5	downregulated	4562626	9.9477	10.1947	0.000164504	0.623473	0.129296	6882272		chr2:152076506-152076531(+)
ENSMUSG00000058325	3.39726	Dock1	I25-1	downregulated	4858207	7.32439	8.0816	0.00212293	0.706962	0.159546	6964773		chr7:142043155-142043179(+)
ENSMUSG00000058756	3.39334	Thra	E16-2	downregulated	4582355	8.76849	11.4603	0.00116104	0.692615	0.137867	6784042	bleedingExon	chr11:98625725-98625839(+)
ENSMUSG00000002107	3.38589	Celf2	I6-17	downregulated	5613191	9.74036	12.1772	0.00137312	0.702685	-0.0167756	6884523		chr2:6844266-6845089(-)
ENSMUSG00000030592	3.37868	Ryr1	E43-2	downregulated	5232654	8.77492	7.87193	0.00233473	0.706962	-1.32972	6966183		chr7:29860189-29860252(-)
ENSMUSG00000032571	3.36404	Pik3r4	I9-1	downregulated	4666802	6.24141	8.83043	0.00498583	0.729121	0.0676505	6992133		chr9:105565617-105566091(+)
ENSMUSG00000039660	3.35309	D2Wsu81e	E1-4	downregulated	5439240	7.87595	9.0031	0.00183621	0.704484	0.127706	6885749	exon-region-exclusion|exon-region-exclusion|retainedIntron	chr2:30033336-30033417(-)
ENSMUSG00000021096	3.35249	Ppm1a	U0-4	downregulated	5069697	3.99857	10.6452	0.000527214	0.662525	-0.125987	6795990		chr12:73854173-73854889(+)
ENSMUSG00000034201	3.34964	Gas2l1	E5-3	downregulated	5132697	7.60258	7.98834	0.00491721	0.729121	-0.312984	6785694	bleedingExon|exon-region-exclusion|exon-region-exclusion|retainedIntron	chr11:4961834-4962089(-)
ENSMUSG00000078670	3.34692	Fam174b	E3-3	downregulated	4934032	9.55241	8.99634	0.00411421	0.713839	0.127252	6961650		chr7:80919848-80919872(+)
ENSMUSG00000023236	3.32848	Scg5	I3-1	downregulated	4317941	9.20334	10.3281	0.000485972	0.662525	0.293478	6889893		chr2:113665395-113665508(-)
ENSMUSG00000046748	3.32433	2310005G13Rik	E2-1	downregulated	4336219	3.86333	5.42097	0.0026528	0.706962	-0.5651	6846447		chr16:57071157-57071244(-)
ENSMUSG00000039157	3.32168	Fam102a	I1-5	downregulated	5607093	6.65528	10.1785	0.00435398	0.720077	0.0966687	6876205		chr2:32394141-32394218(+)
ENSMUSG00000022757	3.3197	Tfg	E10-1	downregulated	4927554	9.38285	10.5809	0.00444717	0.722048	0.239183	6846437	cassette-exon	chr16:56691989-56692016(-)
ENSMUSG00000043089	3.31832	Mmp1a	E2-1	downregulated	4656460	4.13894	4.44427	0.000698573	0.678049	-0.125099	6986727		chr9:7464869-7464898(+)
ENSMUSG00000030536	3.29959	Iqgap1	I12-1	downregulated	5400482	6.63232	7.8179	0.000116436	0.623473	0.233826	6968799		chr7:87900324-87901023(-)
ENSMUSG00000002107	3.29066	Celf2	I5-10	downregulated	4895626	9.55639	12.1772	0.00157665	0.704484	-0.0167756	6884523		chr2:6945386-6945550(-)
ENSMUSG00000028960	3.2858	Ube4b	I8-8	downregulated	4975338	8.5354	11.4335	0.00460461	0.725496	-0.0176544	6926941		chr4:148748137-148748619(-)
ENSMUSG00000017288	3.27644	Vps53	E8-1	downregulated	4405590	7.49869	10.0461	0.00239541	0.706962	0.226546	6789797	cassette-exon	chr11:75968414-75968458(-)
ENSMUSG00000029422	3.26169	Rsrc2	E3-1	downregulated	5453603	8.31019	7.46481	0.000472056	0.662525	0.328596	6941837	cassette-exon|cassetteExon	chr5:124195550-124195598(-)
ENSMUSG00000092083	3.26051	AC132603.1	I1-59	downregulated	4895540	6.15311	7.96854	0.00188865	0.706962	-0.0225607	6747766		chr1:15584822-15584990(+)
ENSMUSG00000031441	3.25665	Atp11a	E27-2	downregulated	5607812	7.22439	9.21256	0.00417653	0.715129	0.214615	6974113		chr8:12857021-12857156(+)
ENSMUSG00000030678	3.25018	Maz	I4-1	downregulated	4752871	9.41331	8.88529	0.00320573	0.707966	0.0477633	6971319		chr7:134168145-134168289(-)
ENSMUSG00000018481	3.24913	Appbp2	I1-1	downregulated	5220956	7.80047	9.74825	0.00466949	0.72561	0.371219	6790374		chr11:85048051-85048172(-)
ENSMUSG00000019027	3.23183	Dnahc1	E73-1	downregulated	5163726	9.14629	8.16815	0.00184366	0.704484	-1.03886	6823716		chr14:32076338-32076461(-)
ENSMUSG00000017774	3.2257	Myo1c	I3-1	downregulated	4475972	7.33885	6.45438	0.0020121	0.706962	0.731907	6782457		chr11:75465851-75465875(+)
ENSMUSG00000031842	3.22167	Pde4c	E11-10	downregulated	4576527	9.50509	6.90947	0.0020032	0.706962	0.151587	6977031	exon-region-exclusion|exon-region-exclusion	chr8:73271879-73271903(+)
ENSMUSG00000022517	3.21905	Mgrn1	I1-3	downregulated	5429579	7.15757	10.4545	0.00339875	0.707966	0.173707	6839078		chr16:4886805-4887008(+)
ENSMUSG00000027338	3.218	Prnd	E9-1	downregulated	5504793	5.50967	10.823	0.00142367	0.702685	0.160513	6881291	bleedingExon|exon-region-exclusion|exon-region-exclusion|retainedIntron	chr2:131780527-131780556(+)
ENSMUSG00000017588	3.20626	Krt27	E7-1	downregulated	4803955	7.11249	5.81984	0.00413242	0.713865	-0.0970458	6791328		chr11:99207802-99207830(-)
ENSMUSG00000028018	3.19106	Gstcd	I6-4	downregulated	5573607	5.14429	6.36454	0.00220367	0.706962	0.388099	6909516		chr3:132719198-132719232(-)
ENSMUSG00000024740	3.17973	Ddb1	I4-1	downregulated	5309023	5.22872	9.78399	0.00270632	0.706962	0.231657	6868048		chr19:10683093-10683121(+)
ENSMUSG00000053819	3.1786	Camk2d	I5-5	downregulated	4857833	3.20764	10.341	0.002067	0.706962	0.509053	6901138		chr3:126446097-126446179(+)
ENSMUSG00000050640	3.17566	Tmem150c	U11-3	downregulated	4325547	7.77148	10.0684	0.00382525	0.709519	0.323689	6940333		chr5:100506676-100506716(-)
ENSMUSG00000031026	3.16106	Trim66	E11-1	downregulated	5492468	8.32174	7.85075	0.00285519	0.706962	0.526684	6970370		chr7:116615768-116615814(-)
ENSMUSG00000027797	3.16004	Dclk1	I11-11	downregulated	4378984	8.78554	11.3477	0.00322886	0.707966	-0.168469	6897599		chr3:55290767-55291059(+)
ENSMUSG00000070327	3.15444	Rnf213	E53-1	downregulated	5173887	7.6605	7.18242	0.000308407	0.662525	0.741581	6785384		chr11:119332172-119332203(+)
ENSMUSG00000052812	3.15217	Atad2b	E24-1	downregulated	5489460	9.55546	8.62039	0.00236216	0.706962	0.62907	6793008	cassette-exon|cassetteExon	chr12:5007452-5007499(+)
ENSMUSG00000026721	3.15117	Rabgap1l	I14-17	downregulated	5318817	11.3223	10.0123	0.00409163	0.713664	-0.0484178	6763495		chr1:162506256-162506387(-)
ENSMUSG00000023980	3.14841	Taf8	U0-9	downregulated	4607650	7.39228	8.75267	0.0014207	0.702685	0.0920693	6855759		chr17:47642328-47642392(-)
ENSMUSG00000060961	3.1327	Slc4a4	I23-3	downregulated	4350724	10.6344	11.1329	0.0011955	0.695551	-0.367268	6932240		chr5:89649328-89649443(+)
ENSMUSG00000034390	3.1217	4933407C03Rik	I1-30	downregulated	5005454	6.37461	10.9897	0.0010401	0.688376	0.142967	6979436		chr8:119835441-119835537(+)
ENSMUSG00000023066	3.11588	Rttn	I39-2	downregulated	4754549	4.29053	6.37698	0.00276102	0.706962	0.357233	6862919		chr18:89267782-89267939(+)
ENSMUSG00000027361	3.10998	Gabpb1	E11-2	downregulated	4404263	9.24994	7.2853	0.00335633	0.707966	0.324791	6890638	bleedingExon	chr2:126464918-126464945(-)
ENSMUSG00000027998	3.10422	Plrg1	U15-6	downregulated	4998361	6.44882	9.54272	0.000602089	0.669858	0.25044	6898775		chr3:82877490-82877577(+)
ENSMUSG00000043391	3.10386	2510009E07Rik	I1-12	downregulated	4554289	8.07081	9.55787	0.000666683	0.676003	0.052832	6844530		chr16:21677023-21677394(-)
ENSMUSG00000021770	3.10347	Samd8	E1-3	downregulated	5214997	9.83898	9.89125	0.000821563	0.67968	-0.0293258	6817412	alt-5'|alt-N-term	chr14:22570006-22570058(+)
ENSMUSG00000071089	3.08855	Trim75	E2-4	downregulated	4895190	6.26501	5.83085	0.000212451	0.655132	-0.291273	6982933		chr8:67506350-67507613(-)
ENSMUSG00000040472	3.08847	Rabggta	E8-2	downregulated	5369205	9.79724	9.07347	0.00186104	0.704484	0.0255238	6824840		chr14:56338465-56338489(-)
ENSMUSG00000031862	3.08029	Atp13a1	E8-2	downregulated	4724659	7.72711	8.39409	0.00446439	0.722048	0.342456	6976954	exon-region-exclusion|exon-region-exclusion	chr8:72321737-72321828(+)
ENSMUSG00000026034	3.0681	Clk1	I8-1	downregulated	5030593	7.39682	9.11144	0.00070574	0.678049	0.362362	6758941		chr1:58470949-58471206(-)
ENSMUSG00000014355	3.05703	Anapc1	I24-7	downregulated	5062526	3.02429	9.91605	0.00374357	0.707966	0.256402	6890788		chr2:128477477-128477557(-)
ENSMUSG00000022861	3.05424	Dgkg	I2-3	downregulated	4312471	4.918	10.0205	0.00334836	0.707966	-0.0286967	6844567		chr16:22618384-22618503(-)
ENSMUSG00000017943	3.05388	Gdap1l1	E6-3	downregulated	5329231	7.99897	9.80837	0.00364007	0.707966	0.360835	6883013	bleedingExon|exon-region-exclusion|exon-region-exclusion|retainedIntron	chr2:163279987-163280060(+)
ENSMUSG00000047155	3.05054	Cyp4x1	E3-1	downregulated	4603386	7.79914	7.02255	0.000665165	0.676003	0.87379	6924706		chr4:114799166-114799210(-)
ENSMUSG00000034459	3.04917	Ifit1	E1-1	downregulated	5297557	6.56327	5.77724	0.00102909	0.686594	0.82825	6869334		chr19:34715395-34715470(+)
ENSMUSG00000066885	3.04884	Ptprv	E21-1	downregulated	4899898	8.9409	8.30604	6.60315e-05	0.623473	-1.2024	6762395		chr1:137012961-137012990(-)
ENSMUSG00000000028	3.04879	Cdc45	I17-1	downregulated	4518464	5.73737	7.46797	0.00047314	0.662525	0.626402	6844359		chr16:18782572-18782932(-)
ENSMUSG00000024076	3.03858	Vit	I8-7	downregulated	4309355	3.94704	6.2367	0.000176752	0.623473	0.249117	6852362		chr17:78983821-78983970(+)
ENSMUSG00000051323	3.03745	Pcdh19	I4-3	downregulated	5300155	7.23684	8.2824	0.00239112	0.706962	0.696123	7019480		chrX:130211906-130212266(-)
ENSMUSG00000005338	3.03675	Cadm3	I1-2	downregulated	4902588	8.03911	10.1699	0.00327441	0.707966	0.291077	6764211		chr1:175296056-175296084(-)
ENSMUSG00000066979	3.0289	Bub3	U8-2	downregulated	4647589	7.85363	9.92728	0.00100701	0.686594	0.53522	6964573		chr7:138718127-138718525(+)
ENSMUSG00000002107	3.02025	Celf2	I5-14	downregulated	5276323	8.39342	12.1772	0.00344666	0.707966	-0.0167756	6884523		chr2:6933518-6933591(-)
ENSMUSG00000036613	3.02017	Tssc1	I3-2	downregulated	4953094	6.35829	8.23722	0.00247832	0.706962	0.121251	6794073		chr12:29465825-29466235(+)
ENSMUSG00000027694	3.01134	Gm8325	E2-6	downregulated	5433037	10.0078	10.1415	0.00326254	0.707966	0.0623153	6897907		chr3:60682037-60682138(+)
ENSMUSG00000019027	3.01022	Dnahc1	E75-1	downregulated	5572994	8.31541	8.16815	0.0037224	0.707966	-1.03886	6823716		chr14:32075353-32075453(-)
ENSMUSG00000039542	3.00341	Ncam1	I1-25	downregulated	4451764	7.45094	11.4575	0.00196997	0.706962	0.165266	6995454		chr9:49471715-49471866(-)
ENSMUSG00000037426	3.00164	Depdc5	I32-5	downregulated	5585103	8.38806	9.80786	0.00391599	0.710726	0.29507	6929772		chr5:33296991-33297064(+)
ENSMUSG00000017167	3.00147	Cntnap1	E26-4	downregulated	5502074	10.6941	10.7187	0.00185201	0.704484	-0.526221	6784246		chr11:101051062-101051109(+)
ENSMUSG00000037541	2.99864	Shank2	I21-5	downregulated	5052491	5.46458	9.63915	3.61822e-06	0.310528	0.281495	6965355		chr7:151585753-151585916(+)
ENSMUSG00000030592	2.99503	Ryr1	E16-1	downregulated	5340972	8.49953	7.87193	0.00296094	0.707966	-1.32972	6966183		chr7:29889644-29889680(-)
ENSMUSG00000059049	2.99447	Frem1	E25-4	downregulated	5106668	6.18956	6.28458	0.00305432	0.707966	0.159184	6922890		chr4:82584876-82586011(-)
ENSMUSG00000028785	2.99159	Hpca	E4-1	downregulated	4577238	10.7612	12.8073	0.00435467	0.720077	-0.321757	6925547		chr4:128797515-128797974(-)
ENSMUSG00000031626	2.98782	Sorbs2	I33-2	downregulated	5197662	11.6016	11.791	0.000288978	0.662525	-0.345653	6975861		chr8:46894763-46894792(+)
ENSMUSG00000026289	2.98285	Atg16l1	I1-2	downregulated	4820536	8.14796	10.6241	0.00252439	0.706962	-0.00198222	6751345		chr1:89653421-89654215(+)
ENSMUSG00000038608	2.98122	Dock10	E3-2	downregulated	5458952	8.61965	10.2348	0.000559515	0.662525	-0.0190767	6760058	cassette-exon|cassetteExon	chr1:80661241-80661272(-)
ENSMUSG00000007880	2.97515	Arid1a	I3-5	downregulated	5030796	9.10472	10.9079	0.00344618	0.707966	0.0301589	6925948		chr4:133297269-133297373(-)
ENSMUSG00000035629	2.97432	1700021K19Rik	E14-1	downregulated	5397108	7.39848	8.92206	0.00375298	0.707966	0.12042	6845195		chr16:32829469-32829635(-)
ENSMUSG00000053470	2.95838	Kdm3a	I5-2	downregulated	4551382	5.62371	9.31803	0.00214643	0.706962	-0.33311	6954572		chr6:71571538-71571661(-)
ENSMUSG00000068580	2.95322	Zfyve19	E9-2	downregulated	4319754	7.68885	7.45069	0.00089104	0.67968	0.183712	6880504	exon-region-exclusion|exon-region-exclusion	chr2:119042051-119042131(+)
ENSMUSG00000026721	2.94755	Rabgap1l	I14-18	downregulated	4734789	10.1834	10.0123	0.00153115	0.703997	-0.0484178	6763495		chr1:162505334-162505788(-)
ENSMUSG00000070565	2.9474	Rasal2	I1-15	downregulated	5613744	7.95082	9.5072	0.0041845	0.715129	0.238794	6763316		chr1:159291800-159292135(-)
ENSMUSG00000060261	2.94589	Gtf2i	E1-1	downregulated	4577016	10.2406	10.5974	0.0035898	0.707966	0.113999	6942377		chr5:134790508-134790533(-)
ENSMUSG00000027378	2.94253	Nphp1	I19-2	downregulated	4540807	5.41131	8.22288	0.00169316	0.704484	0.607665	6890713		chr2:127570057-127570148(-)
ENSMUSG00000038412	2.93487	Higd1a	I4-31	downregulated	5102859	4.68339	7.74516	0.00234757	0.706962	0.378109	6999524		chr9:121425167-121425200(-)
ENSMUSG00000040867	2.93124	Begain	I1-14	downregulated	5012710	7.94912	9.10142	0.00160267	0.704484	0.367049	6803621		chr12:110292697-110292724(-)
ENSMUSG00000039936	2.92088	Pik3cd	I5-2	downregulated	5472959	5.84241	7.36035	0.000346292	0.662525	0.2817	6926974		chr4:149060521-149060724(-)
ENSMUSG00000032939	2.91968	Nup93	E25-1	downregulated	4513147	9.57713	10.7013	0.00273876	0.706962	0.0416361	6978296		chr8:96840923-96841046(+)
ENSMUSG00000034799	2.89629	Unc13a	E4-1	downregulated	5245018	9.91759	9.73536	0.000356108	0.662525	-0.19699	6983277	cassette-exon|cassetteExon	chr8:74190540-74190569(-)
ENSMUSG00000025737	2.89256	Wdr24	E3-2	downregulated	5049505	5.43649	7.07193	0.000295561	0.662525	0.194831	6849397	exon-region-exclusion|exon-region-exclusion	chr17:25962806-25962886(+)
ENSMUSG00000051790	2.8878	Nlgn2	I7-1	downregulated	5127885	10.0265	9.83081	0.00472191	0.72561	0.078085	6789351		chr11:69639807-69640013(-)
ENSMUSG00000026917	2.88402	Wdr5	I9-1	downregulated	5020284	6.0092	8.54947	0.00462732	0.725496	0.395238	6875865		chr2:27371002-27371209(+)
ENSMUSG00000023051	2.88244	Tarbp2	I5-1	downregulated	4423471	5.98351	7.70795	0.0003689	0.662525	0.038935	6833430	intron-retention	chr15:102352231-102352269(+)
ENSMUSG00000062444	2.88222	Ap3b2	I1-8	downregulated	5385062	6.8483	10.5594	0.00228169	0.706962	0.267639	6968829		chr7:88630363-88630528(-)
ENSMUSG00000022883	2.87647	Robo1	I3-34	downregulated	5160290	8.67865	9.46479	0.00181288	0.704484	0.2289	6842326		chr16:72808538-72808992(+)
ENSMUSG00000020608	2.87012	Smc6	I1-1	downregulated	4992504	6.7477	7.3286	0.0013304	0.702685	0.296406	6793370		chr12:11273407-11273502(+)
ENSMUSG00000020260	2.86366	Pofut2	U9-7	downregulated	4456130	6.63789	8.44663	0.000205611	0.655132	0.304504	6768978		chr10:76753532-76753767(+)
ENSMUSG00000005501	2.86023	Usp40	I22-1	downregulated	4836236	7.60786	7.01856	0.00145944	0.702685	0.33608	6760485	intron-retention	chr1:89863509-89863700(-)
ENSMUSG00000024598	2.85218	Fbn2	I7-13	downregulated	5395556	5.96203	5.89927	0.00362439	0.707966	0.0808152	6865792		chr18:58296172-58296529(-)
ENSMUSG00000000131	2.84955	Xpo6	E26-2	downregulated	5475866	7.36591	10.6902	0.000957429	0.686437	0.298361	6971245	cassette-exon	chr7:133247137-133247177(-)
ENSMUSG00000038608	2.84386	Dock10	I1-16	downregulated	5216312	8.23726	10.2348	0.000915102	0.67968	-0.0190767	6760058		chr1:80725554-80725922(-)
ENSMUSG00000023909	2.84182	Paqr4	E3-8	downregulated	5453816	11.279	9.85406	0.00149689	0.702956	0.0240187	6854270		chr17:23873178-23873203(-)
ENSMUSG00000022201	2.8318	Zfr	I13-1	downregulated	5530639	10.0647	10.1246	0.0026135	0.706962	0.247465	6828790		chr15:12086485-12086654(+)
ENSMUSG00000039568	2.82183	Fam100a	E1-1	downregulated	5141652	9.41183	10.7147	0.00358717	0.707966	-0.189943	6843668		chr16:4879800-4879943(-)
ENSMUSG00000036218	2.82077	Pdzrn4	I3-4	downregulated	5005189	6.18473	6.6689	0.000300227	0.662525	0.257323	6832729		chr15:92273363-92273666(+)
ENSMUSG00000021725	2.81981	Parp8	I1-33	downregulated	4668465	10.0036	8.84293	0.00408336	0.713664	0.469347	6816317		chr13:117828155-117828198(-)
ENSMUSG00000030166	2.81401	Rad52	E8-1	downregulated	5590778	12.0156	8.37311	0.000759335	0.67968	0.146054	6949509		chr6:119870849-119871037(+)
ENSMUSG00000045664	2.81394	Cdc42ep2	U0-2	downregulated	4797022	6.15531	9.27457	0.00251643	0.706962	-0.211102	6871163		chr19:5924466-5924693(-)
ENSMUSG00000014426	2.81344	Map3k4	E27-1	downregulated	5320596	7.49542	8.44972	0.00236639	0.706962	0.354639	6853762		chr17:12420560-12420842(-)
ENSMUSG00000029655	2.81156	N4bp2l2	I7-13	downregulated	4856145	7.4556	10.3523	1.15356e-05	0.472809	0.220197	6943389		chr5:151411707-151411981(-)
ENSMUSG00000034723	2.80934	Tmx4	E8-4	downregulated	4878414	8.00008	12.0535	0.00414593	0.714207	0.228528	6891213		chr2:134419958-134420088(-)
ENSMUSG00000060771	2.80463	Tsga10	I14-3	downregulated	4579724	5.27257	7.90981	0.00333389	0.707966	0.0853133	6757981		chr1:37868661-37868768(-)
ENSMUSG00000026104	2.79761	Stat1	E1-3	downregulated	4427549	6.51372	7.69627	0.0026053	0.706962	0.985251	6749376	exon-region-exclusion|exon-region-exclusion	chr1:52176647-52176710(+)
ENSMUSG00000042751	2.79195	Nmnat2	I1-1	downregulated	5425880	7.39544	10.6694	0.00130607	0.701649	-0.0539463	6754102		chr1:154802350-154802382(+)
ENSMUSG00000012609	2.78418	Ttll5	I37-1	downregulated	5292238	5.01827	9.9476	0.000492757	0.662525	0.0345817	6796707		chr12:87362909-87363004(+)
ENSMUSG00000053253	2.784	Ndfip2	I1-6	downregulated	5259161	6.03714	10.5979	0.00453827	0.724402	-0.366868	6821609		chr14:105658564-105658691(+)
ENSMUSG00000007880	2.77558	Arid1a	I3-6	downregulated	5254547	10.1337	10.9079	0.000265996	0.662525	0.0301589	6925948		chr4:133297183-133297233(-)
ENSMUSG00000029198	2.77442	Grpel1	E4-3	downregulated	5144756	7.21232	8.46627	0.00141214	0.702685	0.038831	6929960		chr5:36815185-36815742(+)
ENSMUSG00000035954	2.76882	Dock4	E41-1	downregulated	4989380	10.7891	11.0044	0.00135552	0.702685	-0.553167	6794643		chr12:41537039-41537094(+)
ENSMUSG00000017723	2.75879	Wfdc2	I5-3	downregulated	5073026	5.91711	5.83762	0.000535952	0.662525	-0.117879	6883105		chr2:164391260-164391284(+)
ENSMUSG00000032410	2.75854	Xrn1	I25-1	downregulated	5403972	8.06598	8.88961	0.00400208	0.713664	0.138408	6991552		chr9:95907267-95907384(+)
ENSMUSG00000027204	2.75784	Fbn1	U0-1	downregulated	5608592	6.4948	6.94029	0.00106243	0.690435	0.324842	6890597		chr2:125332689-125333430(-)
ENSMUSG00000023243	2.75607	Kcnk5	E4-1	downregulated	4944659	6.0757	5.8134	0.00245435	0.706962	-0.287743	6823011		chr14:20963869-20964009(-)
ENSMUSG00000027087	2.73763	Itgav	I28-3	downregulated	4884963	6.48132	8.99949	0.000525045	0.662525	0.31698	6878655		chr2:83640932-83641024(+)
ENSMUSG00000037275	2.73564	Gemin5	I27-1	downregulated	5517619	5.51799	8.38304	0.000912958	0.67968	0.175517	6788563		chr11:57937099-57937626(-)
ENSMUSG00000053819	2.72184	Camk2d	E10-2	downregulated	4544583	5.49107	10.341	0.00117986	0.695467	0.509053	6901138		chr3:126487184-126487569(+)
ENSMUSG00000018659	2.72086	Pnpo	I1-3	downregulated	5272410	7.67753	9.21548	0.00204816	0.706962	0.278558	6791156		chr11:96803856-96804015(-)
ENSMUSG00000026131	2.71479	Dst	I110-2	downregulated	5121344	6.56443	11.4009	2.80474e-05	0.500459	0.0250695	6748525		chr1:34359272-34359573(+)
ENSMUSG00000039512	2.70961	Uhrf1bp1	E2-1	downregulated	4417414	6.18349	7.92375	0.00327444	0.707966	0.0495747	6849524	cassette-exon	chr17:27994118-27994233(+)
ENSMUSG00000020898	2.70636	1500010J02Rik	E4-1	downregulated	4647385	9.37177	7.50243	0.00273158	0.706962	0.34802	6781969		chr11:68835900-68835928(+)
ENSMUSG00000023032	2.68588	Slc4a8	I1-2	downregulated	4482405	6.87664	8.73954	0.00218679	0.706962	0.264005	6833276		chr15:100593623-100593997(+)
ENSMUSG00000038965	2.68299	Ube2l3	I3-1	downregulated	5290727	6.31161	11.0867	0.00322132	0.707966	0.373632	6844255		chr16:17176442-17176504(-)
ENSMUSG00000049800	2.67289	Sertad2	E2-1	downregulated	4811784	9.62583	8.52485	0.00305132	0.707966	-0.03655	6779226	cassette-exon|cassetteExon	chr11:20495155-20495181(+)
ENSMUSG00000019820	2.6691	Utrn	I76-5	downregulated	5105157	7.84828	7.07962	0.000878326	0.67968	-0.0566549	6772193		chr10:12119318-12119574(-)
ENSMUSG00000028798	2.66885	Eif3i	E1-1	downregulated	5520185	9.48253	9.61732	0.000153748	0.623473	0.17187	6925579		chr4:129277841-129277868(-)
ENSMUSG00000000693	2.66836	Loxl3	I4-1	downregulated	4757086	4.50311	7.03076	0.00270294	0.706962	-0.071635	6947381		chr6:82989166-82989298(+)
ENSMUSG00000024883	2.66385	Rin1	E1-1	downregulated	5254636	8.10052	8.77268	0.00358715	0.707966	-0.598041	6867715		chr19:5050700-5050833(+)
ENSMUSG00000055067	2.65882	Smyd3	I9-16	downregulated	5152600	6.29431	9.24624	0.00124364	0.696884	0.0511267	6764534		chr1:181246215-181246554(-)
ENSMUSG00000005886	2.65452	Ncoa2	E9-2	downregulated	4936115	7.07238	9.55747	0.000842425	0.67968	0.06401	6756969	bleedingExon	chr1:13173316-13174205(-)
ENSMUSG00000026672	2.65179	Optn	E10-1	downregulated	5008648	4.92047	6.86426	0.0033227	0.707966	0.368407	6884446	altPromoter|bleedingExon	chr2:4956837-4956949(-)
ENSMUSG00000025203	2.65018	Scd2	I5-1	downregulated	5112141	10.3802	12.8635	0.0042941	0.717597	-0.0981114	6869932		chr19:44376213-44376672(+)
ENSMUSG00000037791	2.64718	Phf12	I10-1	downregulated	4355416	6.78452	8.32531	0.00336748	0.707966	0.10924	6782643		chr11:77837398-77837665(+)
ENSMUSG00000032463	2.64412	Faim	U6-1	downregulated	4541714	6.95692	7.21722	0.00350238	0.707966	0.41381	6991760		chr9:98902454-98902711(+)
ENSMUSG00000037112	2.64374	Sik2	I3-2	downregulated	5167293	9.3581	9.51467	0.00264293	0.706962	-0.0374673	6995534		chr9:50799822-50799960(-)
ENSMUSG00000066885	2.63535	Ptprv	E8-2	downregulated	4933712	9.28739	8.30604	0.00143957	0.702685	-1.2024	6762395		chr1:137022285-137022352(-)
ENSMUSG00000050994	2.63393	9130014G24Rik	E35-1	downregulated	5014294	3.35745	4.78433	0.00212425	0.706962	0.323055	6772080		chr10:10060232-10060321(-)
ENSMUSG00000052387	2.62702	Trpm3	I1-22	downregulated	5540452	7.79902	9.36955	0.000281837	0.662525	0.144638	6868667		chr19:22471425-22471855(+)
ENSMUSG00000057751	2.62052	Megf6	E36-4	downregulated	4953436	5.13284	6.47964	0.00102464	0.686594	-0.147282	6919064		chr4:153644896-153645107(+)
ENSMUSG00000023868	2.60843	Pde10a	E27-1	downregulated	4759788	11.4604	12.6225	0.000566621	0.662525	-0.93156	6848594		chr17:9162400-9162552(+)
ENSMUSG00000031340	2.60786	Gabre	E4-3	downregulated	4419160	3.9755	3.8855	0.000528106	0.662525	0.419773	7017513		chrX:69509858-69509945(-)
ENSMUSG00000026915	2.60599	Strbp	E24-1	downregulated	4541603	11.0039	10.9588	0.000667942	0.676003	-0.165414	6886117	alt-C-term	chr2:37436204-37436313(-)
ENSMUSG00000022332	2.60429	Khdrbs3	I7-2	downregulated	4471236	8.19253	10.078	0.00267184	0.706962	-0.14841	6831254		chr15:68893132-68893432(+)
ENSMUSG00000002107	2.60079	Celf2	I5-15	downregulated	4320636	9.13498	12.1772	0.0045223	0.724402	-0.0167756	6884523		chr2:6928207-6928438(-)
ENSMUSG00000022456	2.59133	Sept3	E11-2	downregulated	4404792	11.7135	11.8258	0.00457813	0.724928	-0.0550429	6832182	bleedingExon|exon-region-exclusion|exon-region-exclusion|retainedIntron	chr15:82121271-82121297(+)
ENSMUSG00000045205	2.58776	Dpy19l4	I13-1	downregulated	5191119	6.36575	8.10116	0.0040294	0.713664	0.306857	6919689		chr4:11212531-11212790(-)
ENSMUSG00000020598	2.58577	Nrcam	I34-1	downregulated	4987229	8.46852	10.5464	0.000782474	0.67968	0.0553821	6794766		chr12:45694942-45695090(+)
ENSMUSG00000032946	2.58488	Rasgrp2	E21-1	downregulated	4787265	9.51985	11.3802	0.00198094	0.706962	-0.8828	6867860		chr19:6414802-6414850(+)
ENSMUSG00000021196	2.58361	Pfkp	E27-2	downregulated	4623251	9.86283	10.5653	0.000827661	0.67968	-0.0854517	6810782		chr13:6580458-6580692(-)
ENSMUSG00000026111	2.58067	Unc50	E1-1	downregulated	4422135	9.29821	9.26465	0.000344462	0.662525	0.096435	6748701	alt-5'	chr1:37487154-37487180(+)
ENSMUSG00000028037	2.58052	Ifi44	I3-1	downregulated	4468627	6.46246	6.72156	0.002448	0.706962	0.56609	6910592	intron-retention	chr3:151408974-151410360(-)
ENSMUSG00000051323	2.57754	Pcdh19	I4-7	downregulated	5316838	6.94283	8.2824	0.000389624	0.662525	0.696123	7019480		chrX:130196036-130196185(-)
ENSMUSG00000022883	2.57754	Robo1	I10-1	downregulated	4849980	6.57601	9.46479	0.00209322	0.706962	0.2289	6842326		chr16:72962630-72962884(+)
ENSMUSG00000020836	2.56501	Coro6	I6-2	downregulated	4503974	8.02923	8.4077	0.0033684	0.707966	-0.06117	6782569		chr11:77280456-77280530(+)
ENSMUSG00000089847	2.56268	Fxc1	E1-4	downregulated	4879033	7.81631	7.04939	0.0022873	0.706962	0.04327	6963211	exon-region-exclusion|exon-region-exclusion	chr7:112789249-112789274(+)
ENSMUSG00000039917	2.56143	Rhbdd2	E4-4	downregulated	5122409	6.08421	9.39013	0.0044285	0.720921	0.352825	6934933		chr5:136112293-136112328(+)
ENSMUSG00000024268	2.55968	Celf4	I2-58	downregulated	4523985	5.26736	10.5711	0.00127986	0.700686	0.199161	6864064		chr18:25738627-25738796(-)
ENSMUSG00000032504	2.5526	Pdcd6ip	E6-2	downregulated	5444500	10.3515	9.45755	0.00465951	0.72561	0.214342	6999070		chr9:113596689-113596742(-)
ENSMUSG00000021027	2.5514	Ralgapa1	I1-5	downregulated	4674052	7.59225	9.73792	0.00455848	0.724402	0.16187	6800948		chr12:56918376-56918416(-)
ENSMUSG00000041491	2.54648	Cep78	I1-3	downregulated	4809202	6.23111	7.81185	0.00382686	0.709519	0.487695	6871771		chr19:16058201-16058638(-)
ENSMUSG00000033526	2.53636	Ppip5k1	E4-1	downregulated	5240085	5.91089	9.6229	0.00359215	0.707966	0.104553	6890382	alt-3'	chr2:121176389-121176454(-)
ENSMUSG00000024227	2.53605	2610034M16Rik	E3-1	downregulated	5267059	6.36209	5.82474	0.000825347	0.67968	-0.00261333	6856364		chr17:59114138-59114459(-)
ENSMUSG00000066510	2.5325	Ankdd1a	I12-3	downregulated	4866721	7.28936	6.96846	0.00184205	0.704484	0.390758	6996346		chr9:65350211-65350330(-)
ENSMUSG00000041528	2.52925	Rnf123	E41-4	downregulated	5340260	8.89543	9.15546	0.00356602	0.707966	0.278195	6998667		chr9:107954006-107954150(-)
ENSMUSG00000020546	2.52797	Stxbp4	I18-3	downregulated	5480420	6.35595	6.35585	0.00344161	0.707966	0.499142	6790752		chr11:90390658-90390795(-)
ENSMUSG00000019027	2.52242	Dnahc1	E72-1	downregulated	4949863	9.56247	8.16815	0.00481437	0.726242	-1.03886	6823716		chr14:32076581-32076733(-)
ENSMUSG00000046679	2.52101	C87436	E2-2	downregulated	5542470	7.75174	9.23341	0.000724532	0.67867	0.464732	6947617	exon-region-exclusion|exon-region-exclusion	chr6:86388907-86389087(+)
ENSMUSG00000032621	2.5194	Srek1	I5-1	downregulated	5184439	6.88446	7.77406	0.00341845	0.707966	0.288264	6815682		chr13:104550773-104550877(-)
ENSMUSG00000034947	2.51584	Tmem106a	E6-2	downregulated	4545865	4.9677	6.47504	0.00315212	0.707966	0.387363	6784280		chr11:101450476-101450638(+)
ENSMUSG00000021585	2.51339	Cast	E5-1	downregulated	4650927	7.07186	7.29433	0.00423631	0.715889	0.711823	6814407	alt-N-term|altPromoter	chr13:74907994-74908096(-)
ENSMUSG00000021114	2.51279	Atp6v1d	E10-1	downregulated	5191289	11.8073	11.5134	0.00283993	0.706962	0.146569	6802023		chr12:79944456-79944480(-)
ENSMUSG00000042305	2.50705	Tmem183a	I3-2	downregulated	5220992	1.78241	9.41642	0.00353855	0.707966	0.446514	6762355		chr1:136253483-136253544(-)
ENSMUSG00000020412	2.50547	Ascc2	I9-2	downregulated	5137411	12.5613	8.56259	0.00470254	0.72561	0.539138	6778410		chr11:4565558-4565600(+)
ENSMUSG00000082286	2.48894	Pisd-ps1	I16-1	downregulated	5114475	8.88947	11.7861	0.00437337	0.720077	-0.388385	6778267		chr11:3027275-3027434(+)
ENSMUSG00000000826	2.48767	Dnajc5	E8-11	downregulated	5237189	9.94042	12.0792	0.00230776	0.706962	0.058955	6884281		chr2:181287756-181288857(+)
ENSMUSG00000030302	2.47814	Atp2b2	E5-1	downregulated	5182564	11.6339	12.4086	0.00180968	0.704484	-0.357748	6956592	alt-N-term	chr6:113870508-113870584(-)
ENSMUSG00000066885	2.4775	Ptprv	E9-1	downregulated	5018388	9.21784	8.30604	0.00050397	0.662525	-1.2024	6762395		chr1:137021980-137022070(-)
ENSMUSG00000027849	2.47316	Syt6	E3-1	downregulated	5066882	11.3405	9.63035	0.00445554	0.722048	-0.104102	6900116	alt-3'|altThreePrime	chr3:103389270-103389317(+)
ENSMUSG00000041440	2.46752	Gk5	E13-6	downregulated	4793036	5.04982	6.42471	0.00211041	0.706962	0.194831	6991561		chr9:96073059-96073392(+)
ENSMUSG00000039086	2.46454	Ss18l1	I3-1	downregulated	4433598	5.94273	8.65707	0.0022576	0.706962	0.294267	6884129		chr2:179788099-179788157(+)
ENSMUSG00000087569	2.46356	Gm8464	E1-1	downregulated	4691068	7.21815	9.03813	0.000676705	0.6775	0.158623	7020249		chrX:148926082-148926118(-)
ENSMUSG00000026833	2.4621	Olfm1	E5-1	downregulated	4386026	10.8705	10.9461	0.00384706	0.709519	-0.510753	6875933	alt-C-term	chr2:28069630-28069802(+)
ENSMUSG00000001054	2.45525	Rmnd5b	I9-1	downregulated	4873800	8.58758	10.8436	0.00353966	0.707966	-0.257702	6788122		chr11:51437661-51437730(-)
ENSMUSG00000023151	2.45417	Lrrc69	E6-1	downregulated	4666188	5.91684	4.32827	0.00257293	0.706962	-0.418773	6919880		chr4:14635737-14635812(-)
ENSMUSG00000042225	2.45046	Ammecr1	E6-3	downregulated	4792668	9.90328	7.63102	0.00323435	0.707966	0.364779	7019923		chrX:139290045-139290074(-)
ENSMUSG00000031708	2.44273	Tecr	I7-1	downregulated	4488803	7.36587	12.5691	0.00107527	0.690435	-0.0484779	6983788		chr8:86096701-86096739(-)
ENSMUSG00000075318	2.43847	Scn2a1	I3-2	downregulated	5571571	7.69202	11.1366	0.00423755	0.715889	0.0695283	6877739		chr2:65509621-65509658(+)
ENSMUSG00000020589	2.43428	Fam49a	E15-5	downregulated	5454099	10.4702	11.1248	0.000829926	0.67968	-0.0428211	6793416		chr12:12383087-12383139(+)
ENSMUSG00000050821	2.43244	Fam131a	E8-3	downregulated	5019229	7.09471	9.91251	0.00169151	0.704484	-0.129213	6839957		chr16:20703120-20703413(+)
ENSMUSG00000001289	2.42919	Pfdn5	I2-10	downregulated	5481784	3.25754	9.95982	0.00497741	0.729121	0.213445	6833406		chr15:102158522-102158590(+)
ENSMUSG00000020059	2.42868	Sycp3	U8-2	downregulated	5344475	3.63324	3.70435	0.000871658	0.67968	0.833804	6769635		chr10:87936593-87936928(+)
ENSMUSG00000030592	2.42246	Ryr1	E105-1	downregulated	4748372	10.7276	7.87193	0.00315011	0.707966	-1.32972	6966183		chr7:29789445-29789530(-)
ENSMUSG00000084777	2.41388	Gm16742	I3-25	downregulated	4868034	5.27522	5.47379	0.00307597	0.707966	0.466302	6909587		chr3:134067195-134067283(-)
ENSMUSG00000005338	2.41051	Cadm3	E10-7	downregulated	4832823	10.5987	10.1699	0.00282815	0.706962	0.291077	6764211	alternative_polyA	chr1:175264908-175265297(-)
ENSMUSG00000024528	2.40504	Srfbp1	I3-1	downregulated	4443875	4.0305	7.40801	0.000535864	0.662525	0.10019	6860903		chr18:52638203-52638310(+)
ENSMUSG00000042302	2.40042	Ehbp1	I14-6	downregulated	4966851	5.59581	8.75609	0.00162882	0.704484	0.362129	6786586		chr11:22012457-22012579(-)
ENSMUSG00000043909	2.39892	Trp53bp1	E20-1	downregulated	4325603	10.4203	8.73208	0.00453556	0.724402	0.325048	6890375	alt-C-term	chr2:121044123-121044150(-)
ENSMUSG00000030166	2.3958	Rad52	E7-1	downregulated	5603337	11.2675	8.37311	0.000722639	0.67867	0.146054	6949509		chr6:119870145-119870208(+)
ENSMUSG00000028101	2.39319	Pias3	E6-1	downregulated	4570595	8.34046	8.7514	0.00423054	0.715889	0.198705	6899774		chr3:96504476-96504501(+)
ENSMUSG00000042719	2.3914	Naa25	E4-1	downregulated	5073188	8.6573	8.51266	0.00439351	0.720077	0.261324	6934053	cassette-exon	chr5:121859095-121859175(+)
ENSMUSG00000030270	2.38377	Cpne9	E3-2	downregulated	4942838	8.72771	8.86868	0.00214801	0.706962	-1.23718	6949075		chr6:113233345-113233407(+)
ENSMUSG00000052512	2.38337	Nav2	I2-1	downregulated	4482317	7.89417	8.03287	0.00395422	0.712764	-0.0825033	6960578		chr7:56220115-56220616(+)
ENSMUSG00000021301	2.37526	Hecw1	I31-1	downregulated	5560729	6.06514	9.33206	0.00257555	0.706962	-0.221711	6811136		chr13:14337780-14337935(-)
ENSMUSG00000072925	2.37227	Ott	E10-3	downregulated	4958635	3.08101	3.9006	0.0038249	0.709519	-0.20545	7020104		chrX:145572167-145572490(+)
ENSMUSG00000048756	2.37151	Foxo3	I2-12	downregulated	5435861	7.8867	9.58422	0.000470912	0.662525	0.0056019	6773545		chr10:41972838-41973134(-)
ENSMUSG00000029780	2.37049	Nt5c3	I2-2	downregulated	4528281	6.17596	7.26893	0.00488619	0.726775	0.28844	6953906		chr6:56865776-56866333(-)
ENSMUSG00000025332	2.3639	Kdm5c	U25-1	downregulated	5390691	8.27767	9.00811	0.00140176	0.702685	0.268089	7014561		chrX:148709649-148710020(+)
ENSMUSG00000021221	2.36213	Dpf3	I3-36	downregulated	4961098	5.55315	7.63249	0.00364445	0.707966	0.0542144	6802262		chr12:84629418-84629556(-)
ENSMUSG00000004872	2.36108	Pax3	I4-1	downregulated	4824138	5.21954	5.08697	0.00337726	0.707966	0.476697	6759932		chr1:78188872-78188993(-)
ENSMUSG00000050600	2.35125	Zfp831	I3-10	downregulated	4648689	8.0988	7.78931	0.00101266	0.686594	-0.0727346	6883764		chr2:174503473-174503769(+)
ENSMUSG00000033237	2.34839	Arid2	I3-3	downregulated	5177228	8.26153	8.98319	0.00179114	0.704484	0.303595	6832952		chr15:96133372-96133578(+)
ENSMUSG00000031736	2.34804	4933436C20Rik	I3-1	downregulated	4402535	4.896	6.51027	0.00195761	0.706962	0.603322	6984288		chr8:94870369-94870489(-)
ENSMUSG00000022836	2.34423	Mylk	E13-2	downregulated	5515333	10.642	6.34447	0.00194792	0.706962	0.158048	6840694	alt-N-term	chr16:34900386-34900410(+)
ENSMUSG00000071078	2.34153	Nr2c2ap	I3-1	downregulated	4846456	5.32516	7.96106	0.0032244	0.707966	0.332654	6976978		chr8:72656451-72656485(+)
ENSMUSG00000060534	2.32834	Dcc	I1-58	downregulated	4815800	10.247	9.68134	0.00379117	0.709519	-0.0594589	6866560		chr18:72331049-72331510(-)
ENSMUSG00000030084	2.31864	Plxna1	E10-1	downregulated	4597133	9.22296	8.60073	0.000703323	0.678049	0.290755	6955431		chr6:89287174-89287268(-)
ENSMUSG00000028391	2.31835	Wdr31	I10-9	downregulated	5589642	10.0261	8.41274	0.00444637	0.722048	0.345777	6922229		chr4:62114972-62115005(-)
ENSMUSG00000046182	2.31732	Gsg1l	E5-2	downregulated	5567763	10.7503	9.5717	0.00349813	0.707966	-1.05478	6971243		chr7:133053702-133053817(-)
ENSMUSG00000032041	2.31704	Tirap	I7-1	downregulated	5340732	6.81521	6.44798	0.00123924	0.696884	0.220328	6994586		chr9:34996086-34996207(-)
ENSMUSG00000029655	2.30823	N4bp2l2	U8-2	downregulated	4320294	9.5201	10.3523	0.000562385	0.662525	0.220197	6943389		chr5:151409339-151409555(-)
ENSMUSG00000033530	2.30349	Ttc7b	I5-3	downregulated	5294887	7.18559	10.3286	0.00118223	0.695468	-0.0116663	6803098		chr12:101678947-101679485(-)
ENSMUSG00000066885	2.29985	Ptprv	E11-2	downregulated	4316779	9.41324	8.30604	0.000121455	0.623473	-1.2024	6762395		chr1:137020553-137020659(-)
ENSMUSG00000028256	2.29077	Odf2l	U17-1	downregulated	4674783	4.5985	7.18833	0.000494714	0.662525	0.539595	6902148		chr3:144818396-144818461(+)
ENSMUSG00000029512	2.28666	Ulk1	E23-1	downregulated	4711634	8.67767	8.80981	0.00332898	0.707966	0.31998	6941049		chr5:111217266-111217308(-)
ENSMUSG00000019979	2.28484	Apaf1	U29-11	downregulated	5477214	5.97913	7.53336	0.000906222	0.67968	0.551182	6775977		chr10:90413042-90413161(-)
ENSMUSG00000041035	2.27178	Dpcd	E7-2	downregulated	4761063	7.80415	7.64078	0.00288192	0.706962	-0.0198111	6870010	alternative_polyA	chr19:45652071-45652639(+)
ENSMUSG00000024050	2.26961	Wiz	I7-3	downregulated	4611218	10.7792	9.027	0.00225008	0.706962	0.412303	6854874		chr17:32506454-32506486(-)
ENSMUSG00000000157	2.26838	Itgb2l	E10-1	downregulated	5412823	5.31986	6.14666	0.000170447	0.623473	-0.187462	6848177		chr16:96650605-96650716(-)
ENSMUSG00000024921	2.26339	Smarca2	E25-8	downregulated	5419216	7.28538	11.6527	4.53912e-05	0.541059	0.280889	6868886		chr19:26773129-26773387(+)
ENSMUSG00000027799	2.25522	Nbea	I43-7	downregulated	5251284	8.48876	10.8022	0.00458064	0.725057	-0.0639015	6905255		chr3:55585899-55586428(-)
ENSMUSG00000032477	2.24891	Cdc25a	E9-1	downregulated	5372043	8.97375	6.91568	0.00282348	0.706962	0.553282	6992414		chr9:109786850-109786890(+)
ENSMUSG00000038807	2.24701	Rap1gap2	E27-8	downregulated	4923740	9.69101	8.82082	0.0032622	0.707966	-0.254336	6789653		chr11:74197467-74197509(-)
ENSMUSG00000085644	2.23156	2310015A10Rik	U0-2	downregulated	5434542	7.63434	6.62249	0.00112467	0.690435	0.288028	6802089		chr12:81262058-81262083(-)
ENSMUSG00000039001	2.22843	Rps21	E2-6	downregulated	4516486	6.97392	8.89244	0.00129928	0.700686	0.301193	6884144		chr2:179992774-179992870(+)
ENSMUSG00000037685	2.22471	Atp8a1	E10-1	downregulated	4876365	9.55994	11.1919	0.000801076	0.67968	0.167448	6938891	altPromoter|bleedingExon	chr5:68167861-68167965(-)
ENSMUSG00000039059	2.21825	Hrh3	E3-5	downregulated	4553480	10.0952	12.1794	1.72707e-05	0.472809	-0.998598	6894159	exon-region-exclusion|exon-region-exclusion	chr2:179834862-179835179(-)
ENSMUSG00000042211	2.21086	Fbxo38	I1-3	downregulated	4721811	5.98552	9.63755	0.00457584	0.724928	0.397323	6866039		chr18:62704518-62704580(-)
ENSMUSG00000025478	2.20861	Dpysl4	E13-1	downregulated	5062991	6.87255	8.93588	0.00429208	0.717597	0.567177	6965024		chr7:146284411-146284534(+)
ENSMUSG00000084885	2.19824	3010001F23Rik	E1-1	downregulated	4584394	7.47546	7.52846	0.00198473	0.706962	0.41599	7014575	alt-N-term	chrX:148803135-148803192(+)
ENSMUSG00000022212	2.19659	Cpne6	E11-2	downregulated	5197608	8.93864	10.4221	0.00185577	0.704484	0.0708578	6819244	exon-region-exclusion|exon-region-exclusion	chr14:56134495-56134561(+)
ENSMUSG00000023236	2.1863	Scg5	I3-14	downregulated	5219894	10.4948	10.3281	0.00214846	0.706962	0.293478	6889893		chr2:113659513-113659960(-)
ENSMUSG00000020669	2.18072	Sh3yl1	E9-1	downregulated	5156025	6.03304	5.26695	0.00372654	0.707966	0.75592	6794181		chr12:31627660-31627726(+)
ENSMUSG00000029561	2.17799	Oasl2	E6-1	downregulated	5546985	9.69109	6.96624	0.00377314	0.707966	1.12446	6933625		chr5:115356672-115356754(+)
ENSMUSG00000022043	2.17374	Trim35	U6-1	downregulated	5553007	7.95327	9.78092	0.00440044	0.720077	0.365605	6819901		chr14:66930550-66930813(+)
ENSMUSG00000035027	2.17227	Map2k2	U11-3	downregulated	5527898	7.88886	8.03365	0.00191509	0.706962	0.19099	6769263		chr10:80592902-80593281(+)
ENSMUSG00000027551	2.16537	Zfp64	I1-2	downregulated	4930739	6.90546	8.72447	0.00102372	0.686594	0.449894	6893303		chr2:168778215-168778681(-)
ENSMUSG00000020181	2.16241	Nav3	E5-1	downregulated	4383899	5.88087	9.30385	0.000513831	0.662525	0.00559278	6776928		chr10:109340967-109341045(-)
ENSMUSG00000031622	2.16131	Sin3b	I15-2	downregulated	4371492	8.52692	8.9293	0.000550476	0.662525	0.258186	6977177		chr8:75276700-75276917(+)
ENSMUSG00000009733	2.16015	Tcfcp2	E9-2	downregulated	4313264	8.92442	8.31938	0.000148695	0.623473	0.221231	6838564		chr15:100349001-100349068(-)
ENSMUSG00000017550	2.155	Atad5	E6-2	downregulated	4891704	2.95237	6.00559	0.00192424	0.706962	0.550426	6782806	alt-3'|altThreePrime	chr11:79916767-79916798(+)
ENSMUSG00000061601	2.1528	Pclo	E24-1	downregulated	5506036	8.15776	10.34	0.00498649	0.729121	-0.00564784	6928889		chr5:14858757-14858875(+)
ENSMUSG00000048445	2.14527	Ccdc57	I22-12	downregulated	5166656	4.41426	6.74684	0.00182775	0.704484	0.188916	6792825		chr11:120707598-120708017(-)
ENSMUSG00000028677	2.14264	Rnf220	I4-32	downregulated	5444598	7.15588	10.2103	0.00192313	0.706962	0.131849	6924841		chr4:117072404-117072470(-)
ENSMUSG00000022425	2.14001	Enpp2	E4-2	downregulated	5433136	12.6471	11.8571	0.00413814	0.713865	0.29605	6835759		chr15:54738393-54738419(-)
ENSMUSG00000027253	2.13376	Lrp4	E38-4	downregulated	5016727	9.35831	8.38732	0.0026991	0.706962	-0.24217	6879054		chr2:91352611-91353279(+)
ENSMUSG00000042810	2.13146	Krba1	E18-10	downregulated	4500903	7.67519	8.21324	0.00111498	0.690435	0.265329	6946001		chr6:48368392-48368878(+)
ENSMUSG00000021221	2.13071	Dpf3	I2-4	downregulated	5450001	7.29018	7.63249	0.00254383	0.706962	0.0542144	6802262		chr12:84765374-84765566(-)
ENSMUSG00000024201	2.12554	Kdm4b	I9-8	downregulated	5400462	5.44627	9.46042	0.00240695	0.706962	-0.0793885	6851235		chr17:56522715-56522975(+)
ENSMUSG00000030592	2.12328	Ryr1	E17-1	downregulated	5536359	9.36545	7.87193	0.000126059	0.623473	-1.32972	6966183		chr7:29889299-29889387(-)
ENSMUSG00000037341	2.11775	Slc9a7	U18-2	downregulated	5123897	11.9989	8.7776	0.0048544	0.726242	0.293497	7015940		chrX:19616441-19616484(-)
ENSMUSG00000031093	2.11697	Dock11	E17-6	downregulated	5141807	7.42874	6.89667	0.000603735	0.669858	0.560024	7010644		chrX:33523498-33523526(+)
ENSMUSG00000024211	2.11591	Grm8	I7-24	downregulated	5459246	6.57154	7.50542	0.00345348	0.707966	-0.129695	6952284		chr6:27754750-27755098(-)
ENSMUSG00000021326	2.11469	Trim27	E10-5	downregulated	4671908	7.56454	8.75731	0.00242198	0.706962	0.446137	6805194		chr13:21285407-21286540(+)
ENSMUSG00000036327	2.10813	Qsox2	I10-2	downregulated	4313523	7.02623	7.8365	0.000417998	0.662525	0.539527	6885463		chr2:26069691-26069806(-)
ENSMUSG00000031709	2.10778	Tbc1d9	I1-17	downregulated	4378722	6.52538	9.03366	0.0025176	0.706962	0.224629	6977650		chr8:85710441-85710616(+)
ENSMUSG00000021432	2.09435	Slc35b3	I6-3	downregulated	5146175	5.75021	7.90756	0.00472333	0.72561	0.112998	6812534		chr13:39032602-39032981(-)
ENSMUSG00000032238	2.09311	Rora	I7-6	downregulated	4391215	7.502	9.83218	0.00186994	0.704499	0.063657	6990167		chr9:69078616-69078800(+)
ENSMUSG00000020295	2.0912	Hbq1a	E2-1	downregulated	5076885	6.28041	6.88635	0.00166388	0.704484	-0.74889	6779841		chr11:32200338-32200479(+)
ENSMUSG00000030802	2.08907	Bckdk	I10-1	downregulated	5102246	7.46792	8.89644	0.00244947	0.706962	0.314567	6964370		chr7:135051626-135051668(+)
ENSMUSG00000031928	2.08905	Mre11a	I11-2	downregulated	4398808	6.68423	7.11725	0.000369586	0.662525	0.217322	6987107		chr9:14615704-14616014(+)
ENSMUSG00000039929	2.08606	Urb1	E26-1	downregulated	4736030	8.06529	8.5317	0.00219846	0.706962	0.50137	6847809		chr16:90769690-90769782(-)
ENSMUSG00000031012	2.0835	Cask	I3-2	downregulated	4561639	6.82083	10.7562	0.00233409	0.706962	0.00739133	7015746		chrX:13416427-13416888(-)
ENSMUSG00000030592	2.07452	Ryr1	E102-1	downregulated	5098105	10.3189	7.87193	0.000399196	0.662525	-1.32972	6966183		chr7:29793416-29793516(-)
ENSMUSG00000052812	2.06398	Atad2b	U0-4	downregulated	5131793	6.38132	8.62039	0.00382091	0.709519	0.62907	6793008		chr12:4916270-4916322(+)
ENSMUSG00000030270	2.05653	Cpne9	E17-3	downregulated	5104567	8.99393	8.86868	0.00139567	0.702685	-1.23718	6949075		chr6:113250559-113250648(+)
ENSMUSG00000024921	2.05305	Smarca2	I34-2	downregulated	5073181	8.19193	11.6527	0.00207554	0.706962	0.280889	6868884		chr19:26844709-26844827(+)
ENSMUSG00000026077	2.04895	Npas2	E1-1	downregulated	5102648	9.28296	10.6149	0.00445228	0.722048	-0.833293	6748837		chr1:39251198-39251485(+)
ENSMUSG00000011254	2.0464	Thg1l	E4-2	downregulated	4544262	6.63942	8.0134	0.00308827	0.707966	0.133632	6787731	exon-region-exclusion|exon-region-exclusion	chr11:45767756-45767860(-)
ENSMUSG00000026039	2.04019	Sgol2	U0-2	downregulated	4894027	6.3751	6.30408	0.0027622	0.706962	0.342514	6749701		chr1:58042204-58042284(+)
ENSMUSG00000078607	2.03837	1810010H24Rik	I2-2	downregulated	5547967	6.84098	8.05642	0.0015096	0.703486	0.413049	6784677		chr11:106890073-106890256(+)
ENSMUSG00000046182	2.03763	Gsg1l	E7-2	downregulated	4990705	11.0449	9.5717	0.00253498	0.706962	-1.05478	6971243		chr7:133023918-133024178(-)
ENSMUSG00000008855	2.03577	Hdac5	I1-24	downregulated	4939805	5.96313	9.80168	0.00164254	0.704484	0.117599	6791543		chr11:102086325-102086359(-)
ENSMUSG00000037679	2.0252	Inf2	E11-1	downregulated	4321328	10.0846	9.63776	0.00110034	0.690435	-0.64642	6798269		chr12:113844502-113844547(+)
ENSMUSG00000036672	2.02264	Cenpt	E6-1	downregulated	5593552	8.00018	7.31467	0.000901817	0.67968	0.33815	6984999	cassetteExon|exon-region-exclusion|exon-region-exclusion	chr8:108370071-108370117(-)
ENSMUSG00000036591	2.01987	Arhgap21	E24-2	downregulated	4383913	8.65139	10.2777	0.00202914	0.706962	0.145993	6885195	exon-region-exclusion|exon-region-exclusion	chr2:20777049-20777204(-)
ENSMUSG00000039697	2.01002	Ncoa7	E9-1	downregulated	5053652	6.44225	8.53655	0.000732973	0.67968	0.105609	6773069	alt-3'	chr10:30411561-30411589(-)
ENSMUSG00000034039	2.00799	Prss29	E1-2	downregulated	5377780	5.77464	5.26058	0.000835938	0.67968	-0.0426957	6849363		chr17:25455735-25455762(+)
ENSMUSG00000041837	2.00582	Pdcd7	E5-3	downregulated	4752331	7.2846	7.15205	0.000753407	0.67968	0.319755	6989925		chr9:65206581-65207071(+)
ENSMUSG00000024186	-2.00167	Rgs11	E10-3	upregulated	4605711	8.96807	7.6309	0.0044285	0.720921	-0.681663	6849435	bleedingExon	chr17:26344943-26345024(+)
ENSMUSG00000021392	-2.00314	Nol8	E7-1	upregulated	4877911	7.12581	9.60527	0.00293251	0.707966	0.0613022	6806962		chr13:49756375-49756475(+)
ENSMUSG00000067597	-2.0042	Dgat2l6	E1-2	upregulated	4466656	4.71891	5.77411	0.00192797	0.706962	-1.24672	7012839		chrX:97720286-97720343(+)
ENSMUSG00000026274	-2.00868	Pask	E13-2	upregulated	5355758	7.12773	6.28488	0.000894112	0.67968	0.0477822	6760774	bleedingExon	chr1:95214598-95215084(-)
ENSMUSG00000044816	-2.01645	D630023F18Rik	E4-1	upregulated	4603518	7.40401	7.32679	0.000319666	0.662525	0.85052	6759391		chr1:65163699-65163782(-)
ENSMUSG00000079022	-2.02197	Col22a1	E45-2	upregulated	5447512	6.915	8.1609	0.00395791	0.713018	-0.108872	6836566		chr15:71699329-71699364(-)
ENSMUSG00000022091	-2.02795	Sorbs3	E13-1	upregulated	4394107	9.1322	8.94908	0.00139865	0.702685	0.195839	6825684		chr14:70593368-70593421(-)
ENSMUSG00000032567	-2.03914	Aste1	I4-1	upregulated	4992694	7.12775	7.51771	0.00171462	0.704484	0.0771522	6992117		chr9:105304055-105304248(+)
ENSMUSG00000056553	-2.0408	Ptprn2	E4-2	upregulated	4439344	6.64349	11.9611	0.00467022	0.72561	-0.0195378	6798404	alt-C-term	chr12:118011476-118011721(+)
ENSMUSG00000030270	-2.0478	Cpne9	E1-1	upregulated	5170621	8.90477	8.86868	0.0020475	0.706962	-1.23718	6949075		chr6:113232322-113232401(+)
ENSMUSG00000056763	-2.05225	Cspp1	I21-1	upregulated	4925460	5.54977	9.01171	0.00138616	0.702685	0.0926133	6747515		chr1:10092500-10092705(+)
ENSMUSG00000030270	-2.07078	Cpne9	I2-1	upregulated	5241010	8.11381	8.86868	0.000330845	0.662525	-1.23718	6949075	intron-retention	chr6:113233082-113233114(+)
ENSMUSG00000021474	-2.07673	Sfxn1	E2-1	upregulated	4356710	9.95489	9.86457	0.00111747	0.690435	0.0909764	6807154		chr13:54180859-54180939(+)
ENSMUSG00000039018	-2.08156	Mtg1	E8-1	upregulated	4956912	6.44104	7.46773	0.00242486	0.706962	0.602057	6965087		chr7:147331922-147331950(+)
ENSMUSG00000020848	-2.09438	Doc2b	E8-1	upregulated	5100527	10.006	9.61945	0.000360366	0.662525	-0.0347913	6789785		chr11:75586025-75586121(-)
ENSMUSG00000029174	-2.09705	Tbc1d1	E20-1	upregulated	4859185	7.73203	7.93635	0.00397326	0.713664	0.753468	6931182		chr5:64707607-64707727(+)
ENSMUSG00000030917	-2.10317	Tmem159	E4-1	upregulated	4567864	6.28931	7.35718	0.00115298	0.692615	0.162135	6963907		chr7:127248164-127248242(+)
ENSMUSG00000021803	-2.11033	Cdhr1	E3-1	upregulated	5417403	4.11253	6.59859	0.000802375	0.67968	0.015767	6824004		chr14:37909416-37909514(-)
ENSMUSG00000040866	-2.12301	Rsph6a	E3-4	upregulated	4814200	5.53513	6.96537	0.00253925	0.706962	-0.266394	6958982	cassette-exon	chr7:19651116-19651404(+)
ENSMUSG00000046782	-2.12678	Ttc6	E7-1	upregulated	4951223	2.17232	4.37501	0.000131817	0.623473	-0.185269	6795383		chr12:58812222-58812290(+)
ENSMUSG00000030270	-2.12821	Cpne9	E3-1	upregulated	4395573	9.94492	8.86868	0.000180972	0.623473	-1.23718	6949075	exon-region-exclusion|exon-region-exclusion	chr6:113233190-113233232(+)
ENSMUSG00000028391	-2.13638	Wdr31	E3-2	upregulated	4888880	7.2897	8.41274	0.000630597	0.669858	0.345777	6922229		chr4:62124961-62125076(-)
ENSMUSG00000041763	-2.15802	Tpp2	E8-1	upregulated	5319129	7.27501	8.44313	0.00241444	0.706962	0.150423	6749081		chr1:44014283-44014348(+)
ENSMUSG00000020340	-2.16108	Cyfip2	I32-5	upregulated	4727209	6.72668	12.7532	0.00351231	0.707966	-0.201015	6787743		chr11:46014556-46014880(-)
ENSMUSG00000081064	-2.17059	Gm6071	E2-1	upregulated	4903570	4.35206	5.96323	2.84797e-05	0.500459	0.139791	7016059		chrX:21883252-21883347(-)
ENSMUSG00000033276	-2.17149	Stk36	E4-2	upregulated	4772126	8.2156	6.74813	0.00144838	0.702685	0.399046	6750558		chr1:74649794-74649842(+)
ENSMUSG00000041801	-2.17516	Phlda3	E1-3	upregulated	4489214	11.1979	9.25316	0.00471492	0.72561	-0.165526	6753394	alt-N-term	chr1:137662970-137662998(+)
ENSMUSG00000031101	-2.17686	Sash3	E7-1	upregulated	5403051	6.37354	6.89146	0.00149336	0.702956	0.209255	7011035		chrX:45512598-45512664(+)
ENSMUSG00000026748	-2.17951	Plxdc2	I9-5	upregulated	4420338	5.29572	10.1578	0.0013515	0.702685	-0.0739058	6875214		chr2:16608566-16609081(+)
ENSMUSG00000031904	-2.18024	Slc7a6	E12-1	upregulated	5203825	9.13781	9.45575	0.0015191	0.703486	0.180138	6978884		chr8:108720476-108720510(+)
ENSMUSG00000091722	-2.18797	Siah3	E1-2	upregulated	5151873	6.9443	7.16433	0.000849753	0.67968	0.27889	6820334		chr14:75855892-75855953(+)
ENSMUSG00000034075	-2.19217	Zdhhc5	E7-1	upregulated	4758156	10.5525	10.4498	0.000502996	0.662525	0.293427	6888311		chr2:84534828-84534880(-)
ENSMUSG00000027087	-2.20524	Itgav	E14-1	upregulated	5460187	9.48692	8.99949	0.000791805	0.67968	0.31698	6878655		chr2:83611321-83611469(+)
ENSMUSG00000072501	-2.20727	Phf20l1	E20-1	upregulated	4930047	7.68952	8.75504	0.00297765	0.707966	0.261533	6831157		chr15:66462475-66462528(+)
ENSMUSG00000025702	-2.2096	March8	I6-1	upregulated	4548775	6.65421	10.2406	0.00408152	0.713664	0.0307767	6949292		chr6:116343460-116343676(+)
ENSMUSG00000026413	-2.22181	Pkp1	E1-2	upregulated	5189991	5.63068	6.1451	0.00257911	0.706962	-0.33488	6762448		chr1:137815423-137815573(-)
ENSMUSG00000051146	-2.22695	Camk2n2	E2-1	upregulated	4522913	8.21006	8.34847	0.00132819	0.702685	0.365454	6844469		chr16:20620279-20620313(-)
ENSMUSG00000001120	-2.2287	Pcbp3	I8-1	upregulated	4544931	4.41842	9.09464	0.00426297	0.716986	0.0603511	6775192		chr10:76285340-76285424(-)
ENSMUSG00000042284	-2.22943	Itga1	E27-1	upregulated	5579178	5.60912	8.06524	0.0036533	0.707966	-0.121888	6816248		chr13:115758426-115758514(-)
ENSMUSG00000024902	-2.22962	Mrpl11	E2-1	upregulated	4536911	9.02495	8.43476	0.00408054	0.713664	0.416574	6867706		chr19:4962901-4962934(+)
ENSMUSG00000075604	-2.23095	Cyp11b1	E5-1	upregulated	5082668	4.26836	5.2904	0.00127778	0.700686	0.0600617	6836713		chr15:74668942-74669063(-)
ENSMUSG00000052087	-2.23121	Rgs14	E11-2	upregulated	4698195	8.67797	8.51406	0.000391918	0.662525	-0.776527	6807228		chr13:55484560-55484605(+)
ENSMUSG00000010663	-2.23977	Fads1	I1-1	upregulated	5420023	6.66206	11.1131	0.00400922	0.713664	-0.292884	6868021		chr19:10257809-10258188(+)
ENSMUSG00000032411	-2.24155	Tfdp2	E18-3	upregulated	5391855	7.12378	9.11722	0.00185504	0.704484	0.0401439	6991563		chr9:96218426-96218548(+)
ENSMUSG00000036062	-2.24354	N28178	E2-1	upregulated	5258267	13.358	10.842	0.00351397	0.707966	-0.255427	6912987	altPromoter	chr4:42930123-42930151(+)
ENSMUSG00000028677	-2.24869	Rnf220	E11-3	upregulated	5257730	8.77614	10.2103	0.00162117	0.704484	0.131849	6924841	alt-5'|altPromoter	chr4:116961135-116961541(-)
ENSMUSG00000025024	-2.25335	Smndc1	I4-2	upregulated	5414144	5.17112	7.43691	0.000177218	0.623473	-0.0447271	6873777		chr19:53458328-53458443(-)
ENSMUSG00000022537	-2.25385	Tmem44	E11-1	upregulated	4523618	9.32459	9.97987	0.001666	0.704484	-0.683793	6845042		chr16:30529518-30529649(-)
ENSMUSG00000023018	-2.25425	Smarcd1	E4-1	upregulated	4630674	10.6247	10.2696	0.00366345	0.707966	-0.25798	6833184		chr15:99534234-99534289(+)
ENSMUSG00000078627	-2.25554	March10	E6-2	upregulated	4814106	2.65849	5.88262	0.00272735	0.706962	-0.357897	6791836		chr11:105269982-105270009(-)
ENSMUSG00000025809	-2.26182	Itgb1	E10-1	upregulated	5345263	7.62794	9.32449	0.000622951	0.669858	0.17827	6980032		chr8:131243921-131244010(+)
ENSMUSG00000032452	-2.26367	Clstn2	I1-4	upregulated	4929393	6.6573	9.7925	0.00475408	0.72561	-0.381858	6998134		chr9:97903934-97904115(-)
ENSMUSG00000068699	-2.27979	Flnc	E42-1	upregulated	5502489	5.57834	6.32005	0.00394235	0.712234	0.0898517	6945005		chr6:29407176-29407237(+)
ENSMUSG00000050373	-2.28324	Snx21	E3-5	upregulated	4360741	4.6044	8.75204	0.000462057	0.662525	0.0716967	6883115		chr2:164614239-164614327(+)
ENSMUSG00000023036	-2.2875	Pcdhga11	I1-31	upregulated	5580768	6.81983	12.0162	0.00485038	0.726242	0.0450333	6860197		chr18:37637258-37637288(+)
ENSMUSG00000037876	-2.28959	Jmjd1c	E4-1	upregulated	4837259	8.77304	9.75267	0.00197143	0.706962	0.2291	6768450	alt-N-term|altPromoter	chr10:66648529-66649026(+)
ENSMUSG00000037826	-2.28982	Ppm1k	E1-1	upregulated	4776501	7.2087	9.15442	0.00363182	0.707966	0.0229236	6953920		chr6:57485381-57485507(-)
ENSMUSG00000021245	-2.29213	Mlh3	E3-4	upregulated	5475539	8.56155	8.49705	0.00287575	0.706962	0.336918	6802382		chr12:86607127-86607200(-)
ENSMUSG00000022489	-2.29467	Pde1b	E7-1	upregulated	4408780	13.8253	12.8625	0.000987272	0.686594	-0.404678	6833516		chr15:103352478-103352591(+)
ENSMUSG00000003228	-2.29509	Grk5	U16-6	upregulated	4497901	3.46131	8.42548	0.00290859	0.707966	-0.118108	6870897		chr19:61179707-61179933(+)
ENSMUSG00000024727	-2.30762	Trpm6	E10-1	upregulated	4533942	2.50207	5.23959	0.00117447	0.694702	0.0568446	6868524		chr19:18867368-18867441(+)
ENSMUSG00000086622	-2.3094	Gm16701	E2-2	upregulated	5292410	7.20167	6.23898	0.00498003	0.729121	-0.270468	6763882		chr1:168929104-168929599(-)
ENSMUSG00000031561	-2.31482	Odz3	I1-11	upregulated	5513320	5.42758	10.141	0.000299536	0.662525	0.193087	6982289		chr8:49742399-49742641(-)
ENSMUSG00000053024	-2.31892	Cntn2	E20-1	upregulated	5295791	10.4429	10.3481	0.00455083	0.724402	0.129562	6762234		chr1:134413113-134413187(-)
ENSMUSG00000004707	-2.32669	Ly9	E8-1	upregulated	4768654	4.47893	5.3334	0.00182879	0.704484	-0.31267	6764089		chr1:173524087-173524294(-)
ENSMUSG00000026604	-2.33054	Ptpn14	E13-1	upregulated	4837338	6.65263	6.98873	0.00373501	0.707966	0.290149	6756238	cassette-exon	chr1:191670215-191670242(+)
ENSMUSG00000049553	-2.33413	Polr1a	E19-1	upregulated	4491746	7.84325	8.08693	0.00231845	0.706962	0.527878	6946953		chr6:71900586-71900652(+)
ENSMUSG00000027200	-2.34713	Sema6d	E3-1	upregulated	5307559	7.37305	10.0847	0.00182991	0.704484	-0.0576062	6880776		chr2:124124315-124124386(+)
ENSMUSG00000042589	-2.34946	Cux2	E13-1	upregulated	4473307	6.93756	7.64229	0.000601368	0.669858	0.268379	6941710	alt-C-term	chr5:122337390-122337490(-)
ENSMUSG00000027200	-2.35878	Sema6d	I5-1	upregulated	5452421	5.63128	10.0847	0.000137355	0.623473	-0.0576062	6880797		chr2:124319381-124319655(+)
ENSMUSG00000005198	-2.35919	Polr2a	E23-1	upregulated	4865524	8.69207	8.65753	0.00358823	0.707966	0.94034	6789338	cassette-exon	chr11:69550685-69550863(-)
ENSMUSG00000028048	-2.37284	Gba	E7-1	upregulated	5470210	8.58714	9.57321	0.00353607	0.707966	0.164147	6899213		chr3:89009736-89009884(+)
ENSMUSG00000010136	-2.3829	1700027A23Rik	E3-1	upregulated	5569300	3.74115	5.68455	0.00283662	0.706962	0.461476	6907939		chr3:105804110-105804157(-)
ENSMUSG00000069911	-2.38632	Fam196b	E2-2	upregulated	4710604	7.16746	6.64038	0.00208631	0.706962	1.37278	6779972	exon-region-exclusion|exon-region-exclusion|strangeSplice	chr11:34301172-34301468(+)
ENSMUSG00000053746	-2.39725	Ptrh1	E2-4	upregulated	4722129	7.80218	7.86272	0.00145368	0.702685	0.287142	6876219		chr2:32632239-32632300(+)
ENSMUSG00000038473	-2.40819	Nos1ap	I13-2	upregulated	4622651	7.96602	8.90797	2.34923e-05	0.500459	-0.408399	6764019		chr1:172245425-172245453(-)
ENSMUSG00000037287	-2.41215	Tbcel	I8-1	upregulated	4804106	6.32056	9.84673	0.00377208	0.707966	-0.0177906	6994942		chr9:42250754-42250873(-)
ENSMUSG00000005069	-2.41282	Pex5	E7-2	upregulated	5610547	6.59203	7.77047	0.00279581	0.706962	0.204207	6957106		chr6:124355185-124355218(-)
ENSMUSG00000006169	-2.41696	Clint1	I11-1	upregulated	4962147	6.49053	9.84422	0.00163195	0.704484	0.268727	6780504	intron-retention	chr11:45721687-45722340(+)
ENSMUSG00000020954	-2.4224	Strn3	I5-2	upregulated	4406148	6.21411	9.39627	0.00173161	0.704484	0.140552	6800711		chr12:52751242-52751352(-)
ENSMUSG00000030922	-2.42806	Lyrm1	E3-1	upregulated	4845649	6.83778	9.20449	0.00287343	0.706962	0.246712	6963901	cassette-exon|cassetteExon	chr7:127043702-127043754(+)
ENSMUSG00000046546	-2.42911	Fam43a	E1-10	upregulated	4413034	10.9622	7.57947	0.00225204	0.706962	-0.287594	6840432		chr16:30601667-30601691(+)
ENSMUSG00000033728	-2.43555	Lrrc14	E4-4	upregulated	4486668	7.27021	7.55614	0.00281999	0.706962	0.247646	6831692	altThreePrime|exon-region-exclusion|exon-region-exclusion|retainedIntron	chr15:76543926-76544225(+)
ENSMUSG00000024805	-2.44214	Pcgf5	I2-3	upregulated	4611946	4.75309	7.75925	0.00222465	0.706962	0.0339459	6869414		chr19:36474976-36475426(+)
ENSMUSG00000008206	-2.45672	Lass4	E1-1	upregulated	5547200	7.06247	8.24253	0.00238947	0.706962	0.226128	6973757		chr8:4493452-4493550(+)
ENSMUSG00000024544	-2.45871	D18Ertd653e	I3-37	upregulated	5078311	6.79564	9.65336	0.00206924	0.706962	-0.472596	6861751		chr18:68386664-68387019(+)
ENSMUSG00000036499	-2.46362	Eea1	E23-1	upregulated	4369275	5.76406	8.23625	0.00255563	0.706962	0.24277	6770013		chr10:95489755-95489782(+)
ENSMUSG00000026222	-2.4637	Sp100	E9-1	upregulated	5385631	5.39549	6.73208	0.00438591	0.720077	0.207037	6751219	alt-3'	chr1:87570208-87570256(+)
ENSMUSG00000030270	-2.47539	Cpne9	I12-1	upregulated	5139077	6.07656	8.86868	0.00408802	0.713664	-1.23718	6949075	intron-retention	chr6:113243184-113243598(+)
ENSMUSG00000086528	-2.48292	Gm15731	E2-1	upregulated	4768014	4.18769	4.75376	0.00039667	0.662525	0.0497456	6936074		chr5:8042014-8042097(-)
ENSMUSG00000034926	-2.4899	Dhcr24	E1-2	upregulated	4319518	8.94257	9.86398	0.00351641	0.707966	-0.413801	6927539		chr4:106233713-106233771(+)
ENSMUSG00000026833	-2.49062	Olfm1	E1-2	upregulated	5533311	10.4185	10.9461	0.00282339	0.706962	-0.510753	6875933	alt-N-term	chr2:28048955-28048982(+)
ENSMUSG00000025423	-2.49228	Pias2	E19-8	upregulated	4522886	6.48217	9.94849	0.000666342	0.676003	0.155095	6862258		chr18:77394138-77394233(+)
ENSMUSG00000061048	-2.49613	Cdh3	E12-2	upregulated	4858399	4.9289	6.53849	0.000977756	0.686594	0.0896595	6978905		chr8:109068089-109068149(+)
ENSMUSG00000037287	-2.51205	Tbcel	E2-3	upregulated	4319357	7.16009	9.84673	0.00044017	0.662525	-0.0177906	6994942		chr9:42277223-42277654(-)
ENSMUSG00000002249	-2.51655	Tead3	E13-1	upregulated	5524801	5.22399	9.11252	0.00125852	0.698646	-0.251792	6854596		chr17:28469936-28470030(-)
ENSMUSG00000030281	-2.51726	Il17rc	E6-1	upregulated	4689974	7.09602	8.13912	0.00369071	0.707966	-0.933123	6949094		chr6:113424156-113424233(+)
ENSMUSG00000029430	-2.52298	Ran	E1-2	upregulated	4377630	6.87711	10.8317	0.00197769	0.706962	0.187515	6934584		chr5:129526072-129526109(+)
ENSMUSG00000026074	-2.54233	Map4k4	E19-1	upregulated	4985084	8.49544	9.53019	0.00452463	0.724402	0.0313243	6748877		chr1:40061653-40061737(+)
ENSMUSG00000031327	-2.54989	Chic1	E1-1	upregulated	5358855	6.29675	8.13438	0.000160422	0.623473	0.261357	7013015		chrX:100551864-100551908(+)
ENSMUSG00000021039	-2.55889	Snw1	E1-1	upregulated	5611771	8.00031	8.69527	0.00414403	0.714166	-0.0231229	6802557		chr12:88813198-88813223(-)
ENSMUSG00000035805	-2.56026	Mlc1	E4-1	upregulated	4752938	9.22473	9.52425	0.00437839	0.720077	0.0457817	6837773		chr15:88805170-88805200(-)
ENSMUSG00000038828	-2.56245	Tmem214	E6-2	upregulated	4786031	8.21354	9.48959	0.00146595	0.702685	0.104554	6929648	altFivePrime|exon-region-exclusion|exon-region-exclusion	chr5:31175168-31175226(+)
ENSMUSG00000039713	-2.57345	Plekhg5	E10-1	upregulated	5323802	8.22605	8.09763	0.00299837	0.707966	-0.105443	6918999		chr4:151478658-151478692(+)
ENSMUSG00000021313	-2.57669	Ryr2	E55-1	upregulated	5596390	6.40058	9.51767	0.00487601	0.726341	-0.377607	6811046	bleedingExon	chr13:11794059-11794300(-)
ENSMUSG00000070690	-2.57967	5830473C10Rik	E6-2	upregulated	5145011	3.97497	4.68138	0.0033592	0.707966	0.27048	6943666		chr5:91000718-91000791(+)
ENSMUSG00000031085	-2.58345	Gm498	U0-3	upregulated	5534576	4.53197	6.05917	0.00433729	0.720077	-0.386183	6965349		chr7:151042609-151042639(+)
ENSMUSG00000037287	-2.59215	Tbcel	I5-1	upregulated	5541805	7.67356	9.84673	0.00306245	0.707966	-0.0177906	6994942		chr9:42258976-42259654(-)
ENSMUSG00000074221	-2.59301	Zfp568	E5-1	upregulated	5019440	6.35341	6.47538	0.000413614	0.662525	0.373569	6959554		chr7:30782816-30782862(+)
ENSMUSG00000014177	-2.59676	Fam18b	E6-1	upregulated	4412128	6.84404	8.88267	0.00400735	0.713664	0.0196817	6781607	cassette-exon	chr11:62705469-62705559(+)
ENSMUSG00000025410	-2.60813	Dctn2	I2-9	upregulated	4842511	7.07329	9.52945	0.00421027	0.715241	0.323479	6771558		chr10:126707291-126707551(+)
ENSMUSG00000084997	-2.62006	Gm15471	E5-1	upregulated	5256144	4.28569	5.00659	0.00262437	0.706962	0.0708907	6900138		chr3:103612140-103612265(+)
ENSMUSG00000087312	-2.636	Gm13833	I1-2	upregulated	4852518	4.49125	6.60249	0.00467403	0.72561	-0.128087	6945146		chr6:31059207-31059439(+)
ENSMUSG00000032796	-2.63781	Lama1	E13-1	upregulated	5211169	3.93459	6.38756	0.00324396	0.707966	0.0958237	6851848		chr17:68101722-68101798(+)
ENSMUSG00000087260	-2.63786	Hbxip	I3-4	upregulated	4974161	7.68558	8.46082	0.00163809	0.704484	0.167977	6900305		chr3:107085276-107085745(+)
ENSMUSG00000027882	-2.64166	Stxbp3a	E17-1	upregulated	4779973	3.55002	8.47429	0.0025167	0.706962	0.0389867	6908146		chr3:108600489-108600592(-)
ENSMUSG00000022858	-2.64431	Tra2b	E10-4	upregulated	4924339	5.9816	8.41508	0.000117705	0.623473	0.254316	6844553		chr16:22245315-22245532(-)
ENSMUSG00000037736	-2.64527	Limch1	E2-1	upregulated	4850478	7.87859	9.17389	0.000356109	0.662525	-0.0383433	6931362		chr5:67249122-67249179(+)
ENSMUSG00000057378	-2.64803	Ryr3	I67-4	upregulated	4620943	8.6056	10.6924	0.00244444	0.706962	-0.445511	6889796		chr2:112554762-112554795(-)
ENSMUSG00000023959	-2.64838	Clic5	U0-6	upregulated	5246690	4.03828	6.9617	0.000506705	0.662525	-0.137025	6850564		chr17:44289239-44289323(+)
ENSMUSG00000052921	-2.65095	Arhgef15	E4-2	upregulated	5183688	5.96759	7.70286	0.000356976	0.662525	0.132523	6789235		chr11:68767339-68767578(-)
ENSMUSG00000050910	-2.67	Cdr2l	I1-2	upregulated	5543339	6.85542	9.60799	0.0024661	0.706962	0.0019	6785129		chr11:115250959-115251228(+)
ENSMUSG00000035954	-2.69647	Dock4	I19-2	upregulated	4321341	7.33434	11.0044	0.000650943	0.669858	-0.553167	6794643		chr12:41452581-41453854(+)
ENSMUSG00000015882	-2.6972	Lcorl	I9-12	upregulated	5518509	4.92755	8.1685	0.0013201	0.702685	-0.129272	6937884		chr5:46109629-46109720(-)
ENSMUSG00000036299	-2.71655	BC031181	I1-6	upregulated	4708750	7.08007	11.3265	0.000317201	0.662525	0.128133	6862126		chr18:75167079-75167111(+)
ENSMUSG00000035247	-2.71733	Hectd1	E11-1	upregulated	5104670	8.2764	9.35848	0.00271322	0.706962	0.171268	6800717		chr12:52895734-52895838(-)
ENSMUSG00000039115	-2.72021	Itga9	I18-2	upregulated	4434476	6.96477	8.67286	0.000323677	0.662525	-0.992877	6992855		chr9:118687185-118687288(+)
ENSMUSG00000034311	-2.75995	Kif4	E21-1	upregulated	4382027	2.89931	5.57868	0.000857475	0.67968	0.205723	7012842	cassette-exon	chrX:97907401-97907441(+)
ENSMUSG00000037697	-2.76403	Ddhd1	E16-12	upregulated	5491292	7.37242	10.4024	0.00485074	0.726242	-0.127359	6824229		chr14:46210017-46210190(-)
ENSMUSG00000036782	-2.76525	Klhl13	E3-1	upregulated	4487468	6.16999	11.1302	0.00263865	0.706962	0.0389133	7016078	alt-N-term|alt-C-term	chrX:22892256-22892284(-)
ENSMUSG00000005716	-2.77815	Pvalb	E2-2	upregulated	4986637	6.68951	9.06461	0.00108193	0.690435	-0.931498	6837006		chr15:78034515-78034575(-)
ENSMUSG00000041540	-2.78618	Sox5	I4-23	upregulated	5040186	4.32251	7.97833	0.00419815	0.715241	-0.242239	6958147		chr6:144328959-144329030(-)
ENSMUSG00000075316	-2.79045	Scn9a	E8-1	upregulated	4638806	5.41587	6.43588	0.00481634	0.726242	0.79589	6887374		chr2:66400446-66400530(-)
ENSMUSG00000049225	-2.79161	Pdp1	E3-1	upregulated	4470728	8.71686	11.2652	0.000249703	0.662525	-0.667747	6919739	altPromoter|bleedingExon	chr4:11892855-11892956(-)
ENSMUSG00000073643	-2.79421	Wdfy1	E12-1	upregulated	4404287	6.92063	6.39226	0.0044784	0.722119	0.248562	6760006		chr1:79711458-79711544(-)
ENSMUSG00000064061	-2.80734	Dzip3	I1-2	upregulated	5076476	6.76597	9.8968	0.00422546	0.715838	0.0286067	6846114		chr16:48992308-48992554(-)
ENSMUSG00000001930	-2.81159	Vwf	E12-1	upregulated	5134551	6.23839	6.18421	0.00138302	0.702685	-0.0210881	6949884	alt-C-term	chr6:125538452-125538601(+)
ENSMUSG00000022574	-2.82374	Naprt1	E13-2	upregulated	4665175	4.16819	6.51019	0.00308043	0.707966	0.125292	6836778		chr15:75721337-75721422(-)
ENSMUSG00000065954	-2.83139	Tacc1	I1-2	upregulated	4913805	2.39283	10.1328	0.00318359	0.707966	-0.335769	6981114		chr8:26327277-26327306(-)
ENSMUSG00000039361	-2.83163	Picalm	I1-9	upregulated	5473359	6.10144	11.5253	0.00113673	0.691308	-0.0129389	6962483		chr7:97298358-97298526(+)
ENSMUSG00000020680	-2.83296	Taf15	I12-1	upregulated	5364117	7.89372	10.5951	0.00229317	0.706962	0.514273	6783029		chr11:83312797-83313065(+)
ENSMUSG00000033671	-2.85455	Cep350	I1-5	upregulated	4937464	6.02766	7.95526	0.00146559	0.702685	0.194383	6763238		chr1:157817351-157817721(-)
ENSMUSG00000033790	-2.86649	Tubgcp5	I13-1	upregulated	4910650	4.30873	8.45568	0.00209794	0.706962	0.294251	6960835		chr7:63070533-63070864(+)
ENSMUSG00000061911	-2.87129	Myt1l	E1-2	upregulated	4430100	9.83542	10.2782	0.00128525	0.700686	-0.359178	6794104	alt-5'|alt-N-term	chr12:30213513-30213653(+)
ENSMUSG00000066885	-2.87174	Ptprv	E4-1	upregulated	5284082	8.90088	8.30604	0.000155712	0.623473	-1.2024	6762395	exon-region-exclusion	chr1:137024634-137024658(-)
ENSMUSG00000029802	-2.87376	Abcg2	E5-1	upregulated	4404627	6.83034	8.31073	0.000904145	0.67968	0.436272	6946554	altPromoter	chr6:58546706-58546903(+)
ENSMUSG00000002625	-2.88525	Akap8l	I4-1	upregulated	4611651	6.76947	9.47035	0.00332994	0.707966	-0.100295	6854872		chr17:32474517-32475006(-)
ENSMUSG00000042997	-2.88647	Nhlrc3	E5-1	upregulated	4740121	6.9328	6.43317	0.00377989	0.708338	0.222367	6905129		chr3:53260350-53260434(-)
ENSMUSG00000002688	-2.88714	Prkd1	I1-38	upregulated	4786414	5.74469	7.93715	0.00100422	0.686594	-0.244542	6800675		chr12:51591385-51591665(-)
ENSMUSG00000025234	-2.91511	Arih1	I3-4	upregulated	4412179	5.75655	11.6038	0.000391642	0.662525	0.0933911	6996053		chr9:59280021-59280056(-)
ENSMUSG00000029101	-2.91966	Rgs12	E2-6	upregulated	4671594	6.95922	8.10785	0.00263459	0.706962	-0.486373	6929861	alt-N-term	chr5:35309136-35309283(+)
ENSMUSG00000000916	-2.92043	Nsun5	E4-1	upregulated	5456885	6.38926	7.08189	0.00305105	0.707966	0.241965	6934923	cassette-exon	chr5:135847376-135847444(+)
ENSMUSG00000046613	-2.93376	Vwa5b2	E2-4	upregulated	5434667	7.4633	7.17613	0.00346602	0.707966	0.363388	6839943	exon-region-exclusion|exon-region-exclusion	chr16:20590447-20590531(+)
ENSMUSG00000036698	-2.9364	Eif2c2	E4-1	upregulated	5328180	7.31601	9.65785	0.000317906	0.662525	0.111551	6836596		chr15:72961328-72961401(-)
ENSMUSG00000022938	-2.94104	Fam3b	I2-5	upregulated	5460155	8.22469	4.59749	0.000875108	0.67968	0.27695	6848201		chr16:97709296-97709394(-)
ENSMUSG00000014763	-2.94475	Fam120b	I2-1	upregulated	5445791	7.98703	8.8714	0.00345676	0.707966	0.170522	6848854	intron-retention	chr17:15540115-15540172(+)
ENSMUSG00000014776	-2.94638	Nol3	E4-2	upregulated	5004820	5.35779	7.91914	4.22313e-05	0.540498	0.366375	6978819		chr8:107804061-107804593(+)
ENSMUSG00000003199	-2.96681	Mpnd	E8-1	upregulated	4954729	6.13327	8.74806	0.00114191	0.692615	0.177958	6851200	alt-3'	chr17:56154399-56154495(+)
ENSMUSG00000029673	-2.97174	Auts2	I10-17	upregulated	5584532	5.68437	10.6316	0.000122036	0.623473	-0.146355	6942292		chr5:132060776-132060825(-)
ENSMUSG00000024429	-2.97608	Gnl1	U0-2	upregulated	5510917	5.4987	8.62285	0.00439147	0.720077	-0.149149	6850208		chr17:36116392-36116664(+)
ENSMUSG00000022770	-2.98578	Dlg1	I14-1	upregulated	5492713	8.33493	10.7384	0.00108165	0.690435	0.0827433	6840507		chr16:31797269-31797302(+)
ENSMUSG00000070425	-2.98747	Trpc2	E8-10	upregulated	4893527	4.0759	7.02387	0.00320162	0.707966	0.192743	6969899	exon-region-exclusion|exon-region-exclusion	chr7:109227466-109227518(+)
ENSMUSG00000060279	-2.99022	Ap2a1	E1-1	upregulated	4389922	7.78523	11.0073	3.44282e-05	0.522321	0.00122167	6966918		chr7:52184840-52184894(-)
ENSMUSG00000028397	-2.99469	Kdm4c	I23-2	upregulated	4790500	6.32525	9.30667	0.000926061	0.67968	0.157333	6914521		chr4:74029073-74029216(+)
ENSMUSG00000024908	-2.99597	Ppp6r3	I7-1	upregulated	4694294	7.88412	9.4613	0.00228387	0.706962	0.185171	6870929		chr19:3511552-3511838(-)
ENSMUSG00000020273	-3.00073	Papolg	E20-2	upregulated	4547875	7.45574	9.80189	0.00111879	0.690435	0.181691	6786674	bleedingExon	chr11:23766134-23766285(-)
ENSMUSG00000074884	-3.00776	Serf2	E3-1	upregulated	4856972	9.05577	10.4873	0.000855088	0.67968	0.20297	6880621	exon-region-exclusion|exon-region-exclusion	chr2:121276324-121276372(+)
ENSMUSG00000034042	-3.0114	Gpbp1l1	E11-1	upregulated	4693334	4.6725	10.308	0.000477131	0.662525	0.239394	6916562		chr4:116262816-116262841(+)
ENSMUSG00000025656	-3.02927	Arhgef9	I14-3	upregulated	4324742	8.86514	11.8124	0.00345611	0.707966	-0.0635905	7018278	intron-retention	chrX:92247547-92247943(-)
ENSMUSG00000004070	-3.03838	Hmox2	E3-2	upregulated	5477978	7.22977	10.4541	0.000290041	0.662525	0.123023	6839059	alt-5'|cassette-exon	chr16:4757133-4757170(+)
ENSMUSG00000026663	-3.03846	Atf6	I3-1	upregulated	4532838	9.24095	10.195	0.000887935	0.67968	-0.622214	6764032		chr1:172780712-172780740(-)
ENSMUSG00000021368	-3.03905	Tbc1d7	I7-2	upregulated	4482890	6.50561	9.23921	0.00327513	0.707966	0.139577	6812770		chr13:43247350-43247409(-)
ENSMUSG00000028093	-3.05036	Acp6	I7-3	upregulated	4954378	4.45341	8.06831	0.00266553	0.706962	0.195869	6899805		chr3:96974838-96974938(+)
ENSMUSG00000074003	-3.05524	Gucy2d	E17-1	upregulated	4750694	3.39579	6.78166	0.00325475	0.707966	-0.0187413	6962807		chr7:105621741-105621788(+)
ENSMUSG00000019796	-3.05906	Lrp11	E1-1	upregulated	5521771	7.52444	11.1465	0.00390241	0.710476	0.254727	6765716		chr10:7309626-7309722(+)
ENSMUSG00000028456	-3.05954	Unc13b	E12-1	upregulated	4451841	5.88292	7.8628	0.00244452	0.706962	0.06906	6912999	cassette-exon	chr4:43182847-43182952(+)
ENSMUSG00000072966	-3.06837	Gprasp2	E5-8	upregulated	4839761	8.97678	10.2329	0.00142812	0.702685	0.506447	7013971	bleedingExon	chrX:132377518-132377571(+)
ENSMUSG00000027075	-3.0689	Slc43a1	E7-1	upregulated	5214868	4.6646	7.60751	0.0014623	0.702685	-0.23951	6878712		chr2:84692831-84692915(+)
ENSMUSG00000041225	-3.07448	Arhgap12	E10-1	upregulated	4421651	5.25118	7.98004	0.00362016	0.707966	0.346286	6863156		chr18:6052890-6052918(-)
ENSMUSG00000030337	-3.07522	Vamp1	E4-4	upregulated	5025720	9.15277	10.2513	0.00198184	0.706962	-0.39349	6949856	bleedingExon|exon-region-exclusion|exon-region-exclusion|retainedIntron	chr6:125169921-125170017(+)
ENSMUSG00000017843	-3.08517	Ppp2r5c	E8-2	upregulated	5352705	8.83686	10.6728	0.00289511	0.707215	0.0989267	6798067	alt-N-term	chr12:111724069-111724097(+)
ENSMUSG00000022537	-3.08648	Tmem44	E15-5	upregulated	5013096	6.12007	9.97987	0.00176687	0.704484	-0.683793	6845042		chr16:30511854-30511914(-)
ENSMUSG00000026042	-3.09319	Col5a2	E54-1	upregulated	4486011	4.82455	6.27019	0.00211556	0.706962	0.554551	6758414		chr1:45432939-45433067(-)
ENSMUSG00000021745	-3.0947	Ptprg	E26-1	upregulated	5356616	6.99316	9.10749	0.00177339	0.704484	-0.0967067	6816951		chr14:13051453-13051546(+)
ENSMUSG00000030270	-3.09754	Cpne9	I1-1	upregulated	5034226	5.16119	8.86868	0.000861482	0.67968	-1.23718	6949075	intron-retention	chr6:113232560-113232659(+)
ENSMUSG00000022419	-3.10635	Deptor	I1-4	upregulated	4960358	7.20213	8.59431	0.00344533	0.707966	-0.362785	6830505		chr15:54955977-54956040(+)
ENSMUSG00000019769	-3.11215	Syne1	E62-1	upregulated	4777846	8.72602	11.0092	0.00130971	0.701649	-0.319469	6765538		chr10:5081778-5081931(+)
ENSMUSG00000031075	-3.13643	Ano1	E25-1	upregulated	4321652	3.6206	6.35392	0.000588388	0.669858	-0.216818	6972473		chr7:151783111-151783137(-)
ENSMUSG00000071054	-3.13994	Safb	E5-1	upregulated	5317004	6.49491	7.66349	0.0047714	0.725645	0.133946	6851257		chr17:56735075-56735131(+)
ENSMUSG00000034744	-3.14128	Nagk	E6-1	upregulated	4816655	7.33762	8.41723	0.000121889	0.623473	0.669898	6947460		chr6:83750265-83750319(+)
ENSMUSG00000030929	-3.14956	Eri2	E6-2	upregulated	4491621	7.48588	8.6112	0.00114978	0.692615	0.529951	6970911		chr7:126931258-126931342(-)
ENSMUSG00000024101	-3.1511	ORF19	I5-1	upregulated	4851037	4.91242	7.75456	0.00438855	0.720077	0.0847297	6851763		chr17:66465795-66465957(+)
ENSMUSG00000017692	-3.15392	Rhbdl3	I1-4	upregulated	5347446	6.80657	8.26662	0.00135727	0.702685	-0.235243	6782814		chr11:80115622-80116063(+)
ENSMUSG00000053797	-3.16296	Krt16	E4-1	upregulated	5414043	6.02437	6.92264	0.00313721	0.707966	-0.0642756	6791409		chr11:100108650-100108786(-)
ENSMUSG00000022514	-3.16507	Il1rap	E12-4	upregulated	5573175	2.27388	8.63689	0.000227157	0.662525	-0.0772259	6840261	bleedingExon|exon-region-exclusion|exon-region-exclusion|retainedIntron	chr16:26723155-26723265(+)
ENSMUSG00000036073	-3.16839	Galt	E8-1	upregulated	5067780	7.89608	9.00326	0.000200961	0.652915	-0.0558483	6912945		chr4:41704958-41704987(+)
ENSMUSG00000026131	-3.17067	Dst	I70-9	upregulated	4525753	6.44624	11.4009	0.00242004	0.706962	0.0250695	6748525		chr1:34293607-34293986(+)
ENSMUSG00000034116	-3.17467	Vav1	E15-1	upregulated	4689181	3.92588	5.25947	0.0014459	0.702685	-0.00565167	6851322		chr17:57443257-57443332(+)
ENSMUSG00000022489	-3.18402	Pde1b	E6-1	upregulated	5056866	13.305	12.8625	0.000498366	0.662525	-0.404678	6833516		chr15:103352085-103352150(+)
ENSMUSG00000033054	-3.19997	Npat	I1-5	upregulated	5596528	6.89019	9.74353	0.00426566	0.716986	0.291811	6989159		chr9:53352032-53352314(+)
ENSMUSG00000038546	-3.20542	Ranbp9	I14-1	upregulated	5535373	6.60018	9.60689	0.00256605	0.706962	0.148519	6812778		chr13:43500002-43500406(-)
ENSMUSG00000027010	-3.21392	Slc25a12	I12-1	upregulated	4594948	5.46816	11.8628	0.00153886	0.703997	0.0821817	6887703		chr2:71143857-71144337(-)
ENSMUSG00000022770	-3.21569	Dlg1	I14-13	upregulated	4639028	8.08468	10.7384	0.00201401	0.706962	0.0827433	6840507		chr16:31799489-31799707(+)
ENSMUSG00000038160	-3.22689	Atg5	I6-30	upregulated	4395986	5.53692	7.12939	0.000207534	0.655132	0.120164	6767581		chr10:44047487-44047511(+)
ENSMUSG00000060036	-3.23013	Rpl3	E9-2	upregulated	4459603	8.29872	11.557	0.00276226	0.706962	0.478084	6837160		chr15:79908438-79908470(-)
ENSMUSG00000022483	-3.23314	Col2a1	E55-1	upregulated	4484836	5.81652	5.51169	0.000202364	0.652915	-0.11763	6838346		chr15:97807628-97807767(-)
ENSMUSG00000028393	-3.23451	Alad	E11-1	upregulated	4709098	7.00061	9.28509	0.00145655	0.702685	0.357959	6922241		chr4:62171149-62171255(-)
ENSMUSG00000029068	-3.24999	Ccnl2	E4-2	upregulated	4568185	7.20213	9.0751	0.00422291	0.715688	0.39697	6919186	bleedingExon	chr4:155189540-155189999(+)
ENSMUSG00000036777	-3.26237	Anln	I10-2	upregulated	4854920	6.3571	8.44461	0.000888215	0.67968	0.278878	6993896		chr9:22165971-22166401(-)
ENSMUSG00000029131	-3.26299	Dnajb6	E9-3	upregulated	4904856	5.13551	11.7721	0.00138783	0.702685	0.0964233	6929577	alt-C-term|altFinish	chr5:30084424-30084508(+)
ENSMUSG00000014355	-3.26824	Anapc1	E42-1	upregulated	4413365	7.70931	9.91605	0.000465391	0.662525	0.256402	6890788		chr2:128448355-128449220(-)
ENSMUSG00000025793	-3.26842	Hgs	E3-1	upregulated	5173292	8.95852	9.11971	0.00424133	0.715982	0.27241	6785440		chr11:120330921-120330982(+)
ENSMUSG00000014592	-3.26933	Camta1	E22-1	upregulated	4457146	9.8177	11.7616	0.000907838	0.67968	0.0894467	6927087	alt-N-term	chr4:150505690-150505776(-)
ENSMUSG00000022096	-3.27139	Hr	I18-4	upregulated	4783633	6.73548	7.67833	0.00190443	0.706962	-0.334108	6820085		chr14:70970146-70970189(+)
ENSMUSG00000031732	-3.27772	Phlpp2	E2-3	upregulated	5280487	6.11971	8.42035	0.000805744	0.67968	0.567827	6979065		chr8:112400907-112400978(+)
ENSMUSG00000021692	-3.28128	Dimt1	I9-2	upregulated	4349462	6.43019	8.70698	0.000910804	0.67968	0.149479	6809935		chr13:107743872-107744694(+)
ENSMUSG00000034801	-3.31052	Sos2	E3-1	upregulated	5398403	5.8512	9.03052	0.000965328	0.686437	0.45523	6801486		chr12:70751610-70751693(-)
ENSMUSG00000025576	-3.31105	Rbfox3	E21-4	upregulated	5170710	9.1599	11.7281	0.00191888	0.706962	-0.179965	6792666	alt-3'|altThreePrime	chr11:118352571-118353793(-)
ENSMUSG00000038540	-3.32066	Tmc3	E18-1	upregulated	5353002	5.49492	6.17044	0.00221845	0.706962	0.382773	6962153		chr7:90764381-90764448(+)
ENSMUSG00000052572	-3.32981	Dlg2	E2-1	upregulated	5500873	7.66434	11.2712	0.00392527	0.710726	-0.336281	6962502		chr7:97653328-97653361(+)
ENSMUSG00000001700	-3.33776	Gramd3	I13-1	upregulated	4635503	4.89494	9.05835	0.000905265	0.67968	-0.21617	6861135		chr18:56650469-56651050(+)
ENSMUSG00000023274	-3.34504	Cd4	E5-2	upregulated	4919568	5.22631	8.05757	0.0014646	0.702685	-1.18813	6957141		chr6:124822466-124822583(-)
ENSMUSG00000068748	-3.34713	Ptprz1	I13-5	upregulated	4955271	9.64078	9.98241	0.00323435	0.707966	0.105924	6944666		chr6:22965049-22965384(+)
ENSMUSG00000029009	-3.35889	Mthfr	E9-1	upregulated	4619604	7.71739	8.11211	0.00220965	0.706962	0.0966222	6918694		chr4:147426224-147426379(+)
ENSMUSG00000029212	-3.3598	Gabrb1	E1-1	upregulated	5353949	8.33891	10.1075	0.00245795	0.706962	0.195809	6931512		chr5:72091192-72091237(+)
ENSMUSG00000061436	-3.35996	Hipk2	I8-4	upregulated	4963426	4.30811	11.5585	0.00292603	0.707966	0.0705167	6952900		chr6:38689864-38689948(-)
ENSMUSG00000016664	-3.36374	Pacsin2	E4-2	upregulated	5085833	8.00491	8.93101	0.000503432	0.662525	-0.124158	6837445		chr15:83232299-83232352(-)
ENSMUSG00000035305	-3.36521	Ror1	I4-20	upregulated	5552453	3.90003	7.54611	0.00410213	0.713664	-0.895324	6915801		chr4:100064125-100064363(+)
ENSMUSG00000039345	-3.36704	BC024814	I1-3	upregulated	5371820	6.27857	9.97052	0.00103321	0.687393	0.0330233	6839230		chr16:8473586-8473918(+)
ENSMUSG00000028901	-3.37245	Gmeb1	I5-3	upregulated	5356273	3.93232	8.31327	0.00102122	0.686594	-0.164804	6925788		chr4:131798735-131798798(-)
ENSMUSG00000054074	-3.38543	2810030E01Rik	E4-1	upregulated	4892565	4.30635	5.1816	0.00324873	0.707966	0.665422	6885022		chr2:17969968-17970053(-)
ENSMUSG00000024201	-3.40001	Kdm4b	E6-1	upregulated	5040947	7.93145	9.46042	0.00323259	0.707966	-0.0793885	6851234		chr17:56495292-56495479(+)
ENSMUSG00000048349	-3.42569	Pou4f1	E1-1	upregulated	5346876	4.74544	7.18882	0.00479654	0.726242	0.458022	6827198		chr14:104866953-104867014(-)
ENSMUSG00000014355	-3.42814	Anapc1	I40-2	upregulated	5032176	6.46281	9.91605	0.0041576	0.714596	0.256402	6890788		chr2:128449300-128449338(-)
ENSMUSG00000005103	-3.44464	Wdr1	I12-2	upregulated	5092425	5.75328	10.5472	0.000307823	0.662525	0.282287	6937597		chr5:38920909-38920997(-)
ENSMUSG00000087179	-3.45598	Gm14230	E4-1	upregulated	4757722	5.40274	6.95754	0.000566199	0.662525	-0.129893	6892483		chr2:156657224-156659160(-)
ENSMUSG00000033278	-3.46374	Ptprm	I9-1	upregulated	4441775	2.27512	9.55267	0.00106671	0.690435	-0.059366	6856756		chr17:67301916-67302308(-)
ENSMUSG00000039943	-3.47006	Plcb4	I45-4	upregulated	5374896	4.86223	7.79297	0.00461331	0.725496	-0.192131	6881455		chr2:135838076-135838263(+)
ENSMUSG00000029599	-3.48255	Ddx54	E13-2	upregulated	4864125	7.55581	8.89629	0.002206	0.706962	0.233991	6933987		chr5:121073793-121073817(+)
ENSMUSG00000022797	-3.49115	Tfrc	E6-2	upregulated	4903939	8.53741	8.81066	0.000126538	0.623473	-0.0670767	6840579	exon-region-exclusion|exon-region-exclusion	chr16:32617014-32617144(+)
ENSMUSG00000024544	-3.50848	D18Ertd653e	I1-12	upregulated	5384820	6.58866	9.65336	0.00464222	0.72561	-0.472596	6861751		chr18:68106741-68106953(+)
ENSMUSG00000039115	-3.52483	Itga9	I8-1	upregulated	4455629	5.61604	8.67286	0.00367458	0.707966	-0.992877	6992855		chr9:118574871-118576380(+)
ENSMUSG00000017417	-3.53087	Plxdc1	E1-1	upregulated	4463369	8.74261	8.82458	0.000629235	0.669858	-0.648226	6791229		chr11:97847633-97847753(-)
ENSMUSG00000075478	-3.53716	Slitrk1	E1-2	upregulated	5215675	6.68706	9.20119	0.00287964	0.706962	0.137269	6827410		chr14:109313165-109313250(-)
ENSMUSG00000014355	-3.56164	Anapc1	I21-11	upregulated	5346083	3.16927	9.91605	0.00140954	0.702685	0.256402	6890788		chr2:128479873-128479954(-)
ENSMUSG00000030008	-3.58867	1700040I03Rik	E1-2	upregulated	4865233	5.39022	7.75332	0.00435958	0.720077	-0.965783	6955148	alt-N-term	chr6:85401763-85401879(-)
ENSMUSG00000004266	-3.59598	Ptpn6	E5-1	upregulated	4535409	5.87473	6.76783	0.00411804	0.713839	0.0937831	6957122		chr6:124682421-124682512(-)
ENSMUSG00000030583	-3.62263	Sipa1l3	I13-1	upregulated	4309127	5.24522	8.30586	0.00210851	0.706962	0.094455	6966203		chr7:30155857-30155980(-)
ENSMUSG00000044252	-3.6327	Osbpl1a	E4-1	upregulated	4904364	7.40119	10.0128	0.00344675	0.707966	-0.31958	6863467		chr18:13087517-13087578(-)
ENSMUSG00000029598	-3.63811	Plbd2	E4-1	upregulated	5047878	7.70624	8.89982	0.000780761	0.67968	0.176969	6941635		chr5:120943128-120943152(-)
ENSMUSG00000020196	-3.63899	Cabin1	E31-4	upregulated	4439369	6.43691	8.98787	0.00300075	0.707966	0.214004	6775147	cassette-exon|cassetteExon	chr10:75130300-75130377(-)
ENSMUSG00000024502	-3.67109	Jakmip2	I9-1	upregulated	5284006	5.69908	9.30442	0.00214618	0.706962	-0.0979556	6865109		chr18:43725678-43726145(-)
ENSMUSG00000073403	-3.6865	Gm10499	E4-1	upregulated	4757884	4.32928	7.13507	0.00349145	0.707966	-0.0148867	6855158		chr17:36279660-36279707(-)
ENSMUSG00000051166	-3.68817	Eml5	U44-3	upregulated	4652205	6.75859	9.36558	0.0038021	0.709519	-0.245295	6803030		chr12:100018875-100018975(-)
ENSMUSG00000045114	-3.70409	Prrt2	I5-4	upregulated	5285770	9.64032	11.7578	0.000325924	0.662525	-0.303567	6971317		chr7:134160402-134160429(-)
ENSMUSG00000032410	-3.70899	Xrn1	I10-2	upregulated	4413137	4.76569	8.88961	0.00256895	0.706962	0.138408	6991552		chr9:95876917-95877103(+)
ENSMUSG00000047347	-3.71084	Gm5806	E2-3	upregulated	4634637	3.61768	7.31215	0.000829187	0.67968	0.198219	7008001		chr15:82349651-82349688(+)
ENSMUSG00000056476	-3.71717	Med12l	E29-1	upregulated	4515696	7.84094	9.31059	0.00341201	0.707966	0.0576951	6897819		chr3:59052557-59052619(+)
ENSMUSG00000003411	-3.7241	Rab3b	E5-1	upregulated	5596765	6.94484	10.7106	0.000426894	0.662525	-0.60127	6916220	alt-N-term	chr4:108611737-108611780(+)
ENSMUSG00000043384	-3.72772	Gprasp1	E10-2	upregulated	4361137	9.15058	10.809	0.00238668	0.706962	0.310352	7013952	cassette-exon|cassetteExon	chrX:132330813-132330842(+)
ENSMUSG00000045573	-3.72793	Penk	E2-3	upregulated	4482178	13.8306	13.0942	0.00272249	0.706962	-0.820402	6919320		chr4:4060737-4060873(-)
ENSMUSG00000043015	-3.7404	Tmem194b	E2-1	upregulated	5212593	6.36625	7.13064	0.00352781	0.707966	0.269596	6749444	alt-C-term	chr1:52694249-52694309(+)
ENSMUSG00000035798	-3.75958	Zdhhc17	I14-1	upregulated	5137976	7.25259	9.29098	0.00199919	0.706962	0.133771	6776978		chr10:110384499-110385109(-)
ENSMUSG00000030701	-3.77432	Plekhb1	E3-1	upregulated	4522436	11.9231	13.0226	0.000343052	0.662525	0.0842933	6969818	alt-N-term	chr7:107806817-107806871(-)
ENSMUSG00000021676	-3.80307	Iqgap2	I17-4	upregulated	4924077	4.14348	9.18317	0.00423911	0.715889	-0.713183	6815272		chr13:96446030-96446410(-)
ENSMUSG00000030592	-3.80392	Ryr1	E89-1	upregulated	4787722	5.98801	7.87193	0.00121358	0.696884	-1.32972	6966183		chr7:29823416-29823446(-)
ENSMUSG00000031111	-3.80444	Igsf1	E3-1	upregulated	5029046	5.64196	6.53676	0.000100547	0.623473	0.038216	7016760		chrX:47148300-47148326(-)
ENSMUSG00000023036	-3.8075	Pcdhga11	E3-1	upregulated	5415110	8.22582	12.0162	5.1876e-05	0.570792	0.0450333	6860138	altPromoter	chr18:37828609-37828713(+)
ENSMUSG00000001018	-3.81114	Snapin	E3-1	upregulated	4628489	6.59618	10.6377	0.00242151	0.706962	0.152744	6906900		chr3:90294263-90294463(-)
ENSMUSG00000023033	-3.82106	Scn8a	I22-4	upregulated	4795304	6.55857	10.2949	0.00377099	0.707966	-0.140325	6833286		chr15:100858885-100859379(+)
ENSMUSG00000021460	-3.85702	Auh	E11-2	upregulated	5146338	6.20503	10.5986	0.00358433	0.707966	0.0540633	6813242	bleedingExon	chr13:52982573-52982609(-)
ENSMUSG00000068748	-3.88699	Ptprz1	I13-2	upregulated	4776573	7.46164	9.98241	0.00196999	0.706962	0.105924	6944665		chr6:22963661-22963891(+)
ENSMUSG00000039852	-3.89144	Rere	I8-4	upregulated	4792373	4.88592	9.88715	0.000182622	0.623473	0.197047	6918863		chr4:149861666-149861804(+)
ENSMUSG00000039382	-3.89211	Wdr45	E14-1	upregulated	4848081	8.85288	9.90168	0.00211993	0.706962	0.00977167	7009782		chrX:7304888-7304912(+)
ENSMUSG00000037143	-3.89395	4930529M08Rik	E22-1	upregulated	4488344	5.03931	6.01529	0.000509025	0.662525	0.291951	6881901		chr2:145921404-145921428(+)
ENSMUSG00000070565	-3.90006	Rasal2	I8-3	upregulated	5363941	3.60885	9.5072	0.00136266	0.702685	0.238794	6763327		chr1:159118884-159119463(-)
ENSMUSG00000048142	-3.91974	Nat8l	E1-4	upregulated	4649948	8.70105	9.7112	0.00438724	0.720077	-0.199463	6929825		chr5:34338961-34338990(+)
ENSMUSG00000029769	-3.93122	Ccdc136	E8-1	upregulated	4770747	5.82988	7.28563	0.00108822	0.690435	0.245152	6945004		chr6:29355871-29355936(+)
ENSMUSG00000020953	-3.94815	Coch	E2-2	upregulated	4590430	7.86409	9.54756	0.00334372	0.707966	-1.27318	6795033	bleedingExon	chr12:52694468-52694500(+)
ENSMUSG00000026737	-3.95062	Pip4k2a	I1-35	upregulated	5093686	4.53535	11.01	0.00478983	0.72624	-0.0648507	6885070		chr2:18838333-18838903(-)
ENSMUSG00000024845	-3.98079	Tmem134	E3-5	upregulated	4372930	5.97023	10.2161	0.00368236	0.707966	-0.129378	6867642	alt-5'|cassette-exon	chr19:4127905-4130006(+)
ENSMUSG00000002343	-3.98941	Armc6	E1-2	upregulated	5536603	4.22532	7.60258	0.00112807	0.690548	0.297612	6983172		chr8:72758202-72758277(-)
ENSMUSG00000052572	-4.02142	Dlg2	I2-8	upregulated	4625449	4.91296	11.2712	0.0044999	0.722945	-0.336281	6962502		chr7:97750862-97750911(+)
ENSMUSG00000024150	-4.03581	Mcfd2	E6-3	upregulated	4457190	3.81129	8.40396	0.000389568	0.662525	0.0990267	6857984	alternative_polyA	chr17:87654020-87654177(-)
ENSMUSG00000026042	-4.04866	Col5a2	E54-2	upregulated	5228620	6.19462	6.27019	0.00178499	0.704484	0.554551	6758414		chr1:45432789-45432927(-)
ENSMUSG00000029320	-4.06922	1700016H13Rik	E3-1	upregulated	4437794	2.41268	2.56132	0.00162639	0.704484	0.706108	6940570		chr5:104084020-104084066(-)
ENSMUSG00000059540	-4.07126	Tcea2	I2-2	upregulated	5018360	6.05613	8.29079	0.0017752	0.704484	0.110443	6884294		chr2:181417295-181417518(+)
ENSMUSG00000026322	-4.08173	Htr4	I6-1	upregulated	5198636	3.60395	8.49183	0.00170256	0.704484	-0.807677	6861437		chr18:62597624-62597705(+)
ENSMUSG00000066637	-4.11038	Ttc32	U3-1	upregulated	4318046	4.18332	6.51778	0.00171606	0.704484	0.539962	6793256		chr12:9044888-9044997(+)
ENSMUSG00000021702	-4.12259	Thbs4	E3-1	upregulated	5530561	5.86663	7.31778	0.00229628	0.706962	-0.298107	6815058		chr13:93546842-93547036(-)
ENSMUSG00000031673	-4.14122	Cdh11	E7-1	upregulated	4565549	9.51964	10.5338	0.000389124	0.662525	0.0497377	6984824		chr8:105188582-105188606(-)
ENSMUSG00000021288	-4.14244	Klc1	E15-2	upregulated	4897998	10.4421	12.2701	0.000261249	0.662525	0.154471	6798232	alt-5'|altFivePrime	chr12:113027671-113027697(+)
ENSMUSG00000055204	-4.18089	Ankrd17	I3-2	upregulated	4998262	5.34062	10.7812	0.00155947	0.704484	0.0506649	6939868		chr5:90732406-90732610(-)
ENSMUSG00000026273	-4.18495	Mterfd2	E4-3	upregulated	4968416	4.23778	7.67354	0.00391554	0.710726	0.0764613	6760771		chr1:95198131-95198161(-)
ENSMUSG00000040659	-4.23533	Efhd2	E1-2	upregulated	5444559	10.2955	10.0765	0.00180678	0.704484	-0.481364	6926498		chr4:141430685-141430782(-)
ENSMUSG00000032267	-4.24807	Usp28	I20-1	upregulated	4725503	5.48216	8.37623	0.00270749	0.706962	-0.184456	6988958		chr9:48842613-48842949(+)
ENSMUSG00000020191	-4.28443	4930415F15Rik	E3-1	upregulated	5305484	3.77475	5.59149	7.03129e-05	0.623473	0.735053	6778776	cassette-exon	chr11:11377099-11377195(+)
ENSMUSG00000032913	-4.31494	Lrig2	E19-4	upregulated	4650695	5.94795	9.15939	0.00348319	0.707966	0.185093	6907846		chr3:104261484-104261528(-)
ENSMUSG00000025757	-4.34174	Hspa4l	I20-3	upregulated	4350282	5.42136	9.17657	0.0044578	0.722048	-0.000131667	6896997		chr3:40593036-40593122(+)
ENSMUSG00000028869	-4.3573	Gnl2	E7-2	upregulated	4317669	6.82262	9.14854	0.00172585	0.704484	-0.0484217	6917069		chr4:124718373-124718741(+)
ENSMUSG00000062480	-4.37021	Acat3	E6-2	upregulated	4965212	4.79521	8.02648	0.00303256	0.707966	-0.610357	6858247		chr17:13120332-13120525(-)
ENSMUSG00000025898	-4.37858	Cwf19l2	I8-4	upregulated	5505153	3.6386	6.78475	0.00397033	0.713664	0.196525	6986565		chr9:3432367-3432614(+)
ENSMUSG00000032796	-4.39527	Lama1	E26-2	upregulated	5184886	4.18286	6.38756	0.00441547	0.720921	0.0958237	6851848		chr17:68123181-68123211(+)
ENSMUSG00000041264	-4.40311	Uspl1	E3-1	upregulated	4488579	5.29857	8.44986	0.00338707	0.707966	0.417659	6935696	cassette-exon|cassetteExon	chr5:149999284-149999343(+)
ENSMUSG00000055923	-4.41664	Aasdh	E17-1	upregulated	5270893	5.21768	7.70242	0.00121306	0.696884	0.131907	6939315	cassette-exon	chr5:77305674-77305703(-)
ENSMUSG00000056121	-4.44032	Fez2	I5-2	upregulated	4616011	4.31016	8.11766	0.0040779	0.713664	0.251685	6857415		chr17:78796890-78797238(-)
ENSMUSG00000002395	-4.45677	Use1	E1-2	upregulated	4707393	7.00918	10.6122	0.000500201	0.662525	0.248453	6977060	altPromoter|exon-region-exclusion|exon-region-exclusion	chr8:73891002-73891063(+)
ENSMUSG00000030058	-4.45723	Copg	E5-4	upregulated	5497338	8.48609	11.3296	0.00371904	0.707966	0.0211608	6947737	bleedingExon	chr6:87840361-87840405(+)
ENSMUSG00000026042	-4.48032	Col5a2	E53-1	upregulated	4970420	5.92416	6.27019	0.00154951	0.704484	0.554551	6758414		chr1:45433608-45433691(-)
ENSMUSG00000026074	-4.49394	Map4k4	I2-3	upregulated	5009001	3.90959	9.53019	0.00137503	0.702685	0.0313243	6748877		chr1:39963348-39963611(+)
ENSMUSG00000026516	-4.52393	Nvl	I17-1	upregulated	5087197	5.09156	8.16442	0.00105381	0.690435	0.15764	6764657		chr1:183035388-183035530(-)
ENSMUSG00000024081	-4.55688	Cebpz	I1-1	upregulated	5286168	4.84062	7.53853	0.00224544	0.706962	0.171716	6857440		chr17:79336008-79336133(-)
ENSMUSG00000019849	-4.58032	Prep	I8-1	upregulated	5361167	4.52785	9.87734	0.00273891	0.706962	0.209144	6767610		chr10:44835091-44835184(+)
ENSMUSG00000022783	-4.61937	Spag6	E4-1	upregulated	4572563	8.23293	8.76022	0.0010556	0.690435	0.80516	6844227	alt-C-term	chr16:16792653-16792718(-)
ENSMUSG00000028059	-4.65134	Arhgef2	U27-3	upregulated	5044680	5.25825	9.82542	0.00366389	0.707966	-0.315019	6899148		chr3:88453553-88453764(+)
ENSMUSG00000028948	-4.6705	Nol9	I12-1	upregulated	4608451	4.84344	8.6783	0.00235072	0.706962	0.328962	6918998		chr4:151434792-151435290(+)
ENSMUSG00000026207	-4.68205	Speg	E2-1	upregulated	5228862	8.18925	9.77756	0.000674562	0.6775	-0.295603	6750628	altPromoter|cassette-exon	chr1:75378724-75378749(+)
ENSMUSG00000026970	-4.68572	Rbms1	E11-1	upregulated	5074734	4.92717	9.42409	0.00236337	0.706962	-0.0889783	6887089	alt-N-term|altPromoter	chr2:60618878-60618959(-)
ENSMUSG00000022797	-4.70922	Tfrc	I6-1	upregulated	5237422	7.90602	8.81066	0.000606808	0.669858	-0.0670767	6840579		chr16:32617472-32617693(+)
ENSMUSG00000030058	-4.72974	Copg	E5-3	upregulated	4924073	9.63563	11.3296	0.00362865	0.707966	0.0211608	6947737	bleedingExon	chr6:87840307-87840332(+)
ENSMUSG00000024483	-4.76492	Ankhd1	E26-2	upregulated	5221632	5.36319	8.87439	0.00256642	0.706962	0.320418	6860119	exon-region-exclusion|exon-region-exclusion	chr18:36801133-36801229(+)
ENSMUSG00000034160	-4.78738	Ogt	I3-2	upregulated	4539646	6.11772	11.953	0.000181053	0.623473	0.203029	7012882		chrX:98840400-98840650(+)
ENSMUSG00000029348	-4.81601	Asphd2	I2-1	upregulated	5098836	6.61343	10.4478	0.00442326	0.720921	-0.467977	6941128		chr5:112817544-112817669(-)
ENSMUSG00000007739	-4.82189	Cct4	E1-3	upregulated	5530593	5.01083	10.9245	0.00380103	0.709519	0.18791	6779359		chr11:22890844-22890880(+)
ENSMUSG00000032908	-4.82932	Sgpp2	I1-12	upregulated	5429743	4.431	9.39573	0.00380999	0.709519	-0.309756	6750848		chr1:78346352-78346538(+)
ENSMUSG00000030029	-4.83397	Lrig1	I20-2	upregulated	5280767	5.12181	8.11886	0.00297027	0.707966	-0.0755417	6955699		chr6:94556495-94556586(-)
ENSMUSG00000000605	-4.84221	Clcn4-2	I4-2	upregulated	4447260	6.90472	10.1315	0.00152245	0.703486	0.297297	6972505	intron-retention	chr7:7249047-7249101(-)
ENSMUSG00000017412	-4.89824	Cacnb4	E4-2	upregulated	4618892	9.46667	11.3971	0.00267634	0.706962	-0.101853	6886732	cassette-exon	chr2:52413793-52413828(-)
ENSMUSG00000029651	-4.89881	Mtus2	I7-1	upregulated	5606597	3.43414	8.48039	0.000746131	0.67968	0.227964	6935630		chr5:149047647-149047803(+)
ENSMUSG00000037579	-4.92693	Kcnh3	U15-1	upregulated	4459991	6.87174	9.55769	0.00103796	0.688376	-0.772813	6833153		chr15:99073300-99073572(+)
ENSMUSG00000051177	-4.93065	Plcb1	I27-1	upregulated	4970168	8.64603	10.5607	0.00286122	0.706962	-0.59348	6881438		chr2:135194238-135194281(+)
ENSMUSG00000048827	-4.9381	Pkd1l3	E4-1	upregulated	4483464	3.90449	5.89409	0.00472247	0.72561	0.201716	6979053		chr8:112144337-112144364(+)
ENSMUSG00000020680	-5.0013	Taf15	I11-1	upregulated	4372981	6.7101	10.5951	0.00226872	0.706962	0.514273	6783029		chr11:83312356-83312533(+)
ENSMUSG00000038072	-5.01995	Galnt11	I10-1	upregulated	5342346	4.29767	8.53165	0.00087627	0.67968	0.226123	6929366		chr5:24767519-24767663(+)
ENSMUSG00000037416	-5.0254	Dmxl1	I3-2	upregulated	4925320	7.19393	10.2369	0.00112014	0.690435	0.27093	6860778		chr18:50005851-50006183(+)
ENSMUSG00000033063	-5.05467	Cntnap3	I3-6	upregulated	5166211	7.77759	7.78099	0.00148887	0.702956	-1.00061	6813916		chr13:64932064-64932412(-)
ENSMUSG00000032228	-5.06296	Tcf12	E11-2	upregulated	4763743	6.65759	9.95014	0.000523046	0.662525	0.338224	6996704	alt-N-term	chr9:71743747-71743785(-)
ENSMUSG00000003868	-5.11705	Ruvbl2	E5-1	upregulated	4507686	6.36942	8.49688	0.00201592	0.706962	0.184555	6966983		chr7:52686690-52686715(-)
ENSMUSG00000027184	-5.14846	Caprin1	E12-3	upregulated	4523946	6.09569	10.5094	0.00296716	0.707966	0.0781367	6889304	exon-region-exclusion|exon-region-exclusion	chr2:103613328-103613735(-)
ENSMUSG00000022111	-5.16769	Uchl3	I7-5	upregulated	5232049	4.56367	10.9732	0.00235906	0.706962	-0.056675	6821431		chr14:102073299-102074530(+)
ENSMUSG00000029238	-5.17723	Clock	I4-2	upregulated	5040020	5.09344	9.46548	0.00497195	0.729121	0.11703	6939265		chr5:76700777-76701379(-)
ENSMUSG00000048807	-5.18001	Slc35e4	E1-3	upregulated	5016076	5.83305	8.31451	0.00201781	0.706962	0.219155	6785631		chr11:3814119-3814243(-)
ENSMUSG00000039943	-5.25585	Plcb4	I45-1	upregulated	4678436	3.29302	7.79297	0.00106992	0.690435	-0.192131	6881455		chr2:135836792-135836964(+)
ENSMUSG00000020953	-5.29817	Coch	U12-3	upregulated	5024331	5.91198	9.54756	0.00174875	0.704484	-1.27318	6795033		chr12:52710657-52710889(+)
ENSMUSG00000048078	-5.30659	Odz4	I13-2	upregulated	4540748	5.87468	10.5691	0.000333318	0.662525	-0.017855	6962736		chr7:103699723-103699754(+)
ENSMUSG00000027104	-5.31458	Atf2	E10-2	upregulated	4526431	4.97711	12.6111	0.00153304	0.703997	0.055245	6887859		chr2:73683846-73684236(-)
ENSMUSG00000005045	-5.43477	Chd5	E4-1	upregulated	5115814	7.41621	9.29509	0.00326291	0.707966	0.10327	6919018		chr4:151727650-151727691(+)
ENSMUSG00000020841	-5.44424	Cpd	E19-2	upregulated	4349245	5.61519	10.6018	0.000373915	0.662525	-0.0082875	6789830		chr11:76599680-76599707(-)
ENSMUSG00000085517	-5.45926	Gm12963	E2-1	upregulated	5479400	5.15325	7.52221	0.00245305	0.706962	0.966035	6925634	alt-C-term	chr4:129715058-129715106(-)
ENSMUSG00000034402	-5.54031	Kcnh5	U11-14	upregulated	5141037	2.60065	9.35766	0.00481629	0.726242	-0.00697754	6801807		chr12:75932796-75932965(-)
ENSMUSG00000026207	-5.57536	Speg	I3-1	upregulated	5612952	8.12261	9.77756	0.00234617	0.706962	-0.295603	6750628		chr1:75379798-75380000(+)
ENSMUSG00000028986	-5.58616	Klhl7	I6-1	upregulated	5148470	8.41545	9.46584	0.00312936	0.707966	0.373948	6929260		chr5:23644302-23644504(+)
ENSMUSG00000018707	-5.58683	Dync1h1	I42-1	upregulated	4677483	5.79318	11.3113	0.0016703	0.704484	0.114869	6798108		chr12:111882936-111883086(+)
ENSMUSG00000040640	-5.60768	Erc2	I6-8	upregulated	4399276	5.92976	10.6038	0.000153004	0.623473	-0.234189	6817738		chr14:28601269-28601500(+)
ENSMUSG00000027953	-5.64856	Slc50a1	E2-1	upregulated	5265680	8.29192	10.386	0.00400298	0.713664	0.0441533	6906820	alt-3'|cassette-exon	chr3:89073140-89073175(-)
ENSMUSG00000051166	-5.70377	Eml5	I24-1	upregulated	4604044	4.77222	9.36558	0.00375943	0.707966	-0.245295	6803030		chr12:100066800-100066909(-)
ENSMUSG00000067242	-5.73706	Lgi1	E1-1	upregulated	4335968	9.42477	11.9768	0.00156026	0.704484	0.0885275	6869547		chr19:38339174-38339306(+)
ENSMUSG00000006005	-5.77631	Tpr	E33-1	upregulated	4415932	4.47432	8.41713	0.00119301	0.695551	0.297642	6753937	altPromoter|bleedingExon	chr1:152277590-152277660(+)
ENSMUSG00000033793	-5.85005	Atp6v1h	I13-4	upregulated	5236684	4.94227	10.0714	0.000386312	0.662525	0.115291	6747314		chr1:5151301-5151794(+)
ENSMUSG00000022490	-5.86826	Ppp1r1a	E1-1	upregulated	5313211	8.45626	10.1382	0.000159985	0.623473	-0.782863	6838823		chr15:103368321-103368447(-)
ENSMUSG00000018659	-5.88241	Pnpo	E1-1	upregulated	5579417	4.29386	9.21548	0.000383385	0.662525	0.278558	6791156		chr11:96805225-96805313(-)
ENSMUSG00000017291	-5.93023	Taok1	I10-1	upregulated	4390958	6.1818	10.2532	0.00401606	0.713664	-0.0011003	6789875		chr11:77386490-77386708(-)
ENSMUSG00000000223	-6.05213	Drp2	I3-1	upregulated	4684462	5.31373	10.3026	0.000873238	0.67968	0.199236	7013867		chrX:130959818-130959882(+)
ENSMUSG00000024269	-6.10996	5730494M16Rik	I7-1	upregulated	5174150	6.05024	11.4711	0.00211149	0.706962	0.260876	6864034		chr18:25292029-25292518(-)
ENSMUSG00000024073	-6.13274	Birc6	I31-3	upregulated	5188837	5.60092	9.52402	0.00465566	0.72561	0.0909367	6852222		chr17:75017572-75017736(+)
ENSMUSG00000030058	-6.17677	Copg	E5-5	upregulated	4871046	7.1383	11.3296	0.00424768	0.716268	0.0211608	6947737	bleedingExon	chr6:87840452-87840533(+)
ENSMUSG00000040187	-6.33408	Arntl2	E9-2	upregulated	4428923	3.76243	8.37902	0.000174297	0.623473	0.552452	6951107	alt-3'|altThreePrime	chr6:146769002-146769124(+)
ENSMUSG00000024050	-6.33519	Wiz	E4-2	upregulated	5450008	6.53566	9.027	0.00436059	0.720077	0.412303	6854874		chr17:32524710-32524734(-)
ENSMUSG00000025982	-6.48687	Sf3b1	E23-3	upregulated	5117185	2.88068	9.53259	0.00275542	0.706962	-0.0496787	6758737		chr1:55047099-55047130(-)
ENSMUSG00000024858	-6.55041	Adrbk1	I2-1	upregulated	4350020	5.32385	10.375	0.00176994	0.704484	0.174443	6870993		chr19:4300273-4300497(-)
ENSMUSG00000036095	-6.73206	Dgkb	I1-1	upregulated	4393227	7.00722	11.6263	0.000633707	0.669858	-0.328025	6794568		chr12:38607181-38607210(+)
ENSMUSG00000090535	-6.73914	RP23-193J20.2	I2-5	upregulated	4429727	3.64459	5.32455	0.00159637	0.704484	-0.291737	6772680		chr10:21766194-21766232(-)
ENSMUSG00000024921	-6.7639	Smarca2	I31-2	upregulated	4442723	6.71067	11.6527	0.0017149	0.704484	0.280889	6868884		chr19:26825507-26825610(+)
ENSMUSG00000046230	-6.94495	Vps13a	I72-3	upregulated	5294096	3.268	8.045	0.00021522	0.655132	0.124703	6871837		chr19:16707677-16707721(-)
ENSMUSG00000078639	-6.9681	Gm12695	E8-1	upregulated	4916996	4.06633	5.3174	4.2825e-05	0.540498	1.28465	6923535		chr4:96405684-96405711(-)
ENSMUSG00000070047	-6.98703	Fat1	E27-1	upregulated	4530976	7.05444	9.51364	0.000432296	0.662525	0.644252	6975850	cassette-exon|cassetteExon	chr8:46133021-46133063(+)
ENSMUSG00000010086	-7.01745	Rnf112	E1-1	upregulated	4527518	3.63443	9.59719	0.00282633	0.706962	-0.482585	6788836		chr11:61267483-61267613(-)
ENSMUSG00000001472	-7.10585	Tcf25	E19-1	upregulated	4648667	8.83309	12.5382	0.00190156	0.706962	0.120442	6979701	alt-C-term	chr8:125925005-125925082(+)
ENSMUSG00000041236	-7.24175	Vps41	I9-1	upregulated	4666955	7.96773	10.7438	0.00113502	0.691308	0.0307167	6805096		chr13:18904959-18905080(+)
ENSMUSG00000020747	-7.55496	2310067B10Rik	E2-1	upregulated	5598212	5.83572	10.3961	0.00251009	0.706962	0.00457833	6785163	alt-N-term	chr11:115628127-115628239(+)
ENSMUSG00000049606	-7.62778	Zfp644	E8-1	upregulated	4522326	3.40159	9.69135	0.000391349	0.662525	-0.109767	6940792	alt-C-term	chr5:107096556-107096614(-)
ENSMUSG00000029333	-7.66211	Rasgef1b	U14-1	upregulated	4793573	5.42868	10.5308	0.00167654	0.704484	-0.55547	6940303		chr5:99643357-99643821(-)
ENSMUSG00000038555	-7.7064	Reep2	I3-3	upregulated	4514625	5.38945	10.4034	0.00352362	0.707966	0.0477941	6859971		chr18:35004825-35004892(+)
ENSMUSG00000036095	-7.99871	Dgkb	U0-1	upregulated	4786793	4.83593	11.6263	0.00462636	0.725496	-0.328025	6794568		chr12:38544339-38544422(+)
ENSMUSG00000024921	-8.28824	Smarca2	E32-1	upregulated	4535604	7.12888	11.6527	0.00130721	0.701649	0.280889	6868884	cassette-exon|cassetteExon	chr19:26825622-26825646(+)
ENSMUSG00000069072	-8.424	Slc7a14	E2-1	upregulated	4609085	3.81871	10.8584	0.00170508	0.704484	-0.000118889	6903983	alt-N-term	chr3:31157136-31157240(-)
ENSMUSG00000036095	-8.43505	Dgkb	E1-1	upregulated	4327307	7.13679	11.6263	0.000169645	0.623473	-0.328025	6794568	alt-N-term	chr12:38606820-38607004(+)
ENSMUSG00000032557	-8.43608	Uba5	I3-3	upregulated	5425831	4.85822	9.99805	0.00295763	0.707966	0.387341	6998428		chr9:103960735-103960761(-)
ENSMUSG00000061024	-8.58482	Rrs1	E1-4	upregulated	5499480	4.64081	6.88713	0.00381698	0.709519	0.317066	6747471		chr1:9537371-9537395(+)
ENSMUSG00000022200	-8.73447	Golph3	I4-2	upregulated	4919031	3.01015	10.3166	3.6516e-05	0.522321	0.133442	6828799		chr15:12273701-12273862(+)
ENSMUSG00000027134	-8.98411	Lpcat4	E1-1	upregulated	4456507	7.33597	10.6232	0.00195499	0.706962	-0.661174	6880033		chr2:112079707-112079802(+)
ENSMUSG00000042082	-10.2582	Arsb	I4-2	upregulated	4959079	2.6221	10.2833	0.00200643	0.706962	0.38284	6809030		chr13:94579701-94579809(+)
ENSMUSG00000078307	-11.2764	AI593442	E1-1	upregulated	5453522	5.58493	10.3611	0.00388152	0.709924	-0.595688	6995661		chr9:52487452-52487522(-)
ENSMUSG00000027363	-11.4811	Usp8	E20-1	upregulated	4698238	2.35073	8.2658	0.0028846	0.706962	0.286736	6895292		chr2:126581740-126581851(+)
ENSMUSG00000040907	-12.7097	Atp1a3	E2-1	upregulated	4328049	9.11771	12.8221	0.00272283	0.706962	0.132009	6965901		chr7:25786178-25786212(-)
ENSMUSG00000037455	-13.1889	1110021L09Rik	I8-5	upregulated	5183683	3.44317	8.43852	0.004326	0.719377	0.478741	6766571		chr10:23536054-23536079(+)
ENSMUSG00000036606	-14.2823	Plxnb2	E38-1	upregulated	4803241	3.00562	8.9277	0.00459128	0.725496	0.285074	6837787		chr15:88987003-88987028(-)
ENSMUSG00000041570	-22.8513	Camsap1l1	E17-1	upregulated	4766363	2.08732	11.0398	0.00134497	0.702685	0.142922	6762485	alt-3'	chr1:138171451-138171477(-)
WT-TLS+/- vs WT-TLS+/+ 8w Str
Ensembl	FIRMA fold change	symbol	exons	regulation_call	probeset	baseline_ probeset_exp	constitutive_ baseline_exp	FIRMA_ raw p value	FIRMA_adjp	gene-expression-change	transcript cluster ID	exon annotations	probeset location
ENSMUSG00000032625	11.7265	Thsd7a	I2-8	downregulated	4916148	4.55891	10.9442	0.000297077	0.880875	0.149713	6951715		chr6:12472538-12472565(-)
ENSMUSG00000025613	10.4815	Cct8	I7-2	downregulated	5199913	5.02505	10.3547	0.00321392	0.880875	0.0323667	6847632		chr16:87488014-87488039(-)
ENSMUSG00000057738	10.4381	Spna2	I16-1	downregulated	4807296	5.16392	11.8005	0.00132003	0.880875	0.0225544	6876031		chr2:29851279-29851529(+)
ENSMUSG00000007815	9.68498	Rhoa	I1-3	downregulated	5207893	5.88594	11.8777	0.000197602	0.880875	0.00672564	6992330		chr9:108209918-108210498(+)
ENSMUSG00000036955	9.31695	2510003E04Rik	E3-2	downregulated	5092175	5.21581	10.6125	0.00105986	0.880875	-0.0135783	6774403	bleedingExon	chr10:62032926-62033141(-)
ENSMUSG00000039202	8.2929	Abhd2	I1-6	downregulated	4403227	5.94019	10.9818	0.00101142	0.880875	0.154883	6961913		chr7:86435736-86435872(+)
ENSMUSG00000003226	7.98288	Ranbp2	I2-1	downregulated	4567143	6.5296	8.64302	0.00362901	0.880875	0.0477908	6768094		chr10:57910171-57910297(+)
ENSMUSG00000034544	7.872	Rsrc1	I10-2	downregulated	4589772	5.06212	7.37087	0.00120899	0.880875	0.315427	6898157		chr3:67101948-67101972(+)
ENSMUSG00000019087	7.86833	Atp6ap1	E10-2	downregulated	5417907	9.8687	11.6238	0.000103833	0.880875	0.0488517	7012006	exon-region-exclusion|exon-region-exclusion	chrX:71548948-71548974(+)
ENSMUSG00000007815	7.27173	Rhoa	I1-4	downregulated	4633409	5.34064	11.8777	0.00469738	0.880875	0.00672564	6992330		chr9:108212926-108213296(+)
ENSMUSG00000022565	6.9235	Plec	E7-1	downregulated	5193063	5.16397	8.50737	0.00177468	0.880875	0.228964	6836805	alt-N-term|altPromoter	chr15:76038607-76038683(-)
ENSMUSG00000041891	6.66937	Lman1	I10-1	downregulated	5197691	6.27035	9.74071	0.00149471	0.880875	0.159972	6866233	intron-retention	chr18:66152156-66152464(-)
ENSMUSG00000040624	6.62843	Plekhg1	E4-1	downregulated	4679428	5.01798	9.27076	0.000594652	0.880875	0.182276	6771922	alt-N-term|altPromoter	chr10:6473816-6473845(-)
ENSMUSG00000033530	6.423	Ttc7b	I5-3	downregulated	5294887	7.17245	10.2753	7.42445e-05	0.880875	0.021889	6803098		chr12:101678947-101679485(-)
ENSMUSG00000039648	6.40296	Ccbl1	I1-1	downregulated	5188854	4.50016	8.52636	0.00151385	0.880875	0.267083	6885757		chr2:30057765-30057871(-)
ENSMUSG00000041438	6.22962	Cirh1a	E17-2	downregulated	5232411	5.67156	9.01388	0.00114188	0.880875	0.139866	6978935		chr8:109446892-109446981(+)
ENSMUSG00000029599	6.08214	Ddx54	I10-1	downregulated	5147735	5.30911	8.82524	0.00200398	0.880875	0.0964273	6933987		chr5:121071383-121071493(+)
ENSMUSG00000026335	5.5811	Pam	I3-5	downregulated	5231790	6.48046	11.3599	0.00271696	0.880875	0.171447	6760923		chr1:99925529-99925647(-)
ENSMUSG00000039716	5.55696	Dock3	I50-1	downregulated	4840596	5.98864	10.4318	0.000921476	0.880875	0.093705	6998603		chr9:106808829-106808881(-)
ENSMUSG00000055026	5.52492	Gabrg3	I3-1	downregulated	4784345	9.78877	11.0637	0.00339937	0.880875	-0.0442383	6967584		chr7:64568141-64568530(-)
ENSMUSG00000022438	5.46463	Parvb	I1-6	downregulated	5613501	4.77781	6.96847	0.000730166	0.880875	0.0481467	6832300		chr15:84080963-84081156(+)
ENSMUSG00000030605	5.4129	Mfge8	I9-3	downregulated	5440989	5.78417	10.27	0.00306721	0.880875	0.0949978	6968684		chr7:86280413-86280869(-)
ENSMUSG00000028412	5.28245	Slc44a1	I1-14	downregulated	4743318	4.81384	10.9986	0.00488261	0.880875	0.0321238	6913560		chr4:53484811-53484917(+)
ENSMUSG00000035696	5.16755	Rnf38	I1-2	downregulated	5190423	5.40188	9.79786	0.00294096	0.880875	0.140761	6921212		chr4:44244679-44244952(-)
ENSMUSG00000032405	5.05363	Pias1	I8-3	downregulated	5226664	7.19641	9.93708	0.00266091	0.880875	0.259967	6996228		chr9:62759046-62759071(-)
ENSMUSG00000021203	5.04588	Otub2	I3-1	downregulated	5434100	5.32943	8.01557	0.00389503	0.880875	0.204057	6797538		chr12:104627335-104627368(+)
ENSMUSG00000058569	5.02541	Tmed9	U0-1	downregulated	5201578	4.8732	8.68151	0.000605879	0.880875	0.280545	6807251		chr13:55675133-55675186(+)
ENSMUSG00000030102	4.98024	Itpr1	I5-13	downregulated	5394856	7.10541	11.4216	0.00490997	0.880875	0.152175	6948906		chr6:108268969-108269228(+)
ENSMUSG00000058624	4.93566	Gda	E1-1	downregulated	4924907	5.96386	10.1634	0.000635064	0.880875	0.0244983	6872051	alt-N-term	chr19:21547878-21547911(-)
ENSMUSG00000058355	4.90965	Abce1	U18-6	downregulated	4927737	5.01054	9.91303	0.00301963	0.880875	0.0569065	6983620		chr8:82201250-82201581(-)
ENSMUSG00000022498	4.8957	Txndc11	I6-1	downregulated	5283167	4.28508	9.07405	0.00221717	0.880875	0.0417722	6843935		chr16:11100838-11101119(-)
ENSMUSG00000031833	4.87298	Mast3	I7-1	downregulated	4811568	8.94102	10.0585	0.00386643	0.880875	0.183194	6983226		chr8:73312747-73312777(-)
ENSMUSG00000084127	4.85336	Gm13169	E2-2	downregulated	5580344	3.48474	6.25208	5.82253e-05	0.880875	0.057435	6926725		chr4:146208194-146208222(+)
ENSMUSG00000023033	4.83832	Scn8a	I12-2	downregulated	5133453	6.57391	10.2345	0.00147054	0.880875	0.0403349	6833286		chr15:100815828-100816111(+)
ENSMUSG00000040524	4.82378	Zfp609	I3-10	downregulated	5575215	5.65557	8.81976	0.00142645	0.880875	0.0466863	6996370		chr9:65613927-65614172(-)
ENSMUSG00000034390	4.80299	4933407C03Rik	I1-29	downregulated	5594674	6.32061	10.9466	0.00204732	0.880875	-0.0286361	6979436		chr8:119835385-119835409(+)
ENSMUSG00000001773	4.6984	Folh1	I4-1	downregulated	4343097	9.95046	7.79153	0.00212943	0.880875	0.506941	6969094		chr7:93916619-93916643(-)
ENSMUSG00000002804	4.6753	Nudt14	E5-2	downregulated	4985270	5.80489	6.83622	0.000121124	0.880875	0.129229	6803918		chr12:114173022-114173047(-)
ENSMUSG00000041720	4.66978	Pi4ka	E9-2	downregulated	4676557	9.07933	11.3606	0.00444241	0.880875	0.0735233	6844269	bleedingExon	chr16:17367169-17367210(-)
ENSMUSG00000008153	4.64247	Clstn3	E14-1	downregulated	5480036	9.94009	11.0329	0.00276467	0.880875	0.0584483	6957107		chr6:124400158-124400182(-)
ENSMUSG00000091896	4.62632	Ube2d2	I6-1	downregulated	4981468	3.18414	10.9869	0.0018894	0.880875	0.0317133	6860065		chr18:35962100-35962297(+)
ENSMUSG00000021097	4.59894	Clmn	I2-2	downregulated	4402109	7.44278	8.92276	0.00250023	0.880875	0.228622	6803319		chr12:106075583-106075975(-)
ENSMUSG00000037685	4.58632	Atp8a1	I26-12	downregulated	4925939	6.7709	11.1441	0.00246016	0.880875	0.0869283	6938891		chr5:68074170-68074198(-)
ENSMUSG00000074968	4.57798	Ano3	I9-1	downregulated	4321524	4.18757	11.201	0.00254425	0.880875	0.195178	6889682		chr2:110618722-110618796(-)
ENSMUSG00000032452	4.49704	Clstn2	I1-3	downregulated	4884553	7.56752	9.72844	0.00424573	0.880875	-0.121926	6998134		chr9:97905113-97905423(-)
ENSMUSG00000025246	4.48733	Tbl1x	I1-25	downregulated	5228554	5.4537	9.91534	0.00268583	0.880875	0.119418	7012151		chrX:74823660-74823823(+)
ENSMUSG00000055639	4.47575	Dach1	E4-1	downregulated	4327328	7.43501	11.3616	0.000829208	0.880875	0.150603	6826883	cassette-exon|cassetteExon	chr14:98315717-98315742(-)
ENSMUSG00000056692	4.46741	D17Wsu92e	I1-4	downregulated	4991318	5.18407	10.4078	0.00290294	0.880875	0.141952	6854551		chr17:27946062-27946101(-)
ENSMUSG00000021130	4.42879	Galntl1	U17-8	downregulated	5296204	5.83241	8.72199	0.00241013	0.880875	0.195096	6796403		chr12:81731724-81731868(+)
ENSMUSG00000026657	4.42869	Frmd4a	I2-2	downregulated	4892415	6.90003	7.5636	0.00394237	0.880875	0.128858	6874600		chr2:4261537-4261760(+)
ENSMUSG00000052997	4.39924	Uba2	I2-1	downregulated	5062869	6.56265	8.55347	0.00463777	0.880875	0.198952	6966423		chr7:34952905-34953116(-)
ENSMUSG00000000538	4.384	Tom1l2	E8-2	downregulated	4864009	3.55112	10.4906	0.00114611	0.880875	0.115153	6788741	cassette-exon	chr11:60069453-60069486(-)
ENSMUSG00000034310	4.25574	Tmem132d	I1-22	downregulated	5377016	5.67191	7.95077	0.00404482	0.880875	-0.107976	6942087		chr5:128756100-128756212(-)
ENSMUSG00000023915	4.23849	Tnfrsf21	I1-8	downregulated	4894301	5.875	9.66971	0.00167195	0.880875	-0.04755	6850502		chr17:43170753-43171163(+)
ENSMUSG00000034898	4.19963	Filip1	U7-2	downregulated	5176299	5.4563	8.69827	0.000434054	0.880875	0.190172	6997219		chr9:79656744-79657036(-)
ENSMUSG00000025782	4.18718	Taf3	E3-4	downregulated	4967370	4.25902	7.51893	0.00101532	0.880875	0.204126	6884644		chr2:9874597-9874739(-)
ENSMUSG00000005125	4.16271	Ndrg1	E3-1	downregulated	4384494	6.7049	10.9527	0.000320849	0.880875	-0.0255517	6836358	alt-3'	chr15:66792126-66792175(-)
ENSMUSG00000062444	4.15455	Ap3b2	I4-2	downregulated	5161976	7.14094	10.5166	2.50372e-05	0.880875	0.0974614	6968829		chr7:88628291-88628604(-)
ENSMUSG00000005886	4.12061	Ncoa2	I2-6	downregulated	4831397	7.68448	9.4725	0.00426522	0.880875	0.070445	6756969		chr1:13344596-13344721(-)
ENSMUSG00000028373	4.1083	Astn2	I4-3	downregulated	4543937	5.07539	9.05684	0.00237209	0.880875	0.000960833	6922382		chr4:65763180-65763280(-)
ENSMUSG00000035314	4.09	Gdpd5	I2-2	downregulated	4393112	8.36617	9.15142	0.00445355	0.880875	0.299992	6962876		chr7:106541097-106541327(+)
ENSMUSG00000030774	4.06707	Pak1	I14-1	downregulated	4856463	6.15152	10.0231	0.00337426	0.880875	-0.112304	6962779		chr7:105055688-105056006(+)
ENSMUSG00000018707	4.06188	Dync1h1	I2-1	downregulated	5540055	8.26438	11.2703	0.00290764	0.880875	0.01946	6798108		chr12:111851816-111851989(+)
ENSMUSG00000035559	4.05662	Mpv17l2	I4-1	downregulated	4314997	5.28837	9.21783	0.00372982	0.880875	0.070385	6983222		chr8:73282940-73282969(-)
ENSMUSG00000037990	4.00476	Sh3rf3	I1-13	downregulated	5251116	6.04584	7.46122	0.00223511	0.880875	0.179635	6768110		chr10:58352404-58352596(+)
ENSMUSG00000041360	3.97695	D19Bwg1357e	E13-1	downregulated	4831314	5.06452	7.94159	0.00243454	0.880875	0.159313	6872426		chr19:27487480-27487913(-)
ENSMUSG00000031012	3.97524	Cask	I4-3	downregulated	4762924	5.38173	10.666	0.00188719	0.880875	0.041168	7015746		chrX:13334013-13334218(-)
ENSMUSG00000030270	3.92128	Cpne9	I3-1	downregulated	4859323	6.32039	8.72908	0.00254042	0.880875	0.232877	6949075	intron-retention	chr6:113233909-113233939(+)
ENSMUSG00000017929	3.90189	B4galt5	I1-2	downregulated	5316003	5.09942	10.6436	0.000751053	0.880875	0.02819	6893166		chr2:167166199-167166464(-)
ENSMUSG00000017686	3.89101	Rhot1	E1-6	downregulated	4474749	5.80349	9.98565	0.000643266	0.880875	0.0179511	6782812		chr11:80023230-80023869(+)
ENSMUSG00000029094	3.86137	Afap1	I15-1	downregulated	5271478	6.02857	7.51276	0.00118608	0.880875	0.192351	6929920		chr5:36333381-36333802(+)
ENSMUSG00000014633	3.861	2310061C15Rik	U0-2	downregulated	5572751	6.48629	8.99402	0.00109988	0.880875	0.189749	6985655		chr8:119462626-119463226(-)
ENSMUSG00000052906	3.85421	Ubxn8	I5-1	downregulated	4623673	6.06396	8.87825	0.00442033	0.880875	0.30401	6981592		chr8:34742030-34742428(-)
ENSMUSG00000031207	3.84321	Msn	I4-1	downregulated	4961974	6.16565	8.21301	0.000256352	0.880875	0.302048	7012681		chrX:93349515-93349614(+)
ENSMUSG00000051331	3.83796	Cacna1c	I5-10	downregulated	5572374	9.84755	9.74518	0.00211059	0.880875	0.120537	6956902		chr6:118853688-118854145(-)
ENSMUSG00000002107	3.83311	Celf2	E5-2	downregulated	4909677	10.3991	12.1514	0.000511023	0.880875	0.0724111	6884523		chr2:6998353-6998410(-)
ENSMUSG00000034724	3.76023	Cnot6l	I5-4	downregulated	5075222	8.1059	11.6297	0.00471612	0.880875	0.0354517	6940152		chr5:96563752-96563838(-)
ENSMUSG00000034813	3.75404	Grip1	I1-67	downregulated	5298618	6.96147	7.94857	0.00437143	0.880875	0.229495	6771092		chr10:119063397-119064082(+)
ENSMUSG00000034724	3.74067	Cnot6l	I5-1	downregulated	4888216	7.99734	11.6297	0.000369234	0.880875	0.0354517	6940155		chr5:96586131-96586646(-)
ENSMUSG00000074698	3.72913	Csnk2a1	E2-5	downregulated	4562626	9.88082	10.1531	0.00222613	0.880875	0.201639	6882272		chr2:152076506-152076531(+)
ENSMUSG00000038608	3.71507	Dock10	I1-4	downregulated	5397868	8.92973	10.1802	0.0037081	0.880875	0.0807333	6760058		chr1:80749649-80749964(-)
ENSMUSG00000030447	3.70607	Cyfip1	I20-1	downregulated	4465566	5.94471	10.0471	0.000121767	0.880875	0.14823	6960836		chr7:63155443-63155483(+)
ENSMUSG00000000320	3.65019	Alox12	I11-1	downregulated	5556968	3.95232	5.15298	0.000597758	0.880875	0.0696353	6789407		chr11:70059089-70059241(-)
ENSMUSG00000005936	3.59557	Kctd20	I4-1	downregulated	5362772	6.16878	9.10501	0.00406732	0.880875	0.126634	6849581		chr17:29096958-29097544(+)
ENSMUSG00000039145	3.57332	Camk1d	E10-2	downregulated	4993620	4.6417	8.95308	0.00329683	0.880875	0.0842085	6894906		chr2:5232059-5232115(-)
ENSMUSG00000041528	3.5424	Rnf123	I30-2	downregulated	5065148	6.5396	9.0747	0.00193713	0.880875	0.133355	6998667		chr9:107961192-107961244(-)
ENSMUSG00000025432	3.51016	Avil	E17-1	downregulated	4843176	5.79915	7.44882	0.00388084	0.880875	0.0362767	6771527		chr10:126453416-126453490(+)
ENSMUSG00000039607	3.50995	Rbms3	I9-3	downregulated	5481093	5.17488	9.69382	0.00347038	0.880875	0.122348	6999278		chr9:116752374-116752836(-)
ENSMUSG00000021596	3.49567	Mctp1	I20-20	downregulated	4609287	9.69763	10.6084	0.00140251	0.880875	0.232052	6808359		chr13:77135713-77135779(+)
ENSMUSG00000090150	3.48888	Acad11	I2-6	downregulated	5388269	6.36828	8.04244	5.03178e-05	0.880875	0.334407	6992061		chr9:103954801-103954826(+)
ENSMUSG00000031751	3.4758	Amfr	E13-1	downregulated	4859837	6.9759	11.2112	0.00313048	0.880875	0.0377511	6984413		chr8:96498756-96498793(-)
ENSMUSG00000040620	3.47346	Dhx33	I9-1	downregulated	5604955	7.88931	7.74061	0.00477967	0.880875	0.354972	6789475		chr11:70806660-70806957(-)
ENSMUSG00000025439	3.45724	Clns1a	E7-4	downregulated	4749852	6.38457	8.0879	0.00325996	0.880875	-0.0246733	6962773		chr7:104867545-104869276(+)
ENSMUSG00000009681	3.45544	Bcr	I8-3	downregulated	5331613	6.69803	10.657	0.00471011	0.880875	0.223187	6768848		chr10:74615062-74615175(+)
ENSMUSG00000087488	3.45404	Gm16990	E2-1	downregulated	4848149	5.75441	5.97761	0.00221452	0.880875	0.0380658	6933041		chr5:104539049-104539258(+)
ENSMUSG00000056124	3.4472	B4galt6	I1-2	downregulated	4943535	6.95423	10.2359	0.00347729	0.880875	0.153203	6863783		chr18:20896854-20897145(-)
ENSMUSG00000066306	3.44485	Numa1	I27-2	downregulated	5359110	4.66162	9.44279	0.000663726	0.880875	0.130423	6969916		chr7:109162493-109162731(+)
ENSMUSG00000002107	3.43331	Celf2	I6-17	downregulated	5613191	9.61905	12.1514	0.00241215	0.880875	0.0724111	6884523		chr2:6844266-6845089(-)
ENSMUSG00000030268	3.43125	Bcat1	I16-2	downregulated	5108480	5.54961	10.3835	0.00356846	0.880875	0.142467	6958193		chr6:144950652-144950810(-)
ENSMUSG00000056427	3.39842	Slit3	I4-13	downregulated	5379848	7.76107	10.6582	0.00107608	0.880875	0.0598883	6779995		chr11:35098832-35099036(+)
ENSMUSG00000048612	3.39578	Myof	I44-3	downregulated	4489670	4.69675	6.03895	0.00360133	0.880875	0.253487	6872973		chr19:37991984-37992086(-)
ENSMUSG00000027502	3.35991	2410001C21Rik	E1-2	downregulated	5194918	7.76236	8.65347	0.00433262	0.880875	0.20016	6883607		chr2:172266093-172266130(+)
ENSMUSG00000030583	3.34641	Sipa1l3	I3-9	downregulated	4668481	5.71388	8.2	0.00272968	0.880875	0.238	6966203		chr7:30242062-30242341(-)
ENSMUSG00000022191	3.3008	Drosha	I31-13	downregulated	5298123	5.38517	9.47182	0.00453128	0.880875	0.136759	6828862		chr15:12853618-12853797(+)
ENSMUSG00000050069	3.29126	Grem2	I1-7	downregulated	5065004	6.35513	8.22609	0.00139799	0.880875	0.193635	6764342		chr1:176836541-176836890(-)
ENSMUSG00000035836	3.26906	Ugt2b1	E5-1	downregulated	5005349	4.56813	4.14104	0.000600138	0.880875	-0.391286	6939696		chr5:87348285-87348477(-)
ENSMUSG00000089704	3.25508	Galnt2	I1-233	downregulated	4781605	4.36468	9.53439	0.000762956	0.880875	0.197343	6979600		chr8:124375806-124375862(+)
ENSMUSG00000059263	3.25063	Usp47	I11-1	downregulated	5616442	5.66343	8.9779	0.00186169	0.880875	0.295717	6963521		chr7:119208909-119209007(+)
ENSMUSG00000027238	3.24285	Frmd5	I3-10	downregulated	4956365	9.0348	8.91812	0.00485642	0.880875	-0.0176233	6890402		chr2:121517833-121518124(-)
ENSMUSG00000067028	3.21524	Cntnap5b	E12-1	downregulated	5004041	5.82168	7.92873	0.00104051	0.880875	0.352711	6751914	alt-N-term	chr1:102149231-102149263(+)
ENSMUSG00000033105	3.20888	Lss	E19-1	downregulated	5055982	6.659	8.62012	0.00203139	0.880875	0.0665633	6768928		chr10:76011965-76012022(+)
ENSMUSG00000032846	3.20173	Zswim6	I1-18	downregulated	4489804	10.2735	10.7689	0.00418115	0.880875	0.220209	6815859		chr13:108656206-108656843(-)
ENSMUSG00000030780	3.19788	BC017158	E11-1	downregulated	4611639	9.83436	8.47594	0.00040311	0.880875	0.056425	6971432		chr7:135416060-135416118(-)
ENSMUSG00000021494	3.18193	Ddx41	I16-1	downregulated	4367092	8.51162	8.54356	0.00185392	0.880875	0.160337	6813410		chr13:55632483-55632510(-)
ENSMUSG00000028837	3.1809	Psmb2	I3-4	downregulated	5310640	6.83779	11.9724	0.00211983	0.880875	0.133978	6917190		chr4:126378137-126378629(+)
ENSMUSG00000062825	3.17066	Actg1	E1-3	downregulated	4693177	8.05931	13.2	0.00167703	0.880875	0.0277817	6792755	exon-region-exclusion|exon-region-exclusion	chr11:120209418-120209447(-)
ENSMUSG00000030519	3.12546	Apba2	I7-2	downregulated	4730695	7.80119	10.4332	0.00182339	0.880875	-0.176397	6961110		chr7:71866911-71867052(+)
ENSMUSG00000032560	3.11765	Dnajc13	I35-1	downregulated	4777764	8.34417	8.86279	0.00273778	0.880875	0.123537	6998430		chr9:104089163-104089226(-)
ENSMUSG00000044912	3.09836	Syt16	I1-6	downregulated	5525978	7.18797	9.20348	0.00357982	0.880875	0.046315	6796053		chr12:75115564-75115817(+)
ENSMUSG00000018381	3.09342	Abi3	E1-1	downregulated	4835729	7.3522	7.34665	0.000225422	0.880875	-0.161133	6791063		chr11:95703723-95703769(-)
ENSMUSG00000001785	3.09113	Pwp1	I8-1	downregulated	4589366	8.55305	8.16579	0.00214487	0.880875	0.276009	6769509		chr10:85342696-85342744(+)
ENSMUSG00000063297	3.08641	Luzp2	I1-8	downregulated	5176715	6.72209	10.5851	0.000878714	0.880875	-0.0533706	6960824		chr7:62132537-62132818(+)
ENSMUSG00000031379	3.0652	Pir	E9-2	downregulated	5260120	6.68314	5.83722	0.00152218	0.880875	0.629903	7015006	bleedingExon	chrX:160780724-160782228(+)
ENSMUSG00000049658	3.03393	Bdp1	E38-2	downregulated	4543946	5.3384	8.18714	0.00176667	0.880875	0.160938	6815519	bleedingExon	chr13:100793296-100793516(-)
ENSMUSG00000028986	3.03156	Klhl7	I11-2	downregulated	4305157	7.71201	9.40924	0.00252249	0.880875	0.193325	6929260		chr5:23665114-23665233(+)
ENSMUSG00000032560	3.00401	Dnajc13	I56-3	downregulated	5612636	7.67768	8.86279	0.00260768	0.880875	0.123537	6998430		chr9:104055852-104056236(-)
ENSMUSG00000009470	2.99487	Tnpo1	I12-1	downregulated	5440247	7.9022	9.3382	0.00426184	0.880875	0.163817	6815437		chr13:99633404-99633636(-)
ENSMUSG00000038279	2.98343	Nop2	E5-1	downregulated	4341895	9.19637	7.94067	0.00427408	0.880875	0.160148	6949849		chr6:125084584-125084612(+)
ENSMUSG00000002107	2.97474	Celf2	I5-9	downregulated	4917920	10.9264	12.1514	0.00160136	0.880875	0.0724111	6884523		chr2:6947378-6947489(-)
ENSMUSG00000020952	2.96392	Scfd1	I6-1	downregulated	4374427	6.80421	9.14303	0.00396385	0.880875	0.153469	6795025	intron-retention	chr12:52493716-52494508(+)
ENSMUSG00000026502	2.96212	Pppde1	I6-4	downregulated	4402531	5.86473	8.00565	0.00230538	0.880875	0.190927	6755540		chr1:180172148-180172477(+)
ENSMUSG00000030652	2.93843	Coq7	I4-1	downregulated	5285829	7.32961	7.8382	0.000353873	0.880875	0.198856	6970839		chr7:125670415-125670518(-)
ENSMUSG00000052613	2.93277	Pcdh15	I17-3	downregulated	5000362	4.52958	7.90958	0.000473661	0.880875	0.119336	6768827		chr10:73754884-73755281(+)
ENSMUSG00000024566	2.91848	Atp9b	I4-1	downregulated	4983702	6.74131	8.3228	0.00308065	0.880875	0.139263	6866960		chr18:81105189-81105373(-)
ENSMUSG00000039046	2.88054	Usp6nl	I3-11	downregulated	4974655	6.00583	7.86093	0.00448007	0.880875	0.287869	6874722		chr2:6299979-6300447(+)
ENSMUSG00000026235	2.87489	Epha4	I3-8	downregulated	4864131	11.2483	10.6016	0.000586997	0.880875	0.106276	6759905		chr1:77476602-77476628(-)
ENSMUSG00000000631	2.87415	Myo18a	I10-1	downregulated	5429500	7.16661	9.0326	0.000969923	0.880875	0.08772	6782616		chr11:77626464-77626658(+)
ENSMUSG00000046546	2.86387	Fam43a	E1-2	downregulated	4984563	6.33731	7.53464	0.00171184	0.880875	-0.204708	6840432		chr16:30600738-30600971(+)
ENSMUSG00000089774	2.85384	Slc5a3	E2-14	downregulated	4681304	7.69943	8.79921	0.00148316	0.880875	0.0621776	6843208		chr16:92087251-92087651(+)
ENSMUSG00000024109	2.81852	Nrxn1	I6-26	downregulated	5045587	7.99075	10.722	0.00159713	0.880875	-0.111541	6858134		chr17:91294664-91294803(-)
ENSMUSG00000029094	2.81172	Afap1	I1-3	downregulated	4854657	5.42223	7.51276	0.000204604	0.880875	0.192351	6929922		chr5:36241105-36241620(+)
ENSMUSG00000027801	2.77738	Tm4sf4	E1-3	downregulated	4389850	5.70095	5.68753	1.78771e-05	0.880875	-0.131633	6897691		chr3:57229590-57229616(+)
ENSMUSG00000036792	2.77729	Mbd5	I10-1	downregulated	4929969	6.98673	10.1023	0.00493716	0.880875	0.0670272	6876916		chr2:49026886-49027104(+)
ENSMUSG00000006276	2.77524	Eps15l1	I24-10	downregulated	4492731	8.96793	9.43061	0.00249436	0.880875	0.195424	6983325		chr8:74870199-74870284(-)
ENSMUSG00000062209	2.77517	Erbb4	I1-21	downregulated	4517265	8.77996	8.81301	0.000793725	0.880875	0.0331744	6759501		chr1:69050038-69050399(-)
ENSMUSG00000041115	2.77054	Iqsec2	E18-2	downregulated	4616365	9.24349	8.96298	0.0012527	0.880875	0.0644491	7014560		chrX:148657656-148657683(+)
ENSMUSG00000023909	2.75975	Paqr4	E3-8	downregulated	5453816	11.2395	9.78923	0.0003069	0.880875	0.0760733	6854270		chr17:23873178-23873203(-)
ENSMUSG00000047866	2.75267	Lonp2	I9-3	downregulated	5249288	6.42555	9.3058	0.00475268	0.880875	0.121907	6977870		chr8:89188683-89188784(+)
ENSMUSG00000028161	2.75062	Ppp3ca	I1-49	downregulated	4741980	9.80906	13.4789	0.00215805	0.880875	0.0948233	6901657		chr3:136426594-136427057(+)
ENSMUSG00000038733	2.74988	Wdr26	I7-3	downregulated	4649562	7.27071	11.0648	0.0011973	0.880875	0.084385	6764662		chr1:183124813-183125257(-)
ENSMUSG00000044452	2.73988	Zfp507	I1-2	downregulated	4860698	4.77151	7.35492	0.00447006	0.880875	0.1563	6966502		chr7:36587114-36587624(-)
ENSMUSG00000041341	2.73099	Atg2b	I1-3	downregulated	4970907	7.71754	8.64324	0.00200834	0.880875	0.0636983	6803369		chr12:106915035-106915536(-)
ENSMUSG00000020848	2.72872	Doc2b	E1-2	downregulated	5419182	9.07135	9.56499	0.00472005	0.880875	0.13692	6789785		chr11:75609347-75609376(-)
ENSMUSG00000027993	2.72334	Trim2	E7-1	downregulated	5493142	8.73875	9.61271	0.00431269	0.880875	0.251577	6906441	alt-N-term	chr3:84016509-84016614(-)
ENSMUSG00000022897	2.72058	Dyrk1a	I2-1	downregulated	5069119	9.1515	10.7509	0.00208543	0.880875	0.0949025	6843393		chr16:94807342-94808157(+)
ENSMUSG00000058975	2.70558	Kcnc1	E3-11	downregulated	4416599	7.80746	9.98508	0.00106289	0.880875	0.0789633	6960457	retainedIntron	chr7:53687693-53687770(+)
ENSMUSG00000027016	2.68862	Zfp385b	I7-22	downregulated	5343634	8.22375	10.1335	0.00121148	0.880875	0.0300583	6888016		chr2:77371351-77371394(-)
ENSMUSG00000052713	2.68371	Zfp608	I5-11	downregulated	4958154	6.19566	9.0958	0.00282502	0.880875	0.113343	6865643		chr18:55117992-55118328(-)
ENSMUSG00000019841	2.6538	Rev3l	I1-5	downregulated	4678878	9.11661	8.90829	0.00395999	0.880875	0.173186	6767292		chr10:39453906-39453973(+)
ENSMUSG00000020120	2.62482	Plek	I11-4	downregulated	4874808	5.82615	7.35973	0.000881508	0.880875	0.261082	6786249		chr11:16880707-16880958(-)
ENSMUSG00000049723	2.61829	Mmp12	E2-4	downregulated	4763953	3.49135	3.56782	0.000815459	0.880875	0.08713	6986722	bleedingExon|exon-region-exclusion|exon-region-exclusion|retainedIntron	chr9:7347548-7347945(+)
ENSMUSG00000003644	2.59373	Rps6ka1	E18-1	downregulated	4559249	6.88588	7.74596	0.00440365	0.880875	0.211969	6925958		chr4:133416859-133416928(-)
ENSMUSG00000033502	2.593	Cdc14a	I6-4	downregulated	4422439	5.44209	9.0837	0.00485979	0.880875	0.063065	6908488		chr3:116055404-116055672(-)
ENSMUSG00000067567	2.58492	Hdac8	I11-19	downregulated	5207109	6.55308	8.23105	0.00224164	0.880875	0.0657953	7018590		chrX:99555737-99556168(-)
ENSMUSG00000029478	2.58297	Ncor2	I2-6	downregulated	4322230	8.13075	9.2797	0.000489469	0.880875	0.0259683	6941932		chr5:125621205-125621273(-)
ENSMUSG00000036241	2.57458	Ube2r2	I2-2	downregulated	5066574	6.40071	10.6614	1.00787e-05	0.880875	0.0904	6912898		chr4:41124520-41124756(+)
ENSMUSG00000019659	2.57172	Ccdc12	I2-8	downregulated	4455085	5.71945	7.66328	0.0021687	0.880875	0.0755271	6992453		chr9:110606962-110607389(+)
ENSMUSG00000028053	2.56345	Ash1l	I17-4	downregulated	4751309	7.82989	10.3408	0.000330957	0.880875	0.141741	6911085		chr3:88867074-88867339(+)
ENSMUSG00000044155	2.5626	Naa38	I1-1	downregulated	5048257	8.05094	8.32281	0.00179102	0.880875	0.211371	6944432	intron-retention	chr6:18798896-18798988(+)
ENSMUSG00000039536	2.54352	Stau1	I1-5	downregulated	5482500	5.95651	10.1775	0.00176488	0.880875	0.0674233	6893114		chr2:166819248-166819554(-)
ENSMUSG00000031819	2.54165	Cox4nb	I1-2	downregulated	4982707	6.6991	8.34067	0.0010397	0.880875	0.0532061	6985851		chr8:123189440-123189824(-)
ENSMUSG00000020079	2.54081	Supv3l1	I12-1	downregulated	4526539	5.91602	8.47594	0.00379971	0.880875	0.181968	6774395		chr10:61895241-61895526(-)
ENSMUSG00000060475	2.53792	Wtap	I6-3	downregulated	4999083	6.18249	11.1047	0.00454663	0.880875	-0.01489	7009394		chr17:13168396-13168421(-)
ENSMUSG00000032776	2.52632	Mctp2	I14-2	downregulated	5119458	4.63763	4.66854	0.00184544	0.880875	0.00376391	6968314		chr7:79316213-79316632(-)
ENSMUSG00000042460	2.52309	C1galt1	I1-7	downregulated	5531459	5.07367	8.77364	0.00489397	0.880875	0.199523	6943996		chr6:7805260-7805626(+)
ENSMUSG00000002107	2.51696	Celf2	I6-23	downregulated	4485472	9.15272	12.1514	0.000876255	0.880875	0.0724111	6884523		chr2:6834127-6834301(-)
ENSMUSG00000033701	2.51573	Acbd6	I8-1	downregulated	4470109	7.10523	9.46999	0.000120523	0.880875	0.13433	6754227		chr1:157479780-157479925(+)
ENSMUSG00000040624	2.51555	Plekhg1	I2-17	downregulated	4484625	7.1862	9.27076	0.00176987	0.880875	0.182276	6771922		chr10:6577693-6578255(-)
ENSMUSG00000026226	2.50881	Spata3	E5-2	downregulated	5513098	6.73996	6.40971	0.00408903	0.880875	-0.235609	6751253		chr1:87923095-87923120(+)
ENSMUSG00000032846	2.50314	Zswim6	I1-20	downregulated	4454193	9.3804	10.7689	0.00473092	0.880875	0.220209	6815859		chr13:108653928-108654239(-)
ENSMUSG00000032480	2.49609	Dhx30	I13-1	downregulated	5433610	7.32865	8.30032	0.0026727	0.880875	0.195348	6998829		chr9:109989266-109989309(-)
ENSMUSG00000032017	2.48092	Grik4	I11-4	downregulated	5061740	6.46292	8.67479	0.00116007	0.880875	-0.0452787	6994948		chr9:42421036-42421111(-)
ENSMUSG00000007021	2.46609	Syngr3	E5-2	downregulated	4756456	11.8445	10.7298	0.00289682	0.880875	0.121907	6854383		chr17:24822450-24822921(-)
ENSMUSG00000028101	2.45819	Pias3	E6-1	downregulated	4570595	8.24985	8.70647	0.00190378	0.880875	0.0593592	6899774		chr3:96504476-96504501(+)
ENSMUSG00000001157	2.45175	Gmcl1	I3-2	downregulated	5040363	6.42045	8.8526	0.00186327	0.880875	0.175048	6955226		chr6:86671529-86671870(-)
ENSMUSG00000002319	2.44581	Ipo4	E2-1	downregulated	4494592	9.85356	9.34633	0.0049754	0.880875	0.213787	6824830		chr14:56255202-56255442(-)
ENSMUSG00000038784	2.44176	Cnot4	I1-4	downregulated	4992546	6.71208	10.4082	0.00380949	0.880875	0.0319852	6952665		chr6:35072065-35072395(-)
ENSMUSG00000026035	2.43705	Ppil3	E1-4	downregulated	4992110	5.44986	8.28937	0.00176026	0.880875	0.298876	6758943	alt-5'	chr1:58501676-58501962(-)
ENSMUSG00000030204	2.42586	Ddx47	E11-3	downregulated	4514449	9.15259	8.01983	0.00461411	0.880875	0.247312	6950392		chr6:134973436-134973576(+)
ENSMUSG00000025531	2.41495	Chm	I13-2	downregulated	4597645	4.95483	8.46322	0.00173323	0.880875	0.253308	7018994		chrX:110169283-110169419(-)
ENSMUSG00000015112	2.41482	Slc25a13	I5-6	downregulated	4317508	6.63775	6.4261	0.00361132	0.880875	0.292139	6951440		chr6:6085900-6086175(-)
ENSMUSG00000026111	2.41122	Unc50	E1-1	downregulated	4422135	9.21948	9.11875	0.000631734	0.880875	0.0874467	6748701	alt-5'	chr1:37487154-37487180(+)
ENSMUSG00000031226	2.411	2610029G23Rik	E6-2	downregulated	5186740	3.80552	8.1211	0.00285584	0.880875	0.0962733	7013137	alt-C-term	chrX:102278761-102278786(+)
ENSMUSG00000027770	2.38037	Dhx36	I15-1	downregulated	4495950	9.135	9.1202	0.000528188	0.880875	0.354601	6905529		chr3:62284692-62284723(-)
ENSMUSG00000052942	2.35806	Glis3	I4-3	downregulated	4464005	5.86789	7.15261	0.00271744	0.880875	0.17322	6872462		chr19:28683793-28684022(-)
ENSMUSG00000022707	2.35551	Gbe1	I12-9	downregulated	5354389	3.56598	8.46071	0.00140579	0.880875	0.134284	6842273		chr16:70513936-70514158(+)
ENSMUSG00000035649	2.35419	Zcchc7	I5-11	downregulated	5275933	7.53882	9.78748	0.00179325	0.880875	-0.0194758	6913094		chr4:44808191-44808649(+)
ENSMUSG00000042680	2.35118	Fam59a	I2-18	downregulated	5518365	6.63039	9.59078	0.00258128	0.880875	0.170332	6863799		chr18:21335963-21336482(-)
ENSMUSG00000017999	2.34848	Ddx27	E17-3	downregulated	4743790	8.7643	7.74996	0.00297679	0.880875	0.235687	6883273		chr2:166859583-166859607(+)
ENSMUSG00000001034	2.31954	Mapk7	E4-13	downregulated	5323629	5.75997	8.71812	0.000353636	0.880875	0.194217	6788838	bleedingExon|exon-region-exclusion|exon-region-exclusion|retainedIntron	chr11:61303062-61303338(-)
ENSMUSG00000039529	2.31585	Atp8b1	I1-3	downregulated	4308789	4.7004	6.43759	0.000631549	0.880875	-0.0351059	6866118		chr18:64789048-64789620(-)
ENSMUSG00000029505	2.29156	Ep400	E3-1	downregulated	4388311	8.14709	8.90921	0.00235595	0.880875	0.0719448	6941045	cassette-exon|cassetteExon	chr5:111197385-111197413(-)
ENSMUSG00000027799	2.28804	Nbea	I43-7	downregulated	5251284	8.47017	10.7661	0.00289468	0.880875	0.101715	6905255		chr3:55585899-55586428(-)
ENSMUSG00000022365	2.28098	Derl1	I7-5	downregulated	5576113	5.38244	9.28549	0.0046913	0.880875	0.175705	6835918		chr15:57706401-57706463(-)
ENSMUSG00000023883	2.27031	Phf10	E11-3	downregulated	4594832	6.03094	8.51494	0.00152705	0.880875	0.164052	6853910		chr17:15083598-15083637(-)
ENSMUSG00000037851	2.26571	Iars	E1-2	downregulated	5535405	7.24973	9.86333	0.00192423	0.880875	0.160525	6806963	alt-5'	chr13:49777576-49777671(+)
ENSMUSG00000022255	2.25979	Mtdh	I9-3	downregulated	5498115	5.93929	9.77037	0.00318168	0.880875	0.181664	6829647		chr15:34055819-34056396(+)
ENSMUSG00000020549	2.25926	Elac2	E24-1	downregulated	5477197	6.66861	8.92739	0.00166815	0.880875	0.250607	6781727	exon-region-exclusion|exon-region-exclusion	chr11:64815162-64815324(+)
ENSMUSG00000042842	2.25749	Serpinb6b	E7-4	downregulated	4723760	5.7335	6.22413	0.00122754	0.880875	-0.259423	6806034		chr13:33070483-33070781(+)
ENSMUSG00000025812	2.24307	Pard3	I29-17	downregulated	4397706	6.30786	8.65076	0.00253598	0.880875	0.12175	6979993		chr8:130036704-130037202(+)
ENSMUSG00000029088	2.24281	Kcnip4	I2-36	downregulated	4684108	8.00589	10.8429	0.00114747	0.880875	0.0304527	6937986		chr5:49477529-49477896(-)
ENSMUSG00000030231	2.24215	Plekha5	I4-18	downregulated	5455182	8.52161	10.2318	0.00144731	0.880875	0.123841	6950675		chr6:140400906-140400962(+)
ENSMUSG00000069520	2.24126	Tmem19	I3-5	downregulated	5395178	6.77834	9.42041	0.00140032	0.880875	0.192044	6777181		chr10:114793637-114793944(-)
ENSMUSG00000033060	2.23372	Lmo7	I3-4	downregulated	4386630	10.431	10.1067	0.00248631	0.880875	0.144853	6821434		chr14:102213943-102213992(+)
ENSMUSG00000024500	2.23069	Ppp2r2b	I6-47	downregulated	5436964	7.90356	10.3066	0.00274753	0.880875	0.0196613	6865041		chr18:42951595-42951813(-)
ENSMUSG00000041741	2.23043	Pde3a	E16-1	downregulated	4900951	5.78236	6.63881	0.00181714	0.880875	-0.16868	6950718		chr6:141447191-141447351(+)
ENSMUSG00000024952	2.21783	Rps6ka4	E17-1	downregulated	5612195	6.63853	8.07287	0.00358403	0.880875	0.179185	6871254		chr19:6904546-6904618(-)
ENSMUSG00000081205	2.21202	Gm5940	U1-8	downregulated	5457486	10.0736	9.13997	0.00390557	0.880875	0.277751	7012245		chrX:77754254-77754283(+)
ENSMUSG00000024544	2.209	D18Ertd653e	I1-14	downregulated	4907746	5.59488	9.57982	0.00490345	0.880875	0.143378	6861751		chr18:68109686-68109908(+)
ENSMUSG00000030703	2.19655	Gdpd3	E1-3	downregulated	5056422	8.89965	5.46544	0.00053391	0.880875	1.61744	6964245		chr7:133910040-133910118(+)
ENSMUSG00000069020	2.19518	Urm1	E6-12	downregulated	4840436	6.73102	8.85152	0.00156701	0.880875	0.218094	6876025		chr2:29700107-29700487(+)
ENSMUSG00000006304	2.19461	Arpc2	I6-1	downregulated	4674357	6.77952	11.5886	0.00300161	0.880875	0.0691354	6750525		chr1:74303938-74304283(+)
ENSMUSG00000023764	2.19397	Sfi1	E34-2	downregulated	5610101	6.57321	7.30033	0.00213042	0.880875	0.146703	7024530	alt-3'|altThreePrime|bleedingExon	chr11:3032276-3032317(-)
ENSMUSG00000060261	2.19164	Gtf2i	E1-1	downregulated	4577016	10.1793	10.5308	0.00106337	0.880875	0.0439073	6942377		chr5:134790508-134790533(-)
ENSMUSG00000024201	2.18892	Kdm4b	I9-3	downregulated	4595399	7.96127	9.37427	0.00277688	0.880875	0.195717	6851234		chr17:56519056-56519208(+)
ENSMUSG00000060275	2.17632	Nrg2	I1-26	downregulated	5374454	7.82268	7.49198	0.00233409	0.880875	0.0935244	6864645		chr18:36261938-36262204(-)
ENSMUSG00000004591	2.16853	Pkn2	I19-1	downregulated	5263389	5.93055	8.49194	0.00436293	0.880875	0.240677	6909993		chr3:142463388-142463512(-)
ENSMUSG00000024535	2.16038	Snx24	I3-4	downregulated	4433526	6.5044	6.91659	0.000219567	0.880875	0.576005	6860929		chr18:53512758-53512912(+)
ENSMUSG00000018572	2.15397	Phf23	E5-1	downregulated	5455866	5.42342	7.41875	0.00388709	0.880875	0.401047	6782091	altPromoter|bleedingExon	chr11:69810631-69811078(+)
ENSMUSG00000000290	2.14707	Itgb2	I7-1	downregulated	4308641	8.56489	6.53288	0.00190713	0.880875	0.470265	6768985		chr10:77012854-77012885(+)
ENSMUSG00000075528	2.14692	Aarsd1	E6-1	downregulated	5288976	7.03691	7.86746	0.000217994	0.880875	-0.133897	6791494		chr11:101283182-101283261(-)
ENSMUSG00000049878	2.14546	Rlf	I4-3	downregulated	4373741	9.87757	8.83333	0.00120719	0.880875	0.157532	6925093		chr4:120845931-120846059(-)
ENSMUSG00000023036	2.1364	Pcdhga11	E20-4	downregulated	4528545	9.56743	11.9453	0.00368771	0.880875	0.0707933	6860138	alt-N-term	chr18:37926584-37928145(+)
ENSMUSG00000039179	2.13477	Tekt5	I1-1	downregulated	4730559	7.67715	9.74768	0.000652311	0.880875	0.356567	6843884		chr16:10394855-10394924(-)
ENSMUSG00000020014	2.13465	4930485B16Rik	E74-2	downregulated	5158983	6.10306	6.20812	2.23934e-05	0.880875	0.55464	6776035		chr10:92238399-92238757(-)
ENSMUSG00000027490	2.13144	E2f1	I3-1	downregulated	4481582	4.67482	8.18565	0.00374647	0.880875	0.0284133	6892307		chr2:154388841-154388997(-)
ENSMUSG00000024683	2.13121	Mrpl16	U4-3	downregulated	5300534	9.58547	9.86531	0.00103612	0.880875	0.176646	6868128		chr19:11850105-11850898(+)
ENSMUSG00000040624	2.1277	Plekhg1	I2-6	downregulated	5400442	7.26721	9.27076	0.00366893	0.880875	0.182276	6771922		chr10:6597036-6597514(-)
ENSMUSG00000020520	2.11512	Galnt10	I1-22	downregulated	4369385	5.76804	8.36111	0.00120647	0.880875	0.190692	6781214		chr11:57513156-57513415(+)
ENSMUSG00000026837	2.11018	Col5a1	E48-1	downregulated	4312161	7.06983	6.08726	0.000838145	0.880875	0.090634	6875920		chr2:27866804-27866869(+)
ENSMUSG00000035569	2.10788	Ankrd11	I1-13	downregulated	5051566	7.46704	8.31483	0.00262072	0.880875	0.349857	6985957		chr8:125528381-125528683(-)
ENSMUSG00000003549	2.10449	Ercc1	I10-2	downregulated	5510858	8.01175	8.83041	0.00361317	0.880875	0.13778	6959004		chr7:19941591-19941747(+)
ENSMUSG00000040472	2.10124	Rabggta	E8-2	downregulated	5369205	9.72726	8.98473	0.000520862	0.880875	0.191155	6824840		chr14:56338465-56338489(-)
ENSMUSG00000038718	2.09916	Pbx3	I3-13	downregulated	4697394	9.23492	11.0069	0.00318362	0.880875	0.0605033	6885969		chr2:34198424-34198891(-)
ENSMUSG00000029212	2.08784	Gabrb1	I3-19	downregulated	4797768	6.54193	10.0138	0.00405976	0.880875	0.157756	6931512		chr5:72160287-72160668(+)
ENSMUSG00000002057	2.08271	Foxn1	I1-7	downregulated	4553330	5.26025	6.00898	0.00207947	0.880875	0.100321	6789960		chr11:78187095-78187164(-)
ENSMUSG00000030703	2.07928	Gdpd3	I6-1	downregulated	5153183	7.40373	5.46544	6.9603e-05	0.880875	1.61744	6964245		chr7:133911657-133912017(+)
ENSMUSG00000035765	2.07846	Dym	E11-1	downregulated	5298288	9.13306	10.8692	0.00311449	0.880875	0.0369441	6862130	alt-C-term	chr18:75265567-75265749(+)
ENSMUSG00000039676	2.07191	Capsl	E5-1	downregulated	4916569	5.45361	5.59831	0.00192606	0.880875	0.384872	6828663		chr15:9395510-9395541(+)
ENSMUSG00000040565	2.07134	Btaf1	I1-1	downregulated	5190983	6.245	8.04401	0.00375272	0.880875	0.182095	6869449		chr19:37007725-37007806(+)
ENSMUSG00000020721	2.06536	Helz	I28-2	downregulated	5566549	7.84731	9.0101	0.00384992	0.880875	0.123755	6784714		chr11:107528296-107528450(+)
ENSMUSG00000032312	2.06534	Csk	I3-2	downregulated	5070411	7.29391	7.66828	0.00465064	0.880875	0.143907	6995922		chr9:57486192-57486555(-)
ENSMUSG00000028990	2.05962	Lzic	E7-1	downregulated	4364200	8.09105	6.80655	0.00041124	0.880875	0.298212	6918801		chr4:148867846-148867898(+)
ENSMUSG00000090112	2.05806	Shprh	U31-1	downregulated	5098722	11.9935	8.94273	0.000652219	0.880875	0.047823	6765971		chr10:10939206-10939249(+)
ENSMUSG00000016200	2.05762	Syt14	I7-3	downregulated	5552931	8.03779	8.83506	0.00315248	0.880875	0.194367	6765313		chr1:194756290-194756330(-)
ENSMUSG00000032036	2.04991	Kirrel3	I4-68	downregulated	4404676	9.9194	9.8753	0.000906956	0.880875	0.0968142	6988051		chr9:34509450-34509896(+)
ENSMUSG00000045179	2.04351	Sox3	E1-10	downregulated	4420895	4.68058	7.202	0.0024633	0.880875	-0.0921514	7017183		chrX:58144694-58145009(-)
ENSMUSG00000022123	2.037	Scel	E31-1	downregulated	4861673	4.11499	6.28416	0.0018583	0.880875	0.196024	6821514		chr14:104009943-104010025(+)
ENSMUSG00000053580	2.03073	Tanc2	I11-1	downregulated	5611201	11.6933	8.68685	0.00251208	0.880875	0.00379889	6784578		chr11:105710521-105710547(+)
ENSMUSG00000031772	2.02728	Cntnap4	I19-2	downregulated	5147338	3.89464	7.5815	0.00427817	0.880875	-0.0734517	6979224		chr8:115369578-115370066(+)
ENSMUSG00000006007	2.02473	Pdc	E4-1	downregulated	4726979	5.04402	4.90317	0.00392622	0.880875	-0.0772042	6753930	bleedingExon	chr1:152180359-152180495(+)
ENSMUSG00000014329	2.02202	Bicc1	I4-7	downregulated	4938366	5.09321	6.30381	0.00308062	0.880875	0.203341	6774927		chr10:70472063-70472440(-)
ENSMUSG00000009772	2.01918	Nuak2	E2-1	downregulated	5305746	5.98359	6.22876	0.000210333	0.880875	0.32342	6753110	alt-C-term	chr1:134214078-134214183(+)
ENSMUSG00000055489	2.00492	Ano5	E24-6	downregulated	4831812	5.89061	5.09782	0.00248855	0.880875	0.0250531	6960691		chr7:58852904-58853736(+)
ENSMUSG00000046230	2.00454	Vps13a	I46-3	downregulated	4392501	9.44073	7.97233	0.00200359	0.880875	0.0937932	6871837		chr19:16746982-16747151(-)
ENSMUSG00000037605	-2.01666	Lphn3	E35-1	upregulated	5124197	7.66062	11.7563	0.00276008	0.880875	0.12091	6931961	alt-C-term	chr5:82253952-82254058(+)
ENSMUSG00000029714	-2.02205	Gigyf1	E3-1	upregulated	5474954	7.21666	8.27903	0.000795553	0.880875	0.148795	6935069	alt-3'	chr5:137960539-137960605(+)
ENSMUSG00000031181	-2.02843	Ctag2	E2-1	upregulated	4963082	6.86501	5.53607	0.00473125	0.880875	-0.153333	7011663		chrX:62301629-62301675(+)
ENSMUSG00000030621	-2.03522	Me3	E20-1	upregulated	5091553	8.95142	10.3206	0.000874478	0.880875	-0.0224617	6962467		chr7:96998107-96998273(+)
ENSMUSG00000078657	-2.04407	Crnn	E3-2	upregulated	5274972	3.16114	5.14478	0.000507375	0.880875	0.0149043	6899470		chr3:92952519-92952584(+)
ENSMUSG00000078515	-2.04593	Ddi2	E6-1	upregulated	5572145	7.85524	8.33006	0.00403521	0.880875	0.209924	6926477		chr4:141254648-141254732(-)
ENSMUSG00000040964	-2.0475	Arhgef10l	E10-2	upregulated	4789715	7.28202	7.87594	0.000490867	0.880875	0.0383353	6926387	alt-N-term	chr4:140147743-140147889(-)
ENSMUSG00000028864	-2.05343	Hgf	E19-1	upregulated	5261850	5.37223	6.28446	0.00304963	0.880875	0.133616	6928939		chr5:16121326-16121420(+)
ENSMUSG00000090266	-2.05451	1110005A03Rik	E2-1	upregulated	4440462	6.6899	8.1965	0.000118348	0.880875	-0.042855	6785246	alt-3'|cassette-exon	chr11:116707083-116707110(+)
ENSMUSG00000032386	-2.05963	Trip4	E17-3	upregulated	5355321	6.33218	8.17772	0.00265061	0.880875	0.153156	6996375		chr9:65679071-65679429(-)
ENSMUSG00000034171	-2.06649	Faah	E4-1	upregulated	5244227	7.92471	8.22081	0.00257695	0.880875	0.00571833	6924750	alt-C-term	chr4:115678194-115678312(-)
ENSMUSG00000032913	-2.06734	Lrig2	E4-1	upregulated	5248054	6.19345	9.04894	0.00361136	0.880875	0.10421	6907846	cassette-exon	chr3:104297981-104298089(-)
ENSMUSG00000024561	-2.0713	Mbd1	E5-1	upregulated	5391229	8.92936	9.1752	0.00461988	0.880875	0.202945	6862088		chr18:74433408-74433471(+)
ENSMUSG00000087260	-2.07177	Hbxip	I3-4	upregulated	4974161	7.59185	8.35647	0.00479318	0.880875	0.056455	6900305		chr3:107085276-107085745(+)
ENSMUSG00000028300	-2.08549	3110043O21Rik	E12-3	upregulated	5039087	7.12694	7.75252	0.00206502	0.880875	0.056035	6920786	bleedingExon	chr4:35140145-35140289(-)
ENSMUSG00000028833	-2.09599	Ncdn	U0-2	upregulated	4949888	9.20047	12.8261	0.00138537	0.880875	0.0547993	6925381		chr4:126430741-126430817(-)
ENSMUSG00000027956	-2.11252	Tmem144	U0-7	upregulated	5377043	7.3746	7.98347	5.82016e-05	0.880875	0.195121	6906225		chr3:79646693-79646717(-)
ENSMUSG00000042535	-2.11331	Gtpbp1	E2-1	upregulated	5289705	9.28366	9.37431	0.00246622	0.880875	0.167267	6831932		chr15:79524587-79524648(+)
ENSMUSG00000066036	-2.12849	Ubr4	E82-1	upregulated	5400063	8.51201	10.1738	0.00137531	0.880875	0.0807667	6918042		chr4:139017769-139017800(+)
ENSMUSG00000027536	-2.14494	Chmp4c	E3-1	upregulated	4861727	4.45928	6.51078	0.00312467	0.880875	0.265657	6895702		chr3:10387056-10387143(+)
ENSMUSG00000048170	-2.147	Mcmbp	E3-1	upregulated	4522240	8.22313	9.85489	0.00178552	0.880875	0.0169156	6971466		chr7:135867626-135867698(-)
ENSMUSG00000028599	-2.15135	Tnfrsf1b	E10-3	upregulated	5339637	5.63642	7.13897	0.0015231	0.880875	0.0572556	6926654		chr4:144805690-144805717(-)
ENSMUSG00000053007	-2.15275	9430076C15Rik	I3-14	upregulated	5035694	5.73943	8.32233	0.00463191	0.880875	0.0275929	6946319		chr6:53590994-53591036(+)
ENSMUSG00000031101	-2.1548	Sash3	E7-1	upregulated	5403051	6.33779	6.85922	0.00469372	0.880875	0.254245	7011035		chrX:45512598-45512664(+)
ENSMUSG00000024622	-2.16392	Hmgxb3	E18-1	upregulated	5071249	7.87247	8.58653	0.000992596	0.880875	0.25598	6865967		chr18:61295881-61295941(-)
ENSMUSG00000035933	-2.16494	Cog5	E3-1	upregulated	5135781	7.73041	8.64203	0.00211402	0.880875	0.182587	6794224		chr12:32350332-32350387(+)
ENSMUSG00000086296	-2.17471	D030055H07Rik	I1-4	upregulated	4862597	5.06586	5.64633	0.00103218	0.880875	0.161467	6992155		chr9:106052002-106052372(+)
ENSMUSG00000024170	-2.17603	Telo2	E18-2	upregulated	4827609	6.07747	7.8915	0.00200877	0.880875	-0.124497	6854405	cassette-exon	chr17:25238245-25238284(-)
ENSMUSG00000021709	-2.18071	Erbb2ip	U0-1	upregulated	5400110	7.65343	10.1311	0.00324654	0.880875	0.090013	6815687		chr13:104710623-104711119(-)
ENSMUSG00000024131	-2.18639	Slc3a1	E5-1	upregulated	4305272	3.79886	6.202	0.00497396	0.880875	0.0514427	6852769		chr17:85445983-85446068(+)
ENSMUSG00000037337	-2.19491	Map4k1	E8-1	upregulated	4820888	6.99354	6.69634	0.00462662	0.880875	0.0504746	6959468		chr7:29772013-29772040(+)
ENSMUSG00000059854	-2.20288	Hydin	E88-3	upregulated	5277484	5.32394	5.72484	0.00020413	0.880875	0.218371	6979096		chr8:113133622-113133916(+)
ENSMUSG00000069833	-2.20409	Ahnak	I7-1	upregulated	4788370	6.42191	7.64525	0.000646395	0.880875	0.12852	6867987	intron-retention	chr19:9084811-9084903(+)
ENSMUSG00000019433	-2.20427	Gipc1	E3-1	upregulated	5564151	7.94859	8.3198	0.000908376	0.880875	0.101476	6977682		chr8:86185887-86186036(+)
ENSMUSG00000034088	-2.21274	Hdlbp	E17-1	upregulated	5252407	9.76196	10.546	0.000674895	0.880875	0.029855	6760777		chr1:95317665-95317772(-)
ENSMUSG00000034917	-2.21355	Tjp3	E15-1	upregulated	4960109	5.14092	6.54728	0.00382705	0.880875	-0.0142792	6775451		chr10:80740676-80740784(-)
ENSMUSG00000021595	-2.22565	Nsun2	E12-2	upregulated	4405862	6.51812	8.14411	0.00306612	0.880875	-0.0112611	6807998	altPromoter	chr13:69760504-69760554(+)
ENSMUSG00000033751	-2.23528	Gadd45gip1	E2-2	upregulated	4494866	9.16953	8.19898	0.000637962	0.880875	0.0403081	6977761		chr8:87358301-87358325(+)
ENSMUSG00000022553	-2.23923	Maf1	E2-2	upregulated	5290262	5.21808	9.25151	0.000385135	0.880875	0.0587433	6831652	exon-region-exclusion|exon-region-exclusion	chr15:76182506-76182671(+)
ENSMUSG00000029861	-2.24756	Fam131b	E7-3	upregulated	4540755	8.45396	8.93209	0.000743586	0.880875	0.101205	6953126		chr6:42267929-42268095(-)
ENSMUSG00000032411	-2.25289	Tfdp2	E18-3	upregulated	5391855	7.01035	8.99584	0.00199789	0.880875	0.299191	6991563		chr9:96218426-96218548(+)
ENSMUSG00000056162	-2.25436	Cndp1	E6-1	upregulated	4661610	5.44776	6.65658	0.00389592	0.880875	-0.06505	6867193		chr18:84801300-84801438(-)
ENSMUSG00000030235	-2.2583	Slco1c1	E15-3	upregulated	4584523	7.67341	9.85227	0.000832157	0.880875	0.158015	6950725		chr6:141518145-141518210(+)
ENSMUSG00000073787	-2.25838	Gm10575	E3-1	upregulated	4877067	5.81585	6.38979	0.00284898	0.880875	0.034985	6972211	cassette-exon	chr7:148649557-148649705(-)
ENSMUSG00000021803	-2.26249	Cdhr1	E13-1	upregulated	5434807	5.94015	6.52822	0.00305337	0.880875	0.426808	6824004		chr14:37895988-37896078(-)
ENSMUSG00000006215	-2.26911	Zbtb17	E4-1	upregulated	5226552	7.62774	7.63753	0.00368421	0.880875	0.108464	6918168	alt-C-term	chr4:141017760-141017881(+)
ENSMUSG00000033498	-2.26961	Strc	E3-3	upregulated	4352063	5.60929	6.92183	0.00227588	0.880875	-0.324003	6890386	alt-5'|altFivePrime	chr2:121204801-121204999(-)
ENSMUSG00000038417	-2.2838	Fig4	E10-1	upregulated	5453303	9.51191	9.42326	0.00238297	0.880875	0.20722	6773494		chr10:40982877-40982961(-)
ENSMUSG00000021903	-2.28776	Galntl2	E6-1	upregulated	4403632	5.70939	5.71921	0.00138419	0.880875	0.13842	6818051		chr14:32863017-32863158(+)
ENSMUSG00000036411	-2.29747	9530077C05Rik	E8-1	upregulated	4978646	6.06903	6.35024	0.00442468	0.880875	0.161268	6987460		chr9:22248518-22248666(+)
ENSMUSG00000032377	-2.30756	Plscr4	E9-5	upregulated	5279323	6.0971	6.42464	0.00445917	0.880875	0.151094	6991368		chr9:92386683-92387119(+)
ENSMUSG00000020524	-2.32275	Gria1	E10-1	upregulated	5360470	11.9117	11.7226	0.0039041	0.880875	-0.0160503	6781201		chr11:57042426-57042511(+)
ENSMUSG00000029203	-2.32392	Ube2k	E7-6	upregulated	4587214	8.9315	9.1544	0.00156052	0.880875	-0.0808456	6931274		chr5:65989064-65989554(+)
ENSMUSG00000042105	-2.32439	Inpp5f	E23-2	upregulated	5307934	9.09897	9.18808	0.00305613	0.880875	-0.0504167	6964428		chr7:135838401-135838506(+)
ENSMUSG00000027598	-2.3491	Itch	E8-4	upregulated	5588626	5.52579	8.60832	0.0021136	0.880875	0.0972883	6882510	bleedingExon	chr2:155000352-155000426(+)
ENSMUSG00000024501	-2.35282	Dpysl3	E2-2	upregulated	4784808	7.02614	9.41959	0.00448322	0.880875	-0.0262717	6865100	alt-N-term	chr18:43552644-43552670(-)
ENSMUSG00000050244	-2.35357	Heatr1	E29-1	upregulated	4639395	6.61635	7.73783	0.00026071	0.880875	0.11341	6804849		chr13:12515902-12516003(+)
ENSMUSG00000040188	-2.35568	Scamp2	E1-2	upregulated	4998375	7.7695	8.3729	0.000438934	0.880875	0.26307	6989414		chr9:57408861-57408899(+)
ENSMUSG00000032657	-2.35701	Fam189b	E10-3	upregulated	4663948	7.74229	8.25982	0.0044276	0.880875	0.227067	6899212		chr3:88991998-88992042(+)
ENSMUSG00000059842	-2.35804	Zfp341	E15-1	upregulated	5503039	6.32538	7.37467	0.000234824	0.880875	0.00977194	6882474		chr2:154471445-154471869(+)
ENSMUSG00000082433	-2.37781	Gm9025	U2-1	upregulated	5360368	5.0725	6.56577	0.000442053	0.880875	0.0515478	6816087		chr13:112672465-112672551(-)
ENSMUSG00000003360	-2.3799	Ddx23	E2-1	upregulated	5352667	8.73507	9.69293	0.000125989	0.880875	0.272522	6838390		chr15:98488728-98488850(-)
ENSMUSG00000026203	-2.38678	Dnajb2	E1-1	upregulated	5403376	6.92396	9.76148	0.000542167	0.880875	0.0163453	6750616		chr1:75233027-75233091(+)
ENSMUSG00000024805	-2.40179	Pcgf5	I4-1	upregulated	5111253	4.63955	7.68536	0.00453612	0.880875	0.263631	6869414		chr19:36490516-36490787(+)
ENSMUSG00000075054	-2.40741	1600012F09Rik	U3-2	upregulated	4980454	7.89915	9.00335	0.00274971	0.880875	0.0771236	6811286		chr13:18075039-18076384(-)
ENSMUSG00000031024	-2.42841	St5	E7-1	upregulated	4430614	5.69098	6.99996	0.000428833	0.880875	0.28537	6970378		chr7:116685942-116685996(-)
ENSMUSG00000034290	-2.43088	Nek9	I10-2	upregulated	5158027	5.59559	9.04146	0.00325314	0.880875	0.158433	6802386		chr12:86659362-86659425(-)
ENSMUSG00000036120	-2.43966	Rfxank	E5-1	upregulated	4715847	7.79977	8.42121	0.00488442	0.880875	0.184589	6983163		chr8:72659250-72659285(-)
ENSMUSG00000022752	-2.45047	Tomm70a	E12-6	upregulated	4428085	7.66379	10.5528	0.000736594	0.880875	0.329661	6841739		chr16:57156229-57156623(+)
ENSMUSG00000015968	-2.46787	Cacna1d	E40-1	upregulated	4714805	9.0661	8.55918	0.00185863	0.880875	0.025284	6823659		chr14:30888317-30888410(-)
ENSMUSG00000042861	-2.46914	Kcna10	E1-1	upregulated	5364706	3.96232	6.66316	0.000262272	0.880875	-0.415067	6900290		chr3:106985930-106985978(+)
ENSMUSG00000005533	-2.47418	Igf1r	E20-1	upregulated	5588957	9.25349	9.55233	0.0018621	0.880875	0.0849703	6961279		chr7:75359807-75359922(+)
ENSMUSG00000049225	-2.47634	Pdp1	E3-1	upregulated	4470728	8.5132	11.2106	0.000345528	0.880875	-0.132902	6919739	altPromoter|bleedingExon	chr4:11892855-11892956(-)
ENSMUSG00000032584	-2.48841	Mst1r	E12-1	upregulated	5083837	3.89825	5.85033	0.00183299	0.880875	0.108234	6992274		chr9:107817601-107817721(+)
ENSMUSG00000030763	-2.49224	Lcmt1	E8-1	upregulated	5359855	7.88084	8.917	0.000887381	0.880875	0.216444	6964086		chr7:130565053-130565149(+)
ENSMUSG00000029446	-2.51942	Psph	I1-8	upregulated	5392362	6.72456	6.73476	0.00267313	0.880875	0.13537	6942176		chr5:130291538-130291562(-)
ENSMUSG00000025355	-2.52547	Mmp19	E1-2	upregulated	4961766	4.98106	6.05496	0.00470944	0.880875	0.0561333	6771703	alt-5'	chr10:128228041-128228065(+)
ENSMUSG00000074282	-2.55009	Zfp94	I6-1	upregulated	4545493	6.07712	9.04709	7.62926e-05	0.880875	0.124077	6965853	intron-retention	chr7:25088084-25088375(-)
ENSMUSG00000009741	-2.56719	Ubp1	I13-2	upregulated	4814369	7.46971	9.11989	0.00243945	0.880875	0.00775778	6992614		chr9:113878606-113878688(+)
ENSMUSG00000034040	-2.5678	Wbscr17	E11-4	upregulated	5041682	6.03855	8.44985	0.00152199	0.880875	0.110839	6942276		chr5:131349999-131350553(-)
ENSMUSG00000037686	-2.57699	Aspg	E4-1	upregulated	5465534	5.50592	6.07522	0.00109896	0.880875	0.119565	6798250		chr12:113352609-113352713(+)
ENSMUSG00000042105	-2.58561	Inpp5f	E21-1	upregulated	4414633	9.42606	9.18808	0.000151524	0.880875	-0.0504167	6964428		chr7:135835793-135835886(+)
ENSMUSG00000001349	-2.59172	Cnn1	E2-1	upregulated	4607569	4.99089	5.93556	0.00215414	0.880875	0.0444533	6987439		chr9:21905586-21905701(+)
ENSMUSG00000024965	-2.59352	Fermt3	E11-6	upregulated	4578551	5.25804	6.60711	0.00476397	0.880875	0.123833	6871276		chr19:7076262-7076312(-)
ENSMUSG00000020048	-2.59492	Hsp90b1	E7-1	upregulated	4717100	9.30009	11.5064	0.00339213	0.880875	0.0616233	6775758		chr10:86161157-86161183(-)
ENSMUSG00000017978	-2.59846	Cadps2	E7-2	upregulated	5405668	4.26419	7.49491	0.00137653	0.880875	-0.503693	6952137	bleedingExon	chr6:23531910-23532006(-)
ENSMUSG00000040667	-2.60859	Nup88	E12-2	upregulated	5568541	4.38123	9.77046	0.00247425	0.880875	0.302926	6789471		chr11:70756661-70756747(-)
ENSMUSG00000037995	-2.60961	Igsf9	E13-2	upregulated	5397502	5.87187	7.66208	0.00469371	0.880875	0.112435	6755241		chr1:174424254-174424344(+)
ENSMUSG00000032477	-2.63627	Cdc25a	E12-1	upregulated	5548195	5.3667	6.84719	0.00451719	0.880875	0.251744	6992414		chr9:109791538-109791629(+)
ENSMUSG00000020368	-2.64043	Canx	I11-1	upregulated	4870777	5.35604	12.2257	0.000445958	0.880875	0.0334356	6788020		chr11:50112190-50112265(-)
ENSMUSG00000031785	-2.64122	Gpr56	I2-4	upregulated	5471333	8.2761	10.5786	0.0044874	0.880875	0.156244	6978354		chr8:97516927-97516966(+)
ENSMUSG00000043940	-2.64587	Wdfy3	E13-1	upregulated	5161292	8.50167	10.0056	0.00040013	0.880875	0.0604804	6940431		chr5:102370511-102370629(-)
ENSMUSG00000036309	-2.64943	Skp1a	E10-2	upregulated	5093741	10.5263	10.5148	6.31663e-05	0.880875	0.115192	6780920		chr11:52059678-52059702(+)
ENSMUSG00000035919	-2.6714	Bbs9	E28-1	upregulated	5590317	8.79609	10.0343	0.00465149	0.880875	0.143001	6987470	alt-3'	chr9:22692308-22692336(+)
ENSMUSG00000021916	-2.67252	Glt8d1	I7-2	upregulated	5491535	7.01974	9.01991	0.00356322	0.880875	0.0670817	6817958		chr14:31823802-31823853(+)
ENSMUSG00000030662	-2.69715	Ipo5	E17-1	upregulated	4720118	8.23515	9.21611	1.36501e-05	0.880875	0.132226	6822191		chr14:121335686-121335711(+)
ENSMUSG00000078954	-2.69815	Arhgap8	E10-1	upregulated	4349718	3.18658	5.39933	0.00472843	0.880875	-0.0828133	6832324	cassette-exon	chr15:84596108-84596171(+)
ENSMUSG00000019699	-2.71219	Akt3	I4-1	upregulated	5083522	7.34135	11.9273	1.39889e-05	0.880875	-0.0140958	6764435		chr1:179039574-179039609(-)
ENSMUSG00000047822	-2.72827	Gm6484	U0-2	upregulated	4818972	5.70994	8.57358	0.00136667	0.880875	-0.167696	6987408		chr9:21637849-21638055(+)
ENSMUSG00000027379	-2.73489	Bub1	E8-1	upregulated	4354726	2.9865	4.54624	0.000765737	0.880875	0.102993	6890715		chr2:127647472-127647529(-)
ENSMUSG00000026131	-2.7384	Dst	I70-9	upregulated	4525753	6.38523	11.3494	0.00465226	0.880875	-0.0162129	6748525		chr1:34293607-34293986(+)
ENSMUSG00000058661	-2.74321	Gm10046	E2-3	upregulated	5067913	5.68012	5.84116	0.000964211	0.880875	0.191099	6945459		chr6:36908414-36908446(+)
ENSMUSG00000066530	-2.74789	Gm5518	E1-3	upregulated	5149495	5.56659	7.77987	0.00233755	0.880875	0.237162	6960103		chr7:49277032-49277086(+)
ENSMUSG00000026610	-2.75143	Esrrg	E12-3	upregulated	4977900	5.51756	8.23021	0.00386378	0.880875	0.0272442	6756130		chr1:190037759-190037794(+)
ENSMUSG00000022035	-2.76126	Ccdc25	U9-1	upregulated	4306753	5.04904	7.66597	0.00153195	0.880875	-0.117638	6819885		chr14:66485860-66485906(+)
ENSMUSG00000021745	-2.76948	Ptprg	E23-1	upregulated	5006005	7.06081	9.04767	0.00396951	0.880875	-0.0103017	6816951		chr14:13046163-13046297(+)
ENSMUSG00000024833	-2.77856	Pola2	I9-2	upregulated	4622756	5.53313	6.55904	0.00340807	0.880875	0.154699	6871164		chr19:5950702-5950962(-)
ENSMUSG00000024966	-2.78875	Stip1	I3-1	upregulated	4863356	4.56818	11.7447	0.00188116	0.880875	-0.0183367	6871277		chr19:7108816-7108892(-)
ENSMUSG00000033210	-2.79005	Slc9a10	E5-1	upregulated	4692117	2.95263	3.53644	0.000998511	0.880875	0.0641558	6841200		chr16:45544847-45544956(+)
ENSMUSG00000040134	-2.79435	Rdh7	U0-1	upregulated	5190372	2.94749	4.87081	0.00218259	0.880875	0.011915	6777973		chr10:127382366-127382393(-)
ENSMUSG00000030592	-2.82576	Ryr1	E40-2	upregulated	5247705	7.48499	7.91925	0.00435799	0.880875	0.325825	6966183		chr7:29862059-29862090(-)
ENSMUSG00000026812	-2.83509	Tsc1	E11-2	upregulated	5506881	6.41715	10.1722	0.00351934	0.880875	0.139263	6875969		chr2:28528523-28528882(+)
ENSMUSG00000021870	-2.8373	Slmap	E17-2	upregulated	5319683	8.86267	8.58242	0.00308498	0.880875	0.240683	6823451	cassette-exon	chr14:27249316-27249396(-)
ENSMUSG00000027961	-2.84241	Lrrc39	E7-1	upregulated	5374172	5.46539	4.9935	0.00244004	0.880875	-0.188503	6900708		chr3:116281192-116281287(+)
ENSMUSG00000030703	-2.84727	Gdpd3	E8-1	upregulated	5172938	5.9545	5.46544	0.000566077	0.880875	1.61744	6964245		chr7:133914502-133914559(+)
ENSMUSG00000035696	-2.88446	Rnf38	I11-1	upregulated	5607881	6.94503	9.79786	0.00166788	0.880875	0.140761	6921211		chr4:44154126-44154210(-)
ENSMUSG00000029868	-2.89246	Trpv6	E3-1	upregulated	5504256	4.75024	5.4364	0.00147755	0.880875	-0.0430493	6953098		chr6:41577361-41577469(-)
ENSMUSG00000033191	-2.89586	Tie1	E15-1	upregulated	5379580	5.91998	7.21723	0.0049484	0.880875	0.137556	6924894		chr4:118148430-118148526(-)
ENSMUSG00000039943	-2.89752	Plcb4	I45-4	upregulated	5374896	5.07232	7.68907	0.00375526	0.880875	0.05656	6881455		chr2:135838076-135838263(+)
ENSMUSG00000020454	-2.91271	Eif4enif1	E4-1	upregulated	5199532	7.34371	7.62825	0.00144595	0.880875	0.29514	6778278		chr11:3103633-3103660(+)
ENSMUSG00000031825	-2.91542	Crispld2	E12-1	upregulated	4920569	4.81095	5.56266	0.00139877	0.880875	0.207555	6979520		chr8:122553166-122553269(+)
ENSMUSG00000031229	-2.92082	Atrx	E15-1	upregulated	5301194	7.7458	9.08682	0.00427474	0.880875	0.11312	7018750		chrX:103051224-103051359(-)
ENSMUSG00000052581	-2.94393	Lrrtm4	E4-1	upregulated	4695212	7.86841	11.2884	0.00330656	0.880875	0.03278	6947211		chr6:80758981-80759136(+)
ENSMUSG00000048485	-2.94401	Zbtb8b	E4-2	upregulated	4979563	5.49929	7.47973	0.00165231	0.880875	0.0873042	6925562	alt-3'|cassette-exon	chr4:129103907-129104367(-)
ENSMUSG00000042185	-2.95632	Nfrkb	I12-1	upregulated	4683037	6.34952	8.06096	0.00135734	0.880875	0.108019	6987893		chr9:31208899-31209298(+)
ENSMUSG00000052833	-2.97213	Sae1	E3-1	upregulated	5398639	7.66014	9.66347	0.00064796	0.880875	0.355507	6965620		chr7:16955641-16955792(-)
ENSMUSG00000026259	-2.98823	Ngef	I12-1	upregulated	4565291	7.53716	11.1019	0.000441241	0.880875	0.0770333	6760446		chr1:89377643-89377690(-)
ENSMUSG00000058298	-3.01154	Mcm9	E5-1	upregulated	4706902	5.60662	6.90776	0.00108343	0.880875	0.229958	6774006		chr10:53339944-53340021(-)
ENSMUSG00000062822	-3.01913	4833420G17Rik	E12-1	upregulated	5276607	6.7807	7.70836	0.00354558	0.880875	0.178414	6810625		chr13:120269749-120269774(+)
ENSMUSG00000031309	-3.03658	Rps6ka3	E28-14	upregulated	4962261	6.45065	9.43019	0.00433741	0.880875	0.135635	7021571		chrX:155804605-155805904(+)
ENSMUSG00000010097	-3.04815	Nxf1	E1-1	upregulated	4686679	8.82984	9.75394	0.000756693	0.880875	0.185671	6867957		chr19:8831591-8831699(+)
ENSMUSG00000020368	-3.06141	Canx	I12-2	upregulated	4525044	4.97531	12.2257	0.000284511	0.880875	0.0334356	6788020		chr11:50111391-50111473(-)
ENSMUSG00000021731	-3.08948	Mrps30	E3-2	upregulated	5573314	6.97328	8.07348	0.00401124	0.880875	0.204223	6816371		chr13:119173377-119173447(-)
ENSMUSG00000038518	-3.10357	Jarid2	I3-26	upregulated	4929832	4.38896	9.07648	0.00396363	0.880875	0.160752	6806673		chr13:44880854-44881145(+)
ENSMUSG00000068263	-3.10816	Ccdc48	E3-2	upregulated	4783702	7.09243	7.9893	0.00429358	0.880875	0.162443	6947718		chr6:87699202-87699248(+)
ENSMUSG00000038279	-3.10902	Nop2	E11-2	upregulated	5306090	6.44318	7.94067	0.00421898	0.880875	0.160148	6949849		chr6:125089902-125089931(+)
ENSMUSG00000039842	-3.11439	Mcph1	E16-5	upregulated	4520223	5.43051	7.99864	0.00486351	0.880875	0.276093	6974480		chr8:18803059-18803119(+)
ENSMUSG00000030795	-3.11571	Fus	I12-1	upregulated	4644490	5.15833	9.45017	9.64358e-05	0.880875	-0.329622	6964374		chr7:135124853-135124916(+)
ENSMUSG00000058402	-3.14366	Zfp420	E4-3	upregulated	5492929	5.23862	6.95882	0.00206779	0.880875	0.242887	6959540		chr7:30659428-30660092(+)
ENSMUSG00000032621	-3.14787	Srek1	E3-1	upregulated	4550168	6.06249	7.65224	0.00045815	0.880875	0.0933562	6815682		chr13:104558877-104559321(-)
ENSMUSG00000071793	-3.15333	Gm10348	E4-1	upregulated	5427224	8.93155	10.6793	0.00135897	0.880875	0.02269	7008167		chr8:19997002-19997035(-)
ENSMUSG00000042105	-3.17621	Inpp5f	E22-1	upregulated	5027613	8.34411	9.18808	0.0036165	0.880875	-0.0504167	6964428		chr7:135837160-135837234(+)
ENSMUSG00000075281	-3.18918	Gm10822	I1-3	upregulated	4520771	5.41605	8.28203	0.00426882	0.880875	0.166292	6878215		chr2:73731311-73731336(+)
ENSMUSG00000028992	-3.20883	Nmnat1	E2-1	upregulated	5241468	4.9824	7.61523	0.00128651	0.880875	0.1971	6926950	cassette-exon	chr4:148853860-148854014(-)
ENSMUSG00000019769	-3.22818	Syne1	E133-1	upregulated	5468475	7.87217	10.989	0.000591652	0.880875	0.142361	6765551		chr10:5284995-5285123(+)
ENSMUSG00000036299	-3.22984	BC031181	I1-6	upregulated	4708750	7.10354	11.2822	0.00318304	0.880875	0.00147222	6862126		chr18:75167079-75167111(+)
ENSMUSG00000002064	-3.23715	Sdf2	E1-2	upregulated	5042203	6.51704	8.37248	0.00144681	0.880875	0.183641	6782682	alt-N-term	chr11:78059433-78059503(+)
ENSMUSG00000019889	-3.25383	Ptprk	I17-1	upregulated	4865565	5.42123	10.2128	0.00104655	0.880875	-0.306975	6766835		chr10:28280485-28280781(+)
ENSMUSG00000041624	-3.27886	Gucy1a2	I9-5	upregulated	5056738	8.70712	9.43421	0.00240982	0.880875	0.0603806	6986576		chr9:3900758-3901751(+)
ENSMUSG00000021687	-3.34214	Scamp1	I6-2	upregulated	5026793	5.36213	10.506	0.000271762	0.880875	0.167365	6815188		chr13:95000242-95000437(-)
ENSMUSG00000008475	-3.37282	Arpc5	I2-2	upregulated	4600510	6.59546	9.04304	0.00300592	0.880875	-0.0398567	6754086		chr1:154617504-154617980(+)
ENSMUSG00000022783	-3.38128	Spag6	E4-1	upregulated	4572563	8.14151	8.72137	0.00109197	0.880875	0.47106	6844227	alt-C-term	chr16:16792653-16792718(-)
ENSMUSG00000073386	-3.39469	9830107B12Rik	E2-1	upregulated	4610536	4.52407	5.73517	0.00127178	0.880875	-0.178387	6855820	alt-3'|altThreePrime	chr17:48282348-48282632(-)
ENSMUSG00000013662	-3.41433	Atad1	E9-1	upregulated	4968876	3.24001	10.2839	0.00035667	0.880875	0.005038	6872704		chr19:32758500-32758531(-)
ENSMUSG00000040356	-3.4208	Skiv2l	E10-1	upregulated	4832209	7.32649	9.71083	0.00199506	0.880875	0.115178	6855060		chr17:34982775-34982851(-)
ENSMUSG00000017146	-3.42624	Brca1	E15-3	upregulated	5413007	2.85404	5.5067	0.00377916	0.880875	0.0649641	6791504		chr11:101369285-101369348(-)
ENSMUSG00000071253	-3.45617	Slc25a16	E9-3	upregulated	4698473	7.58897	10.6041	0.00129368	0.880875	0.128693	6768323		chr10:62408227-62408704(+)
ENSMUSG00000038902	-3.51445	Pogz	E5-1	upregulated	4617836	5.06241	9.81788	0.00386481	0.880875	0.138569	6899613	cassette-exon	chr3:94665385-94665623(+)
ENSMUSG00000016356	-3.52944	Col20a1	E14-1	upregulated	4873127	5.31366	7.42182	0.00420777	0.880875	-0.0502257	6884237		chr2:180734404-180734481(+)
ENSMUSG00000025234	-3.53945	Arih1	I3-4	upregulated	4412179	5.70688	11.5885	0.00232307	0.880875	0.00881444	6996053		chr9:59280021-59280056(-)
ENSMUSG00000027075	-3.54263	Slc43a1	E7-1	upregulated	5214868	4.67171	7.54683	5.92848e-06	0.880875	-0.0561789	6878712		chr2:84692831-84692915(+)
ENSMUSG00000052155	-3.55097	Acvr2a	E7-1	upregulated	5559617	5.35556	7.45843	0.000596742	0.880875	0.294389	6876914		chr2:48747675-48747782(+)
ENSMUSG00000025958	-3.57581	Creb1	I4-1	upregulated	4722037	5.44003	9.96712	0.00411899	0.880875	0.118158	6750007		chr1:64605279-64605388(+)
ENSMUSG00000027652	-3.59451	Ralgapb	I1-1	upregulated	5461547	6.26394	10.655	0.00186303	0.880875	0.0864567	6882741		chr2:158237313-158237558(+)
ENSMUSG00000022811	-3.64386	Zfp148	E11-1	upregulated	5523910	7.71631	9.73859	6.26576e-05	0.880875	0.0341512	6840618		chr16:33497386-33497430(+)
ENSMUSG00000031273	-3.64597	Col4a6	E48-8	upregulated	4773626	3.36286	6.22545	0.000282082	0.880875	-0.112	7019833		chrX:137600368-137600399(-)
ENSMUSG00000035754	-3.65614	Wdr18	I2-1	upregulated	4966380	6.76468	8.51486	0.00436234	0.880875	0.151204	6769166		chr10:79423942-79424615(+)
ENSMUSG00000046207	-3.66135	Pik3r6	E7-1	upregulated	4639984	3.44841	6.53511	0.00122186	0.880875	-0.03725	6781927		chr11:68342258-68342316(+)
ENSMUSG00000040249	-3.71244	Lrp1	E34-1	upregulated	4878738	8.49077	10.8357	0.000107457	0.880875	0.168161	6777957		chr10:127009501-127009565(-)
ENSMUSG00000019779	-3.7151	Frk	E1-3	upregulated	4717738	3.95297	4.41297	0.000561745	0.880875	-0.0861189	6767094	bleedingExon|exon-region-exclusion|exon-region-exclusion|retainedIntron	chr10:34203525-34203550(+)
ENSMUSG00000015305	-3.72858	Sash1	I4-12	upregulated	5039221	5.65156	9.02122	0.00368249	0.880875	0.118596	6772009		chr10:8519275-8519527(-)
ENSMUSG00000045251	-3.74421	Zfp688	E2-1	upregulated	4790678	6.65509	7.69254	0.00481027	0.880875	-0.142717	6971358	cassette-exon|cassetteExon	chr7:134563570-134563603(-)
ENSMUSG00000029725	-3.75257	2010007H12Rik	E4-2	upregulated	4698023	5.40764	7.39978	0.00398748	0.880875	0.353244	6935091		chr5:138221256-138221288(+)
ENSMUSG00000040936	-3.75465	Ulk4	E28-1	upregulated	4427149	4.68118	7.20306	0.00180466	0.880875	0.081093	6999502		chr9:121066091-121066136(-)
ENSMUSG00000030703	-3.78037	Gdpd3	E5-1	upregulated	4487603	4.30414	5.46544	0.000200129	0.880875	1.61744	6964245		chr7:133911081-133911172(+)
ENSMUSG00000021939	-3.8102	Ctsb	I5-5	upregulated	5149192	4.78902	11.568	0.00364066	0.880875	0.055837	6819694		chr14:63755883-63755974(+)
ENSMUSG00000042705	-3.81903	Commd10	I9-3	upregulated	5585660	4.20912	8.50806	0.00265119	0.880875	-0.0939419	6860667		chr18:47268411-47268437(+)
ENSMUSG00000055923	-3.82317	Aasdh	E7-1	upregulated	5184860	4.07065	7.63679	0.00196926	0.880875	0.264673	6939315	cassette-exon	chr5:77323315-77323385(-)
ENSMUSG00000036067	-3.86795	Slc2a6	E1-2	upregulated	5362013	5.57455	8.27701	0.00412235	0.880875	0.0054925	6885514		chr2:26883349-26883415(-)
ENSMUSG00000030703	-3.88696	Gdpd3	E9-1	upregulated	4718693	3.66487	5.46544	0.00266874	0.880875	1.61744	6964245		chr7:133914681-133914715(+)
ENSMUSG00000034647	-3.93193	Ankrd12	E11-5	upregulated	4439818	6.1471	10.7555	0.00292049	0.880875	-0.130308	6856692		chr17:66335884-66336030(-)
ENSMUSG00000014177	-3.93432	Fam18b	E6-1	upregulated	4412128	6.79498	8.8529	0.00473143	0.880875	0.104837	6781607	cassette-exon	chr11:62705469-62705559(+)
ENSMUSG00000070425	-3.93636	Trpc2	E8-11	upregulated	4691491	5.80013	6.9357	0.00103737	0.880875	0.375771	6969899		chr7:109227520-109227607(+)
ENSMUSG00000024943	-3.95305	Smc5	E23-1	upregulated	4656356	3.96741	8.03369	0.00186248	0.880875	0.216439	6872203		chr19:23288245-23288303(-)
ENSMUSG00000019878	-3.96358	Hsf2	E6-1	upregulated	4468065	5.01902	7.94325	6.41365e-05	0.880875	0.348773	6768065		chr10:57221182-57221229(+)
ENSMUSG00000052566	-3.98274	Hook2	I21-1	upregulated	5313968	4.35171	6.62709	0.000539248	0.880875	0.126311	6977779		chr8:87525981-87526100(+)
ENSMUSG00000089774	-3.99867	Slc5a3	E2-4	upregulated	4756932	7.3589	8.79921	0.00255162	0.880875	0.0621776	6843208		chr16:92079251-92079318(+)
ENSMUSG00000028057	-4.06833	Rit1	I2-1	upregulated	4431084	5.79104	8.24629	0.00145425	0.880875	0.201097	6899153		chr3:88525296-88525322(+)
ENSMUSG00000022022	-4.1178	Mtrf1	I6-2	upregulated	5348486	3.70544	6.02149	0.00317983	0.880875	0.219889	6820563		chr14:79809362-79809545(+)
ENSMUSG00000025968	-4.12319	Ndufs1	I5-4	upregulated	5238058	5.41719	8.90232	0.00383171	0.880875	0.0146178	6759248		chr1:63214090-63214308(-)
ENSMUSG00000064125	-4.1357	BC068157	I6-1	upregulated	4476798	5.49505	7.82287	0.00268327	0.880875	-0.114507	6980119		chr8:4211079-4211620(-)
ENSMUSG00000019792	-4.20573	Trmt11	E3-1	upregulated	4618195	5.5179	6.965	0.000893333	0.880875	0.239454	6773067		chr10:30313925-30313983(-)
ENSMUSG00000026074	-4.221	Map4k4	U34-5	upregulated	4358187	5.61196	9.46262	0.00054625	0.880875	0.0355864	6748877		chr1:40084676-40084750(+)
ENSMUSG00000090063	-4.29855	Dlx6os1	I1-1	upregulated	5178772	3.70057	8.48943	0.00154801	0.880875	-0.0362083	6951481		chr6:6818308-6818464(-)
ENSMUSG00000031732	-4.32369	Phlpp2	E2-3	upregulated	5280487	6.07332	8.42628	0.00120859	0.880875	0.192577	6979065		chr8:112400907-112400978(+)
ENSMUSG00000084976	-4.45621	Gm16889	I6-26	upregulated	5102526	2.84448	2.96169	0.00163522	0.880875	0.0288133	6926744		chr4:146432551-146432582(-)
ENSMUSG00000004415	-4.47139	Emid2	E9-1	upregulated	5519746	5.60421	6.86623	0.00493538	0.880875	-0.150333	6942503	cassette-exon	chr5:137227572-137227596(-)
ENSMUSG00000026313	-4.51731	Hdac4	E6-2	upregulated	4895334	4.37995	8.94135	0.00348493	0.880875	-0.133366	6760711		chr1:93903030-93903253(-)
ENSMUSG00000041438	-4.61835	Cirh1a	I9-3	upregulated	5584988	5.28105	9.01388	0.00407983	0.880875	0.139866	6978935		chr8:109433059-109433283(+)
ENSMUSG00000020668	-4.63751	Kif3c	E9-6	upregulated	5061472	6.46734	10.1287	0.0023704	0.880875	0.0401633	6792931		chr12:3406439-3406464(+)
ENSMUSG00000032537	-4.68139	Ephb1	U16-5	upregulated	5110435	3.82476	10.1457	0.00375028	0.880875	-0.0757189	6998327		chr9:101815641-101815877(-)
ENSMUSG00000030088	-4.83538	Aldh1l1	E9-1	upregulated	4675667	5.46241	8.43919	0.00361932	0.880875	0.268587	6947936	alt-N-term	chr6:90516633-90516664(+)
ENSMUSG00000001794	-4.84947	Capns1	E1-1	upregulated	4765857	6.40226	11.1651	0.00289548	0.880875	0.00906667	6966258	altPromoter	chr7:30980092-30980183(-)
ENSMUSG00000039470	-4.91803	Zdhhc2	E16-1	upregulated	5445984	6.00487	11.4369	0.000230136	0.880875	0.0265567	6975613	alt-C-term	chr8:41595430-41595484(+)
ENSMUSG00000019820	-5.03744	Utrn	I65-1	upregulated	4802472	3.47225	7.00794	0.00173812	0.880875	0.0716478	6772193		chr10:12162628-12162982(-)
ENSMUSG00000035944	-5.13225	Ttc38	E1-1	upregulated	4857158	5.42442	7.87004	0.000759094	0.880875	0.252616	6832393		chr15:85662772-85662849(+)
ENSMUSG00000054920	-5.13863	Klhl5	E2-1	upregulated	5353834	5.0854	9.94449	0.0027155	0.880875	0.0691258	6931229		chr5:65522370-65522444(+)
ENSMUSG00000030852	-5.19216	Tacc2	I5-1	upregulated	4466341	2.67607	7.92646	0.00196812	0.880875	0.19586	6964517		chr7:137810364-137810396(+)
ENSMUSG00000045410	-5.22047	Akr1e1	E1-2	upregulated	5240395	4.85281	8.55823	0.00327154	0.880875	-0.184479	6810717	alt-N-term	chr13:4608343-4608369(-)
ENSMUSG00000023011	-5.34121	Faim2	E1-5	upregulated	4653133	8.3769	9.73109	0.000443159	0.880875	0.0643304	6838460		chr15:99358027-99358051(-)
ENSMUSG00000034723	-5.44584	Tmx4	U8-2	upregulated	5266760	4.73054	12.032	0.0035281	0.880875	0.0602567	6891213		chr2:134418335-134418555(-)
ENSMUSG00000020432	-5.47712	Tcn2	E12-2	upregulated	5119194	6.61065	9.53126	0.00441514	0.880875	0.377717	6785632		chr11:3817445-3817650(-)
ENSMUSG00000032557	-5.51542	Uba5	I3-3	upregulated	5425831	4.67799	9.94545	0.000484565	0.880875	0.0612278	6998428		chr9:103960735-103960761(-)
ENSMUSG00000039756	-5.56306	Dnttip2	E7-1	upregulated	5185045	3.13857	7.3605	0.00428773	0.880875	0.257481	6900993		chr3:121987975-121988010(+)
ENSMUSG00000045983	-5.60173	Eif4g1	E31-2	upregulated	4689314	5.15788	10.4562	0.0019876	0.880875	-0.0460483	6839956		chr16:20689458-20689625(+)
ENSMUSG00000027951	-5.63455	Adar	I5-1	upregulated	5313713	6.31532	9.71463	0.0024861	0.880875	0.0812675	6899262		chr3:89542606-89542974(+)
ENSMUSG00000031517	-5.69407	Gpm6a	I2-2	upregulated	4766632	5.8994	11.882	0.00185616	0.880875	0.0186773	6976214		chr8:56129358-56129721(+)
ENSMUSG00000035126	-5.69483	Wdr78	E18-1	upregulated	4689175	4.85895	7.04218	0.00461092	0.880875	0.0197348	6924017		chr4:102711912-102711946(-)
ENSMUSG00000025958	-5.88207	Creb1	E7-1	upregulated	5206381	3.80779	9.96712	0.0039018	0.880875	0.118158	6750007	cassette-exon	chr1:64608327-64608409(+)
ENSMUSG00000031833	-6.0097	Mast3	I2-2	upregulated	4605958	6.10043	10.0585	0.000845202	0.880875	0.183194	6983226		chr8:73317469-73317737(-)
ENSMUSG00000038290	-6.06781	Smg6	I12-11	upregulated	5102773	3.18682	8.33864	0.00408786	0.880875	0.051015	6782415		chr11:74849533-74849853(+)
ENSMUSG00000034042	-6.2454	Gpbp1l1	E11-1	upregulated	4693334	4.59283	10.2423	0.000235423	0.880875	0.0906556	6916562		chr4:116262816-116262841(+)
ENSMUSG00000040928	-6.62173	S100pbp	I3-1	upregulated	5195165	2.51776	9.16544	0.000415085	0.880875	0.0977811	6925549	intron-retention	chr4:128858879-128858922(-)
ENSMUSG00000021693	-6.76625	Kif2a	E22-1	upregulated	4542637	6.81608	8.98429	0.00388553	0.880875	-0.00578667	6815797		chr13:107755158-107755182(-)
ENSMUSG00000037243	-6.79483	Zfp692	U10-3	upregulated	4971198	4.12842	9.77427	0.000659824	0.880875	0.0720183	6781252		chr11:58128592-58128621(+)
ENSMUSG00000035674	-6.95843	Ndufa3	I2-1	upregulated	5143723	2.15956	12.2222	0.00337813	0.880875	0.028635	6972862		chr7:3569743-3569768(+)
ENSMUSG00000026490	-7.03415	Cdc42bpa	I17-1	upregulated	4927618	5.20559	11.7271	0.000982109	0.880875	0.06313	6755642		chr1:182014880-182015079(+)
ENSMUSG00000058756	-7.04302	Thra	I16-1	upregulated	4932358	6.04302	11.4039	0.000280327	0.880875	0.024725	6784042		chr11:98629101-98629422(+)
ENSMUSG00000042213	-7.32007	Anubl1	E5-2	upregulated	4962269	1.8565	7.54859	0.00117228	0.880875	0.0840933	6949272	cassette-exon|cassetteExon	chr6:116234801-116234825(+)
ENSMUSG00000032872	-7.63278	Cyb5r4	E18-1	upregulated	4334277	5.93579	9.30048	0.00249547	0.880875	-0.0284791	6991128	alt-C-term|altPromoter	chr9:86971669-86971696(+)
ENSMUSG00000039375	-8.02967	Wdr17	U0-4	upregulated	4566305	3.45642	10.4271	0.00483349	0.880875	0.110242	6982585		chr8:55965615-55965719(-)
ENSMUSG00000071253	-8.1888	Slc25a16	I1-2	upregulated	5419429	4.54925	10.6041	0.00259936	0.880875	0.128693	6768323		chr10:62390784-62390841(+)
ENSMUSG00000028937	-8.27813	Acot7	E4-4	upregulated	4875125	3.29374	11.5127	0.00262239	0.880875	0.0823283	6919012	alt-5'|cassette-exon	chr4:151574093-151574148(+)
ENSMUSG00000063063	-8.39141	Ctnna2	I21-1	upregulated	4883556	2.14845	10.5321	0.00494198	0.880875	0.00151611	6954792		chr6:76849547-76849627(-)
ENSMUSG00000029755	-9.47067	Dlx5	E3-4	upregulated	5066343	8.05565	8.42967	0.00062231	0.880875	0.740515	6951483		chr6:6827920-6828147(-)
ENSMUSG00000031922	-12.1135	Cep57	E11-4	upregulated	5345278	1.70595	7.55026	0.00168488	0.880875	0.234403	6993431		chr9:13612632-13612656(-)
ENSMUSG00000092012	-12.4242	AC153386.1	E1-5	upregulated	5080607	3.49558	6.40786	0.00135967	0.880875	0.354835	6946177		chr6:50559825-50559849(+)
HD-TLS+/- vs HD-TLS+/+ 8w Str
Ensembl	FIRMA fold change	symbol	exons	regulation_call	probeset	baseline_ probeset_exp	constitutive_ baseline_exp	FIRMA_ raw p value	FIRMA_adjp	gene-expression-change	transcript cluster ID	exon annotations	probeset location
ENSMUSG00000031667	12.713	Aktip	I5-2	downregulated	4993288	7.66912	11.0677	0.00171422	0.810427	-0.0317214	6984214		chr8:93653705-93653731(-)
ENSMUSG00000005893	10.4949	Nr2c2	I3-5	downregulated	5591299	5.69477	9.81598	0.00122332	0.79373	-0.0895667	6948038		chr6:92086184-92086208(+)
ENSMUSG00000003279	10.1723	Dlgap1	I3-7	downregulated	4536889	4.60207	10.9746	0.00460194	0.810427	0.0202483	6851927		chr17:70592446-70592473(+)
ENSMUSG00000030539	9.26881	Sema4b	U16-1	downregulated	4417107	5.41801	8.25171	0.000547971	0.770778	-0.0676922	6961977		chr7:87371336-87371362(+)
ENSMUSG00000078498	9.18949	Gm13147	E4-1	downregulated	4333305	7.97842	6.57332	0.00353259	0.810427	-0.935306	6918605	cassette-exon	chr4:146705380-146705408(+)
ENSMUSG00000026000	9.04921	Lancl1	I3-8	downregulated	5465046	7.69804	10.7056	0.000677656	0.770778	0.044035	6759468		chr1:67058081-67058274(-)
ENSMUSG00000055567	8.84079	Unc80	I52-2	downregulated	4826858	6.78938	11.3057	0.000469224	0.770778	-0.0104867	6750146	intron-retention	chr1:66717052-66717194(+)
ENSMUSG00000015709	8.78308	Arnt2	I5-4	downregulated	5133548	3.42369	10.3509	0.00129283	0.7962	-0.28198	6969021		chr7:91513119-91513147(-)
ENSMUSG00000037475	8.76737	Thoc2	E38-3	downregulated	4613573	4.17363	8.68526	5.00991e-05	0.658362	-0.0894889	7016520	atacIntron	chrX:39156449-39156618(-)
ENSMUSG00000040351	8.27933	Ankib1	I5-5	downregulated	4469591	4.94935	10.1029	0.00216968	0.810427	-0.0748306	6935910		chr5:3747819-3748051(-)
ENSMUSG00000026466	8.04196	Tor1aip1	E9-1	downregulated	4780409	7.40529	8.27428	6.60158e-05	0.658362	0.180278	6763240	cassette-exon|cassetteExon	chr1:157867101-157867140(-)
ENSMUSG00000032968	7.98389	Inha	E2-5	downregulated	4876947	6.01125	8.35511	1.34008e-05	0.658362	-0.193302	6750639		chr1:75506899-75506923(+)
ENSMUSG00000028567	7.91151	Txndc12	I2-1	downregulated	4407970	4.77555	8.86878	0.00181782	0.810427	0.0240517	6916218		chr4:108519117-108519156(+)
ENSMUSG00000032293	7.83219	Ireb2	I5-3	downregulated	4754896	3.96199	9.00689	0.00353618	0.810427	-0.0851229	6989230		chr9:54732930-54732957(+)
ENSMUSG00000046201	7.69576	Scaf8	I27-6	downregulated	5365514	5.22582	9.67737	0.00287849	0.810427	0.0106871	6848367		chr17:3303532-3303561(+)
ENSMUSG00000056553	7.47495	Ptprn2	E14-1	downregulated	5483047	6.3788	11.9103	0.00324246	0.810427	0.0570322	6798404	cassette-exon	chr12:118285572-118285597(+)
ENSMUSG00000040591	7.25577	1110051M20Rik	I4-7	downregulated	5278220	4.82587	10.4644	0.00231589	0.810427	-0.0436	6888766		chr2:91239428-91239549(-)
ENSMUSG00000042744	7.08086	Gm15800	I63-2	downregulated	5025015	6.09303	10.4994	0.000825171	0.778154	-0.005128	6934044		chr5:121802388-121802640(+)
ENSMUSG00000014232	7.04072	Cluap1	E3-1	downregulated	4572294	3.7539	8.21026	0.00394615	0.810427	-0.0532617	6839008	alt-N-term	chr16:3908821-3908863(+)
ENSMUSG00000021087	7.03131	Rtn1	I3-8	downregulated	5427591	4.72737	12.7154	0.000793663	0.770778	-0.0609317	6801636		chr12:73366814-73367009(-)
ENSMUSG00000020181	6.89107	Nav3	I4-3	downregulated	4489337	4.35884	9.2823	0.00465616	0.810427	0.0179822	6776928		chr10:109433384-109433611(-)
ENSMUSG00000021662	6.70618	Rgnef	I42-2	downregulated	4950203	4.91069	8.96949	0.0012365	0.79373	-0.024143	6815382		chr13:98687577-98687624(-)
ENSMUSG00000024993	6.68803	Fam45a	E9-1	downregulated	5318981	6.58971	9.81816	0.0035785	0.810427	0.231433	6870891		chr19:60906535-60906689(+)
ENSMUSG00000031604	6.66987	Sc4mol	E9-3	downregulated	5104399	5.66089	9.44353	0.00314973	0.810427	-0.0257733	6982921		chr8:67196981-67197015(-)
ENSMUSG00000019494	6.66882	Cops6	E1-3	downregulated	5377038	6.72631	11.5431	0.000720605	0.770778	-0.0382783	6935116	bleedingExon|exon-region-exclusion|exon-region-exclusion|retainedIntron	chr5:138602420-138602506(+)
ENSMUSG00000040560	6.48541	Wdr7	I12-1	downregulated	4767355	5.63229	10.5682	0.00203051	0.810427	0.00625067	6861526		chr18:63899904-63899996(+)
ENSMUSG00000008683	6.47304	Rps15a	E6-2	downregulated	4933017	6.76321	8.12906	0.000615405	0.770778	0.100307	6970821		chr7:125252621-125252665(-)
ENSMUSG00000001441	6.3588	Npepps	E18-2	downregulated	4920034	4.68627	9.90406	0.00241542	0.810427	-0.1881	6791175		chr11:97085828-97085972(-)
ENSMUSG00000022100	6.20699	Xpo7	I3-13	downregulated	4708019	4.70408	9.6091	0.00039706	0.770778	-0.0765129	6825717		chr14:71104719-71104771(-)
ENSMUSG00000029016	6.1471	Clcn6	I6-2	downregulated	5370646	7.18073	10.2004	0.000391071	0.770778	-0.0599556	6926852		chr4:147399750-147400539(-)
ENSMUSG00000047657	6.13725	Crry-ps	U1-3	downregulated	5381589	5.74793	9.90267	4.308e-05	0.658362	0.27109	6983359		chr8:76274039-76274064(-)
ENSMUSG00000026042	6.10213	Col5a2	E53-1	downregulated	4970420	7.91179	6.69282	0.00382064	0.810427	-0.498429	6758414		chr1:45433608-45433691(-)
ENSMUSG00000033799	6.07914	BC016423	E7-1	downregulated	5000107	5.64412	7.97176	0.00324632	0.810427	-0.180309	6810659		chr13:3594757-3594842(-)
ENSMUSG00000068328	6.00883	Aup1	E6-4	downregulated	5345235	7.31627	11.2135	0.00249237	0.810427	0.0586317	6947382		chr6:83007353-83007385(+)
ENSMUSG00000031805	5.89502	Jak3	E24-2	downregulated	4744712	5.76566	6.29474	0.00483569	0.810427	0.094445	6977096		chr8:74214280-74214387(+)
ENSMUSG00000032086	5.87545	Bace1	I3-1	downregulated	4320328	5.54553	10.7273	0.00459691	0.810427	-0.0242011	6988741		chr9:45662280-45662622(+)
ENSMUSG00000062518	5.82369	Zfp534	E4-3	downregulated	4418292	8.15711	5.96979	0.000100456	0.729685	-0.271953	6926806		chr4:147049968-147049999(-)
ENSMUSG00000025453	5.77769	Nnt	I33-4	downregulated	5448519	6.59099	8.27567	0.00389598	0.810427	0.193576	6816413		chr13:120138506-120138866(-)
ENSMUSG00000000326	5.71506	Comt	E7-3	downregulated	4989545	9.29131	10.3203	0.00276594	0.810427	0.0629717	6844334		chr16:18407218-18407371(-)
ENSMUSG00000062234	5.56608	Gak	I25-1	downregulated	5556047	7.08995	11.4191	0.0035826	0.810427	-0.0154058	6940930		chr5:109003921-109004331(-)
ENSMUSG00000033053	5.56449	1700028P14Rik	E4-1	downregulated	5188119	5.29439	6.30001	0.00378539	0.810427	-0.279702	6872206		chr19:23666620-23666648(-)
ENSMUSG00000008658	5.5376	Rbfox1	I8-20	downregulated	4489454	9.6694	11.5791	0.000382271	0.770778	-0.0293872	6839135		chr16:7217822-7217899(+)
ENSMUSG00000024070	5.51382	Prkd3	I4-2	downregulated	5235718	4.58421	7.53382	0.00293027	0.810427	0.0536573	6857441		chr17:79397396-79397563(-)
ENSMUSG00000022680	5.49025	Pdxdc1	E28-5	downregulated	4533364	9.70348	9.05465	0.00117445	0.793102	0.161138	6911093	alternative_polyA|bleedingExon	chr16:13836005-13836190(-)
ENSMUSG00000029328	5.41692	Hnrpdl	E7-3	downregulated	4921109	4.97	10.2394	0.000360566	0.770778	-0.102517	6940331		chr5:100462605-100462674(-)
ENSMUSG00000032405	5.40604	Pias1	I1-8	downregulated	4482098	5.07233	10.092	0.00179894	0.810427	-0.00833833	6996228		chr9:62803396-62803610(-)
ENSMUSG00000025321	5.31014	Itgb8	I8-4	downregulated	4785687	5.71753	9.43174	0.00191866	0.810427	-0.075356	6804185		chr12:120415022-120415192(-)
ENSMUSG00000032116	5.30125	Stt3a	I7-1	downregulated	5389170	2.80995	11.0022	0.00474575	0.810427	-0.0347822	6994667		chr9:36561450-36561786(-)
ENSMUSG00000055067	5.25406	Smyd3	I1-17	downregulated	5298131	5.66123	9.2313	0.00118375	0.793102	-0.0526589	6764545		chr1:181393294-181393430(-)
ENSMUSG00000042903	5.24433	Foxo4	E4-3	downregulated	5587280	5.15492	7.65383	0.00183587	0.810427	-0.0744044	7012860		chrX:98455976-98456149(+)
ENSMUSG00000006931	5.203	Leprel4	E8-2	downregulated	4548901	5.57977	7.82576	0.000171565	0.765714	-0.109259	6791423	alternative_polyA	chr11:100269548-100269994(-)
ENSMUSG00000036002	5.20152	B230312A22Rik	E6-1	downregulated	4776983	5.76406	8.03891	0.00375472	0.810427	0.13277	6921131	alt-N-term	chr4:43052158-43052545(-)
ENSMUSG00000001211	5.19228	Agpat3	I11-1	downregulated	5276002	6.38498	10.3575	0.000111259	0.765714	-0.00427111	6775250		chr10:77746407-77746672(-)
ENSMUSG00000020598	5.16631	Nrcam	I8-1	downregulated	5526522	4.2334	10.586	0.00179913	0.810427	-0.06977	6794766		chr12:45641437-45641724(+)
ENSMUSG00000086147	5.15501	Gm13150	E5-1	downregulated	4355489	5.29836	4.41722	0.000663751	0.770778	0.485873	6918547		chr4:146363039-146363080(+)
ENSMUSG00000072531	5.15364	Gm6755	U0-1	downregulated	4683854	5.80001	9.60705	0.00331479	0.810427	-0.01791	6774676		chr14:53795987-53796049(-)
ENSMUSG00000028309	5.14636	Rnf20	U21-1	downregulated	5490485	6.54282	9.314	0.00214997	0.810427	0.104813	6913394		chr4:49669767-49669866(+)
ENSMUSG00000024122	5.11753	Pdpk1	E5-1	downregulated	4901365	6.08551	10.7114	0.00355245	0.810427	-0.208232	6854320	alt-N-term	chr17:24257637-24257723(-)
ENSMUSG00000086212	5.09591	Gm13845	I4-1	downregulated	4561842	5.00101	7.58668	0.00489144	0.810427	0.0959533	6952486		chr6:31331986-31332101(-)
ENSMUSG00000035877	5.09358	Zhx3	I3-4	downregulated	5487223	4.78137	9.56939	0.00166362	0.810427	-0.0505789	6892723		chr2:160666684-160666896(-)
ENSMUSG00000041769	5.07563	Ppp2r2d	I4-1	downregulated	5533648	6.464	8.49643	0.00317059	0.810427	-0.0307217	6965015		chr7:146052567-146052592(+)
ENSMUSG00000019132	5.07472	BC005537	E5-6	downregulated	5072291	5.9566	10.2344	0.00409093	0.810427	-0.0941408	6805450		chr13:24906385-24906413(+)
ENSMUSG00000028059	5.05732	Arhgef2	U27-3	downregulated	5044680	5.52512	9.45405	0.000618799	0.770778	0.00861077	6899148		chr3:88453553-88453764(+)
ENSMUSG00000023873	5.04416	1700010I14Rik	E10-1	downregulated	4785870	5.98143	6.77448	0.000324848	0.770778	-0.175356	6848608		chr17:9198057-9198082(+)
ENSMUSG00000063808	5.02827	Gpatch1	E9-1	downregulated	5183041	6.69041	9.06567	0.000201265	0.765714	0.00655	6966487		chr7:36084278-36084317(-)
ENSMUSG00000055567	5.00673	Unc80	E8-4	downregulated	4621311	9.47927	11.3057	0.000488899	0.770778	-0.0104867	6750143		chr1:66550275-66550332(+)
ENSMUSG00000022770	4.97965	Dlg1	I5-28	downregulated	5431390	4.77327	10.7494	0.000568395	0.770778	-0.188658	6840507		chr16:31693501-31693827(+)
ENSMUSG00000039852	4.91066	Rere	I8-4	downregulated	4792373	5.48	10.0319	0.00431506	0.810427	-0.068605	6918863		chr4:149861666-149861804(+)
ENSMUSG00000028914	4.8981	Casp9	E11-1	downregulated	5421394	7.90348	8.34199	0.000634289	0.770778	-0.74377	6918205		chr4:141369530-141369572(+)
ENSMUSG00000020070	4.88116	Rufy2	I8-1	downregulated	4715961	6.70064	9.88808	0.000644774	0.770778	-0.00995444	6768326		chr10:62457563-62457690(+)
ENSMUSG00000019769	4.84605	Syne1	I3-15	downregulated	5216472	7.44225	10.6549	0.00451658	0.810427	-0.0470006	6765533		chr10:4862382-4862689(+)
ENSMUSG00000035236	4.82252	Scai	I3-2	downregulated	4575481	4.79239	9.00178	0.00335757	0.810427	-0.0325117	6886203		chr2:38994161-38994210(-)
ENSMUSG00000040188	4.76892	Scamp2	I7-2	downregulated	5387220	5.14291	8.92887	0.00264599	0.810427	-0.0248647	6989414		chr9:57432783-57432810(+)
ENSMUSG00000022680	4.76876	Pdxdc1	E28-4	downregulated	4933701	8.22045	9.05465	0.000448876	0.770778	0.161138	6911093	bleedingExon	chr16:13836452-13836478(-)
ENSMUSG00000037112	4.76461	Sik2	I3-7	downregulated	5496497	6.92711	9.46792	0.00263762	0.810427	-0.00863733	6995534		chr9:50793387-50794381(-)
ENSMUSG00000022940	4.75358	Pigp	E4-1	downregulated	4471437	6.53574	10.3288	0.00437858	0.810427	0.111688	6848080		chr16:94587115-94587521(-)
ENSMUSG00000041020	4.71767	Mtap7d2	I11-1	downregulated	4794837	6.09473	9.71292	0.00118896	0.79373	-0.135382	7014819		chrX:155926933-155927181(+)
ENSMUSG00000039419	4.71262	Cntnap2	I8-2	downregulated	4965818	5.39394	10.3913	0.00359491	0.810427	-0.14761	6945914		chr6:45992041-45992584(+)
ENSMUSG00000001227	4.71124	Sema6b	E17-1	downregulated	5300428	7.49666	9.51734	0.00361807	0.810427	-0.00346019	6856204		chr17:56264760-56264784(-)
ENSMUSG00000055567	4.70948	Unc80	E8-3	downregulated	4877244	10.3739	11.3057	0.00070731	0.770778	-0.0104867	6750143		chr1:66550216-66550240(+)
ENSMUSG00000025439	4.69487	Clns1a	E3-1	downregulated	4881448	8.82795	8.63823	0.00438863	0.810427	-0.53856	6962773		chr7:104860249-104860276(+)
ENSMUSG00000045917	4.69409	6330416G13Rik	E14-8	downregulated	5474359	5.30154	8.71909	0.00436774	0.810427	0.0107678	6914029		chr4:63247284-63247372(+)
ENSMUSG00000002325	4.6162	Irf9	I6-1	downregulated	5233261	6.08861	9.00722	0.00289005	0.810427	0.0940622	6819258	intron-retention	chr14:56225292-56225356(+)
ENSMUSG00000026111	4.55576	Unc50	E6-3	downregulated	5437434	4.90181	9.33203	0.00459097	0.810427	0.11296	6748701		chr1:37495870-37495928(+)
ENSMUSG00000090112	4.53728	Shprh	E26-1	downregulated	4830095	4.82103	9.05713	0.00314605	0.810427	-0.0961248	6765971	altPromoter|bleedingExon	chr10:10924861-10924910(+)
ENSMUSG00000022265	4.51243	Ank	I6-1	downregulated	5258416	6.38413	10.6698	0.00119311	0.79373	-0.0772567	6829360		chr15:27494796-27494989(+)
ENSMUSG00000024382	4.48285	Ercc3	I13-1	downregulated	5443018	8.02709	9.38105	0.00463146	0.810427	0.236135	6859811		chr18:32428973-32429280(+)
ENSMUSG00000001829	4.47452	Clpb	I11-4	downregulated	4789607	5.71893	9.67033	0.00078447	0.770778	0.0199117	6963011		chr7:108904602-108904754(+)
ENSMUSG00000061458	4.45729	Nol10	E14-1	downregulated	5110639	5.51376	7.28011	0.000603978	0.770778	-0.177564	6793674		chr12:17408947-17408986(+)
ENSMUSG00000027227	4.45592	Sord	I1-3	downregulated	5245280	6.1883	8.76318	0.00434441	0.810427	-0.0179494	6880683		chr2:122064015-122064065(+)
ENSMUSG00000052488	4.4123	Cherp	I17-1	downregulated	4476281	5.72305	9.09208	0.00117889	0.793102	0.0048893	6983327		chr8:74985592-74985619(-)
ENSMUSG00000027200	4.37885	Sema6d	I4-10	downregulated	4528411	4.97852	9.98825	0.000675069	0.770778	0.0512886	6880776		chr2:124245190-124245524(+)
ENSMUSG00000020385	4.35072	Clk4	E13-1	downregulated	5518420	5.07273	10.2832	0.00238062	0.810427	-0.103068	6780855		chr11:51093689-51093787(+)
ENSMUSG00000026620	4.30084	Mark1	E10-1	downregulated	4480915	9.05874	9.40824	0.00467549	0.810427	-0.129592	6764841		chr1:186739965-186740017(-)
ENSMUSG00000086543	4.29154	4933406C10Rik	E3-1	downregulated	4317539	5.2469	6.02203	0.00446269	0.810427	-0.433709	6799950	cassette-exon	chr12:33627199-33627263(-)
ENSMUSG00000022696	4.28548	Sidt1	E23-1	downregulated	5394411	6.21818	8.08132	0.00282267	0.810427	0.220307	6845933	alt-3'|altPromoter|bleedingExon	chr16:44255148-44255204(-)
ENSMUSG00000053641	4.27593	Dennd4a	I1-5	downregulated	5340916	2.75502	10.4719	0.00238121	0.810427	-0.0488133	6989901		chr9:64670709-64670740(+)
ENSMUSG00000026042	4.27342	Col5a2	E52-1	downregulated	5322485	5.84791	6.69282	8.20347e-05	0.664636	-0.498429	6758414		chr1:45435165-45435327(-)
ENSMUSG00000061080	4.26744	Lsamp	I1-183	downregulated	5146860	6.8775	10.9104	0.00222834	0.810427	-0.0530992	6840952		chr16:40777412-40777731(+)
ENSMUSG00000087462	4.26151	Gm2200	E1-2	downregulated	4932224	5.64271	5.4941	0.00108264	0.793102	-0.201058	7010586		chrX:28317312-28317347(+)
ENSMUSG00000039616	4.24085	Mocos	E2-1	downregulated	5021636	3.06793	6.51821	0.000585052	0.770778	0.000430303	6859473		chr18:24818547-24818573(+)
ENSMUSG00000020608	4.20693	Smc6	E23-1	downregulated	4523410	4.53878	7.51461	0.00342313	0.810427	-0.216157	6793370		chr12:11312897-11312929(+)
ENSMUSG00000030873	4.20672	Scnn1b	E8-1	downregulated	4529350	4.83497	5.11738	0.00125084	0.79373	-0.144683	6964012		chr7:129057748-129057836(+)
ENSMUSG00000029559	4.19513	2210016L21Rik	E2-2	downregulated	5144079	6.76771	10.0264	0.00247816	0.810427	0.178495	6933628	alt-5'	chr5:115395845-115395916(+)
ENSMUSG00000021843	4.16804	Ktn1	I31-3	downregulated	5536725	5.70447	8.16148	0.00386235	0.810427	-0.119059	6818722		chr14:48331929-48332048(+)
ENSMUSG00000022770	4.16464	Dlg1	I5-113	downregulated	4719543	6.80514	10.7494	0.00285469	0.810427	-0.188658	6840507		chr16:31742402-31742489(+)
ENSMUSG00000034377	4.14217	Tulp4	I8-6	downregulated	4328508	4.70649	11.2098	0.00184958	0.810427	-0.077145	6848513		chr17:6152001-6152088(+)
ENSMUSG00000037138	4.11866	Aff3	I12-2	downregulated	4654793	6.36944	9.30684	0.00397198	0.810427	-0.0100633	6758001		chr1:38389572-38389834(-)
ENSMUSG00000022781	4.11073	Pak2	I1-3	downregulated	4526837	5.71273	10.0809	0.000314039	0.770778	-0.00746667	6845146		chr16:32076583-32076933(-)
ENSMUSG00000053580	4.10858	Tanc2	I5-12	downregulated	5536836	7.77129	8.54813	0.00113279	0.793102	0.0513389	6784578		chr11:105614347-105614445(+)
ENSMUSG00000022100	4.08475	Xpo7	I26-4	downregulated	5139237	4.6185	9.6091	0.00239536	0.810427	-0.0765129	6825717		chr14:71069808-71069896(-)
ENSMUSG00000023036	4.0763	Pcdhga11	E18-2	downregulated	4952562	9.70409	12.01	0.00170639	0.810427	0.03422	6860138	alt-N-term	chr18:37915793-37917978(+)
ENSMUSG00000027012	4.05107	Dync1i2	E6-3	downregulated	4844429	5.6645	10.0447	0.0027663	0.810427	-0.00850667	6878000		chr2:71068505-71068602(+)
ENSMUSG00000028072	3.99019	Ntrk1	E13-2	downregulated	4611905	5.06061	6.87054	0.00057462	0.770778	-0.115528	6906674		chr3:87585683-87585735(-)
ENSMUSG00000031093	3.97662	Dock11	E19-1	downregulated	4468027	5.34122	7.38736	0.000340586	0.770778	-0.171854	7010644		chrX:33527490-33527574(+)
ENSMUSG00000045438	3.96297	Cox19	I3-1	downregulated	4443066	6.79453	9.94933	0.000920459	0.787048	-0.02351	6942672		chr5:139817142-139817167(-)
ENSMUSG00000030058	3.94602	Copg	I11-2	downregulated	4873640	6.15751	11.3664	0.000512399	0.770778	-0.0860108	6947737		chr6:87846581-87846621(+)
ENSMUSG00000045867	3.92283	Cradd	I2-1	downregulated	5587789	5.26314	6.47072	0.00312187	0.810427	0.240323	6776173		chr10:94785534-94785567(-)
ENSMUSG00000035934	3.91678	Pknox2	I2-2	downregulated	4948293	6.33527	8.93476	0.00114683	0.793102	0.0066275	6994673		chr9:36946554-36946698(-)
ENSMUSG00000027630	3.90737	Tbl1xr1	I4-15	downregulated	4375618	5.5824	9.74701	0.00403365	0.810427	-0.0832753	6896124		chr3:22044027-22044316(+)
ENSMUSG00000025724	3.90592	Sec11a	E5-1	downregulated	4545563	4.88766	9.99684	0.00148145	0.810427	0.0109833	6968806		chr7:88068132-88068169(-)
ENSMUSG00000004110	3.89253	Cacna1e	E7-1	downregulated	5244521	10.0385	10.202	0.00201984	0.810427	-0.103695	6763196		chr1:156481979-156482121(-)
ENSMUSG00000006471	3.88661	Ndor1	E10-5	downregulated	5293382	6.59571	8.59908	0.00439572	0.810427	0.0705583	6885387		chr2:25103698-25103731(-)
ENSMUSG00000070990	3.87246	Foxe1	E1-7	downregulated	5496383	6.92553	7.87988	0.00387628	0.810427	0.0698243	6913215		chr4:46357286-46357504(+)
ENSMUSG00000034601	3.85866	2700049A03Rik	E4-1	downregulated	5030422	6.8492	7.34544	0.00211395	0.810427	-0.0454608	6795895		chr12:72243046-72243075(+)
ENSMUSG00000025151	3.83653	Maged1	E7-6	downregulated	4718888	7.60335	11.366	0.00331332	0.810427	-0.0340267	7018262	exon-region-exclusion|exon-region-exclusion	chrX:91782472-91782579(-)
ENSMUSG00000020745	3.83451	Pafah1b1	I11-2	downregulated	5599886	6.15252	9.50292	0.00331358	0.810427	-0.155034	6789684		chr11:74493305-74493633(-)
ENSMUSG00000073530	3.82558	Pappa2	E20-1	downregulated	4931764	4.74951	5.82501	0.00463732	0.810427	0.0222267	6763412		chr1:160693214-160693292(-)
ENSMUSG00000056629	3.79814	Fkbp2	E6-2	downregulated	4836534	5.77543	8.16896	0.00151133	0.810427	-0.095604	6871270		chr19:7052155-7052336(-)
ENSMUSG00000039197	3.78189	Adk	I8-1	downregulated	4627940	4.35415	8.71941	0.000687858	0.770778	-0.0650361	6817396		chr14:22137436-22137773(+)
ENSMUSG00000029673	3.76643	Auts2	I7-75	downregulated	4865156	4.1179	10.4509	0.00118308	0.793102	-0.0528617	6942280		chr5:132248959-132249159(-)
ENSMUSG00000030795	3.76389	Fus	E6-2	downregulated	5036886	8.26845	9.71024	0.00244719	0.810427	-0.579697	6964374	alternative_polyA|cassetteExon|exon-region-exclusion|exon-region-exclusion|retainedIntron	chr7:135116353-135117512(+)
ENSMUSG00000008373	3.75274	Prpf31	E15-5	downregulated	4465625	6.95371	8.65846	0.000755102	0.770778	-0.226611	6972882		chr7:3593597-3593622(+)
ENSMUSG00000027344	3.75217	Fsip1	E4-1	downregulated	4468219	4.80134	5.86429	0.00138371	0.806302	-0.218953	6890114		chr2:118075602-118075679(-)
ENSMUSG00000025082	3.73485	Vwa2	E2-1	downregulated	5523710	6.12365	6.11276	0.00321394	0.810427	-0.100989	6870633		chr19:56955625-56955649(+)
ENSMUSG00000052962	3.7217	Mrpl35	E4-2	downregulated	5066591	10.5216	9.37606	0.0006326	0.770778	-0.226914	6954584	alternative_polyA	chr6:71765785-71766039(-)
ENSMUSG00000023036	3.67774	Pcdhga11	E13-2	downregulated	5197731	9.50806	12.01	0.00256889	0.810427	0.03422	6860138	alt-N-term	chr18:37891248-37891972(+)
ENSMUSG00000028082	3.67485	Sh3d19	I2-5	downregulated	4712200	6.50824	7.21069	0.00399363	0.810427	0.0224572	6898940		chr3:85882909-85882970(+)
ENSMUSG00000025231	3.66951	Sufu	I11-1	downregulated	4605235	5.61986	8.26986	0.0049274	0.810427	-0.103955	6870070		chr19:46552025-46552215(+)
ENSMUSG00000039703	3.64832	Nploc4	I2-2	downregulated	5022004	8.19364	11.0947	0.00361213	0.810427	0.036214	6792766		chr11:120291271-120291774(-)
ENSMUSG00000040325	3.62922	Vprbp	I9-1	downregulated	5479118	5.23798	9.04981	0.00206426	0.810427	-0.0988341	6992194		chr9:106747055-106747370(+)
ENSMUSG00000042670	3.6178	Immp1l	I5-7	downregulated	5410791	5.38844	8.82278	0.00339513	0.810427	-0.152936	6879758		chr2:105793029-105793294(+)
ENSMUSG00000001773	3.60681	Folh1	E5-1	downregulated	5330816	7.9189	8.0541	0.000459464	0.770778	0.165412	6969094		chr7:93911456-93911552(-)
ENSMUSG00000021096	3.58386	Ppm1a	E6-4	downregulated	5396046	7.99346	10.5212	0.00318751	0.810427	-0.0521933	6795990		chr12:73895545-73895581(+)
ENSMUSG00000020154	3.58248	Ptprb	E27-1	downregulated	5096852	7.86258	8.05409	0.00101062	0.793102	0.0192652	6770908		chr10:115799712-115799781(+)
ENSMUSG00000041653	3.56542	Pnpla3	E9-1	downregulated	5611936	6.14988	7.69819	0.000994733	0.793102	-0.0137061	6832294	exon-region-exclusion|exon-region-exclusion	chr15:84017798-84018128(+)
ENSMUSG00000022680	3.54794	Pdxdc1	I11-4	downregulated	4592422	5.20835	9.05465	0.00188583	0.810427	0.161138	6844093		chr16:13860389-13860489(-)
ENSMUSG00000073643	3.54169	Wdfy1	E15-1	downregulated	4620396	8.73115	6.66239	0.00207023	0.810427	-0.208397	6760006		chr1:79704030-79704094(-)
ENSMUSG00000026021	3.53925	Sumo1	E5-5	downregulated	5599325	5.36283	10.1297	0.00479693	0.810427	0.095725	6759021	cassette-exon	chr1:59696297-59696331(-)
ENSMUSG00000068545	3.52621	Gm10243	U0-15	downregulated	5499596	6.98683	10.5823	5.54796e-05	0.658362	0.0175067	6946003		chr6:48472432-48472752(+)
ENSMUSG00000024483	3.52383	Ankhd1	I2-2	downregulated	4423921	7.48812	9.0889	0.000541422	0.770778	-0.0690989	6860119		chr18:36731609-36731898(+)
ENSMUSG00000092009	3.51739	AC122233.1	E33-1	downregulated	4834705	5.55826	5.38458	0.00109859	0.793102	-0.160844	6841376		chr16:49165902-49165961(+)
ENSMUSG00000039191	3.50327	Rbpj	E13-1	downregulated	4544729	6.64391	8.52073	0.000247176	0.765714	-0.104752	6930864		chr5:54042672-54042696(+)
ENSMUSG00000022801	3.49923	Lrch3	I7-2	downregulated	5235454	7.93856	10.6491	0.000844584	0.778154	-0.0603533	6840599		chr16:32965255-32965468(+)
ENSMUSG00000086629	3.45819	2810403D21Rik	E4-1	downregulated	4654387	5.26903	5.66102	0.00147393	0.810427	-0.09071	7013246		chrX:106049163-106049478(+)
ENSMUSG00000030611	3.45131	Mrps11	E3-3	downregulated	4915051	6.83844	9.46033	0.00107926	0.793102	0.0467533	6961889		chr7:85933730-85934123(+)
ENSMUSG00000028563	3.44945	Tm2d1	I3-1	downregulated	4486854	5.89078	9.86274	0.00303772	0.810427	0.00355667	6923655		chr4:98046368-98046787(-)
ENSMUSG00000045427	3.44032	Hnrnph2	E3-1	downregulated	5368244	9.3922	9.19774	0.000490318	0.770778	0.0299817	7013881	cassette-exon|cassetteExon	chrX:131137457-131137482(+)
ENSMUSG00000025139	3.43804	Tollip	E9-1	downregulated	5418419	7.20708	10.2677	0.000421555	0.770778	-0.0661878	6972242	alt-C-term	chr7:149061049-149061095(-)
ENSMUSG00000009470	3.4092	Tnpo1	I7-1	downregulated	5495882	7.15439	9.58115	0.0016269	0.810427	-0.095802	6815437		chr13:99643933-99644372(-)
ENSMUSG00000019790	3.39487	Stxbp5	I26-2	downregulated	4576011	7.46311	8.24277	0.00200775	0.810427	0.129168	6772052		chr10:9493019-9493426(-)
ENSMUSG00000068748	3.3906	Ptprz1	I12-4	downregulated	4744638	9.59558	9.98509	0.00398311	0.810427	-0.169109	6944663		chr6:22956336-22956642(+)
ENSMUSG00000058318	3.39048	Phf21a	E8-2	downregulated	5348828	7.5834	9.81713	0.00154801	0.810427	-0.04052	6879105		chr2:92054273-92054657(+)
ENSMUSG00000008859	3.3819	Rala	I1-5	downregulated	5448414	5.70214	9.24048	0.00124316	0.79373	-0.0941072	6811279		chr13:18006180-18006339(-)
ENSMUSG00000034480	3.36714	Diap2	I26-14	downregulated	4852239	4.3086	9.2642	0.00133362	0.798087	-0.129015	7013735		chrX:126710676-126711268(+)
ENSMUSG00000021699	3.36249	Pde4d	I5-5	downregulated	5534978	5.48349	10.559	0.00416131	0.810427	0.139748	6810067		chr13:109687870-109688120(+)
ENSMUSG00000020330	3.36159	Hmmr	E21-1	downregulated	4763479	4.65684	3.12893	0.000117491	0.765714	0.445007	6787469		chr11:40515921-40516338(-)
ENSMUSG00000040663	3.35288	Clcf1	I4-2	downregulated	5329091	6.28259	6.51366	0.00388023	0.810427	0.138603	6867653	intron-retention	chr19:4220427-4220468(+)
ENSMUSG00000021993	3.34315	Mipep	E21-1	downregulated	4496161	8.14149	9.61106	0.00172631	0.810427	-0.215282	6819573		chr14:61522213-61522237(+)
ENSMUSG00000032743	3.33764	D430042O09Rik	I3-5	downregulated	4712470	5.9731	7.7031	0.00271926	0.810427	-0.125904	6964170		chr7:132882801-132883191(+)
ENSMUSG00000029016	3.31775	Clcn6	I15-1	downregulated	4770660	8.29929	10.2004	0.00384159	0.810427	-0.0599556	6926864		chr4:147389588-147390864(-)
ENSMUSG00000014355	3.31489	Anapc1	I6-1	downregulated	4524602	6.17518	10.085	0.000151627	0.765714	0.0301033	6890788		chr2:128505070-128505150(-)
ENSMUSG00000046230	3.31368	Vps13a	E63-1	downregulated	5121118	8.04622	8.07732	0.00455041	0.810427	-0.0720129	6871837		chr19:16722109-16722175(-)
ENSMUSG00000039419	3.30523	Cntnap2	I1-6	downregulated	4357921	7.62033	10.3913	0.00479863	0.810427	-0.14761	6945914		chr6:45030777-45031130(+)
ENSMUSG00000027805	3.30178	Pfn2	I3-1	downregulated	4727059	6.26585	11.1291	0.00128097	0.7962	-0.0834967	6905321		chr3:57649342-57649382(-)
ENSMUSG00000087497	3.29435	2810001G20Rik	I1-1	downregulated	5283699	3.47065	6.64331	0.000293424	0.770778	0.08393	6781671		chr11:63893297-63893332(+)
ENSMUSG00000020225	3.29366	Tmbim4	E2-1	downregulated	4352394	7.24631	10.6053	0.00427187	0.810427	0.0451456	6771139	cassette-exon	chr10:119639727-119639762(+)
ENSMUSG00000057835	3.29017	Zfp119a	E5-2	downregulated	5331863	8.65877	7.29999	2.71385e-05	0.658362	0.0400267	6856182	alt-5'	chr17:56007543-56007567(-)
ENSMUSG00000040260	3.26691	Daam2	E16-1	downregulated	4641120	7.41874	8.83304	0.00279027	0.810427	-0.142637	6855876	bleedingExon|cassetteExon	chr17:49613443-49613496(-)
ENSMUSG00000021262	3.25837	Evl	I1-11	downregulated	5309418	7.47456	10.5274	0.00367114	0.810427	0.00565194	6797927		chr12:109826017-109826389(+)
ENSMUSG00000014592	3.25171	Camta1	I6-2	downregulated	4679797	5.18758	11.8273	0.000791616	0.770778	-0.159835	6927108		chr4:151202847-151203167(-)
ENSMUSG00000028519	3.2486	Dab1	I2-47	downregulated	5146426	5.27971	10.79	0.00093629	0.788915	-0.0603917	6915929		chr4:103780770-103781199(+)
ENSMUSG00000037996	3.23891	Slc24a2	U14-4	downregulated	4479176	6.83159	12.0003	0.0014768	0.810427	-0.0763933	6923083		chr4:86625926-86625996(-)
ENSMUSG00000030452	3.23265	Nipa2	E7-3	downregulated	5048556	5.18383	8.64112	0.0011082	0.793102	0.0583217	6967539		chr7:63193043-63193107(-)
ENSMUSG00000043020	3.21231	Wdr63	E7-1	downregulated	5537442	7.85156	6.41784	0.00149563	0.810427	-0.465813	6910231		chr3:145755864-145755982(-)
ENSMUSG00000031262	3.1875	Cenpi	E5-1	downregulated	4961706	4.24476	4.52121	0.000326748	0.770778	0.0405617	7013857		chrX:130846575-130846655(+)
ENSMUSG00000027196	3.18433	4921507L20Rik	E3-1	downregulated	5602369	5.99483	5.86013	0.000111931	0.765714	0.351971	6879249		chr2:93822490-93822549(+)
ENSMUSG00000031901	3.17333	Dus2l	I3-1	downregulated	4759218	4.39018	8.17743	0.0037418	0.810427	-0.0581861	6978879		chr8:108536141-108536325(+)
ENSMUSG00000040430	3.16328	Pitpnc1	E9-4	downregulated	5078137	5.99249	9.8347	0.001864	0.810427	-0.178844	6791995	bleedingExon	chr11:107086627-107086655(-)
ENSMUSG00000009876	3.16191	Cox4i2	E2-1	downregulated	5440071	6.40801	7.96626	0.000778861	0.770778	-0.044145	6882318	altPromoter|bleedingExon	chr2:152580841-152580870(+)
ENSMUSG00000056755	3.13734	Grm7	I1-14	downregulated	4415979	8.05622	10.5933	7.14507e-05	0.658362	-0.169108	6948964		chr6:110614016-110614398(+)
ENSMUSG00000056342	3.12409	Usp34	I11-2	downregulated	5199029	6.73563	9.89179	0.0014647	0.810427	-0.0400867	6779375		chr11:23257682-23257924(+)
ENSMUSG00000044072	3.09765	Eml6	E14-2	downregulated	5396640	7.9793	6.94735	0.00294327	0.810427	-0.0716578	6786965		chr11:29721688-29721714(-)
ENSMUSG00000037286	3.08778	Stag1	I3-5	downregulated	5353346	6.49549	8.8597	0.00459759	0.810427	-0.265293	6991873		chr9:100569861-100570118(+)
ENSMUSG00000049553	3.08065	Polr1a	E22-2	downregulated	4770342	8.11329	8.57043	0.000426046	0.770778	-0.220511	6946953	bleedingExon	chr6:71904859-71904898(+)
ENSMUSG00000058643	3.06899	Speer4f	E2-1	downregulated	4850233	4.97297	5.2419	1.09299e-05	0.658362	-0.441584	6928962		chr5:16983183-16983212(+)
ENSMUSG00000083391	3.06695	Gm14148	E1-1	downregulated	4589668	4.70295	7.03829	0.00405826	0.810427	-0.03556	6882220		chr2:151200007-151200034(+)
ENSMUSG00000061576	3.05949	Dpp6	I24-6	downregulated	5447494	6.92795	11.2518	0.00429413	0.810427	-0.122814	6929457		chr5:28030044-28030435(+)
ENSMUSG00000021871	3.04747	Pnp	I7-5	downregulated	4850123	7.3519	8.50213	0.00196879	0.810427	-0.168843	6818944		chr14:51584784-51584808(+)
ENSMUSG00000051498	3.04367	Tlr6	E2-1	downregulated	4772671	4.81689	5.21466	0.000247182	0.765714	-0.454304	6938679		chr5:65346802-65346831(-)
ENSMUSG00000019232	3.02732	Agxt2l1	E9-2	downregulated	4619740	6.63428	7.6185	3.85645e-05	0.658362	-0.539492	6901353		chr3:130332362-130332396(+)
ENSMUSG00000026413	3.02435	Pkp1	E1-2	downregulated	5189991	5.98574	5.61141	0.00201416	0.810427	0.12525	6762448		chr1:137815423-137815573(-)
ENSMUSG00000059263	3.01763	Usp47	I8-1	downregulated	4460307	6.19521	9.42261	0.00230347	0.810427	-0.158853	6963521		chr7:119200157-119200400(+)
ENSMUSG00000033192	3.01606	Lpcat2	E3-3	downregulated	4759622	8.23704	8.79533	0.000524257	0.770778	-0.265437	6978232	bleedingExon	chr8:95393895-95394102(+)
ENSMUSG00000035236	3.00694	Scai	I2-13	downregulated	5063566	7.14878	9.00178	0.00119944	0.79373	-0.0325117	6886203		chr2:39015037-39015189(-)
ENSMUSG00000015944	3.00116	Gatsl2	E5-1	downregulated	5560472	8.53303	9.66313	0.00320777	0.810427	0.088066	6934854		chr5:134611999-134612098(+)
ENSMUSG00000024245	2.97305	Tmem178	E3-1	downregulated	5105165	7.37575	9.05443	0.00489377	0.810427	0.0476371	6852542		chr17:81389047-81389072(+)
ENSMUSG00000035575	2.96853	Utp6	E13-1	downregulated	5423013	5.86923	7.38093	0.000474974	0.770778	-0.138253	6790075		chr11:79759323-79759350(-)
ENSMUSG00000020776	2.96079	Fbf1	E21-1	downregulated	4459550	7.23894	8.63436	0.00457209	0.810427	0.0519813	6792499		chr11:116010719-116010803(-)
ENSMUSG00000023036	2.95483	Pcdhga11	E15-1	downregulated	4623712	9.22438	12.01	0.00170824	0.810427	0.03422	6860138	alt-N-term	chr18:37901811-37901865(+)
ENSMUSG00000036192	2.9409	Rorb	I1-11	downregulated	4528981	6.17725	9.66828	0.0018654	0.810427	0.0491483	6871929		chr19:19150589-19151407(-)
ENSMUSG00000022822	2.93222	Abcc5	E18-1	downregulated	4397527	8.64384	10.1451	0.00469786	0.810427	-0.0262542	6844447		chr16:20376605-20376742(-)
ENSMUSG00000038128	2.92647	Camk4	I1-20	downregulated	5114539	8.29383	9.66557	0.000985138	0.793102	-0.0975221	6859850		chr18:33128394-33128773(+)
ENSMUSG00000040356	2.89996	Skiv2l	E11-4	downregulated	4407837	10.2749	9.95014	0.00293536	0.810427	0.08424	6855060		chr17:34982017-34982045(-)
ENSMUSG00000052572	2.89604	Dlg2	I10-10	downregulated	4655241	8.93611	10.9253	0.00106148	0.793102	-0.0917667	6962502		chr7:98667890-98668143(+)
ENSMUSG00000024065	2.89441	Ehd3	I1-4	downregulated	5281665	5.96836	10.1159	0.00284968	0.810427	0.027929	6852181		chr17:74155878-74156057(+)
ENSMUSG00000026466	2.87711	Tor1aip1	I6-6	downregulated	4565275	5.39649	8.27428	0.00168804	0.810427	0.180278	6763240		chr1:157871252-157871710(-)
ENSMUSG00000038696	2.87692	Mapkap1	I11-2	downregulated	5403255	7.0621	9.95743	0.00291316	0.810427	-0.0185833	6876310		chr2:34359327-34359615(+)
ENSMUSG00000049553	2.87088	Polr1a	I16-2	downregulated	4981949	7.0335	8.57043	0.00358286	0.810427	-0.220511	6946953		chr6:71893774-71893922(+)
ENSMUSG00000021140	2.86911	Pcnx	I7-3	downregulated	5602129	7.46498	9.61293	0.00424829	0.810427	0.0301167	6796485		chr12:83030921-83031270(+)
ENSMUSG00000010609	2.84475	Psen2	I3-2	downregulated	5467054	3.94805	8.5093	0.0018276	0.810427	0.193002	6764580		chr1:182185708-182185790(-)
ENSMUSG00000067567	2.83957	Hdac8	I11-10	downregulated	5241322	6.7092	8.35811	0.000139945	0.765714	-0.0362667	7018590		chrX:99573688-99573794(-)
ENSMUSG00000026042	2.83897	Col5a2	E54-2	downregulated	5228620	8.14504	6.69282	0.000720326	0.770778	-0.498429	6758414		chr1:45432789-45432927(-)
ENSMUSG00000004233	2.83316	Wars2	I1-3	downregulated	4851121	4.86116	7.07468	0.00126077	0.79373	0.0789567	6899887		chr3:98948632-98948827(+)
ENSMUSG00000031673	2.83156	Cdh11	E7-1	downregulated	4565549	10.0894	10.5472	0.000353871	0.770778	-0.160008	6984824		chr8:105188582-105188606(-)
ENSMUSG00000033732	2.82872	Sf3b3	I21-1	downregulated	4927520	6.58767	10.2148	0.000143413	0.765714	-0.00562899	6985330		chr8:113337773-113338089(-)
ENSMUSG00000021591	2.82714	Glrx	I1-7	downregulated	5170584	5.65043	7.09376	0.00418514	0.810427	-0.134443	6808314		chr13:75980626-75981014(+)
ENSMUSG00000024220	2.82364	Zfp523	I2-4	downregulated	5286250	8.46925	8.28029	7.15261e-05	0.658362	0.0540467	6849532		chr17:28323242-28323481(+)
ENSMUSG00000059981	2.82225	Taok2	E21-1	downregulated	5427283	8.52226	9.92341	0.000811902	0.774552	-0.0737743	6971305		chr7:134010267-134010413(-)
ENSMUSG00000029066	2.82122	Mrpl20	E5-1	downregulated	4791939	8.70557	9.467	0.00110283	0.793102	-0.606077	6919184	alt-C-term	chr4:155182631-155182685(+)
ENSMUSG00000026042	2.81725	Col5a2	E2-2	downregulated	4690773	6.68892	6.69282	0.00387674	0.810427	-0.498429	6758414		chr1:45499496-45499527(-)
ENSMUSG00000052516	2.80641	Robo2	I2-15	downregulated	4841934	7.89013	10.5592	9.09606e-05	0.696755	-0.119599	6847090		chr16:74312657-74313036(-)
ENSMUSG00000024413	2.79834	Npc1	E27-1	downregulated	5385773	11.2639	10.9218	0.00301534	0.810427	-0.0767689	6863434	alt-3'	chr18:12349430-12349510(-)
ENSMUSG00000022272	2.79822	Myo10	E11-1	downregulated	4360224	8.0131	8.44797	0.00132252	0.798087	-0.178261	6829277		chr15:25661726-25661820(+)
ENSMUSG00000026430	2.78407	Rassf5	E4-6	downregulated	5164516	4.8059	8.08429	0.000918492	0.787048	0.0296396	6762147		chr1:133096000-133096105(-)
ENSMUSG00000031295	2.77903	Phka2	E16-4	downregulated	4314194	7.53206	9.48692	0.00383687	0.810427	-0.0843022	7014855	bleedingExon	chrX:156996573-156996844(+)
ENSMUSG00000032803	2.76338	Cdv3	I3-13	downregulated	5380708	4.65687	10.2365	0.00130571	0.7962	0.129127	6998401		chr9:103259237-103259281(-)
ENSMUSG00000047242	2.75529	Taf9b	E1-2	downregulated	5345311	6.76911	10.0499	0.00467843	0.810427	0.00514444	7021066	alt-N-term	chrX:103416425-103416474(-)
ENSMUSG00000067369	2.75092	Trmt2b	E2-1	downregulated	5033440	10.2763	8.50237	0.00280551	0.810427	0.07999	7019504	cassette-exon|cassetteExon	chrX:130805098-130805123(-)
ENSMUSG00000038902	2.7349	Pogz	I17-1	downregulated	4761516	7.39649	9.95651	0.00465245	0.810427	0.0888944	6899613		chr3:94681317-94681401(+)
ENSMUSG00000021843	2.73461	Ktn1	I3-2	downregulated	5267224	6.94926	8.16148	0.00396627	0.810427	-0.119059	6818725		chr14:48276618-48276868(+)
ENSMUSG00000028926	2.73136	Cdk14	I10-3	downregulated	4306804	2.73365	9.55869	0.00149942	0.810427	-0.0275417	6935971		chr5:5127572-5127611(-)
ENSMUSG00000054414	2.72067	Slc30a7	E3-1	downregulated	5287568	8.29882	8.31799	0.000258965	0.770778	-0.137443	6908474		chr3:115695844-115695933(-)
ENSMUSG00000027709	2.71935	Mccc1	E19-2	downregulated	4624312	6.71672	8.40319	0.00209055	0.810427	-0.164013	6904264		chr3:35859855-35859919(-)
ENSMUSG00000026275	2.71049	Ppp1r7	E9-1	downregulated	5129838	10.9929	11.6911	0.00347237	0.810427	-0.0876889	6751687		chr1:95257308-95257333(+)
ENSMUSG00000024999	2.70563	Noc3l	E19-1	downregulated	4906233	7.86795	8.27198	0.00232246	0.810427	-0.0403775	6873025		chr19:38867198-38867288(-)
ENSMUSG00000054312	2.67574	Mrps21	I3-2	downregulated	5298251	6.68174	10.2	0.00149946	0.810427	0.0616617	6907219		chr3:95667353-95667459(-)
ENSMUSG00000033902	2.67313	Mapkbp1	E30-4	downregulated	5481329	7.10489	8.96105	0.00121704	0.79373	-0.0515311	6880553		chr2:119852257-119852369(+)
ENSMUSG00000021645	2.67133	Smn1	E4-2	downregulated	4957918	8.59746	7.60608	0.00348083	0.810427	-0.194442	6809524	cassette-exon	chr13:100896558-100896594(+)
ENSMUSG00000024294	2.65211	Mib1	I13-1	downregulated	4978690	7.37213	12.0112	0.00265189	0.810427	-0.028285	6858819		chr18:10778322-10778488(+)
ENSMUSG00000037373	2.64194	Ctbp1	I3-13	downregulated	4667984	6.12021	11.0159	0.00345568	0.810427	0.02298	6937228		chr5:33606995-33607033(-)
ENSMUSG00000071659	2.61767	Hnrnpul2	E13-1	downregulated	5029791	8.81729	10.5297	0.00349145	0.810427	-0.0522632	6867966		chr19:8905716-8905820(+)
ENSMUSG00000032087	2.61739	Dscaml1	I11-1	downregulated	4493042	5.47186	9.85405	0.00482005	0.810427	-0.06039	6988732		chr9:45393100-45393253(+)
ENSMUSG00000025227	2.61437	Tmem180	E1-1	downregulated	4927281	7.32812	9.15407	0.0031255	0.810427	-0.00567278	6870068	alt-N-term	chr19:46415624-46415652(+)
ENSMUSG00000051074	2.61347	4930579K19Rik	U1-4	downregulated	5610896	6.3005	7.3581	0.00392578	0.810427	-0.131764	6998163		chr9:98462543-98462696(-)
ENSMUSG00000049336	2.61309	Odz2	I7-57	downregulated	5362067	8.99166	9.85137	0.00374723	0.810427	-0.0266822	6787293		chr11:36373287-36373755(-)
ENSMUSG00000022892	2.61093	App	I1-14	downregulated	5203680	7.81696	12.6792	0.00156733	0.810427	0.00505833	6847540		chr16:85148301-85148407(-)
ENSMUSG00000027871	2.6071	Hsd3b1	E2-1	downregulated	5471195	5.77662	6.62501	0.000632133	0.770778	0.271197	6907437	cassette-exon|cassetteExon	chr3:98662124-98662249(-)
ENSMUSG00000053838	2.60582	Nudcd3	I5-3	downregulated	4904509	6.80237	9.90966	0.000915051	0.787048	0.0553944	6785762		chr11:6016780-6017261(-)
ENSMUSG00000046230	2.60506	Vps13a	E79-1	downregulated	4373916	7.44496	8.07732	0.00204549	0.810427	-0.0720129	6871837		chr19:16693615-16693648(-)
ENSMUSG00000011306	2.59965	Sugp1	I1-6	downregulated	4890526	6.78993	8.26855	0.00153744	0.810427	-0.0369665	6976971		chr8:72572021-72572174(+)
ENSMUSG00000028859	2.59554	Csf3r	E14-1	downregulated	4535252	6.56126	7.38575	0.00306046	0.810427	-0.04594	6917120		chr4:125717059-125717126(+)
ENSMUSG00000053436	2.59378	Mapk14	I10-5	downregulated	4564168	6.37672	10.6109	0.000756055	0.770778	-0.0880089	6849567		chr17:28871174-28871739(+)
ENSMUSG00000056900	2.58673	Usp13	E15-1	downregulated	4465915	7.17175	7.81207	0.00133996	0.799954	-0.07636	6896615		chr3:32813022-32813140(+)
ENSMUSG00000028033	2.57345	Kcnq5	I1-19	downregulated	4492125	8.29043	10.6435	0.00420401	0.810427	-0.190364	6757329		chr1:21897370-21897962(-)
ENSMUSG00000060390	2.57127	Vmn1r24	E1-4	downregulated	4363289	5.48812	4.80004	0.00188564	0.810427	-0.120991	6953935		chr6:57905769-57905848(-)
ENSMUSG00000021009	2.5639	Ptpn21	E13-1	downregulated	4714096	7.15878	7.21198	0.00134624	0.799954	-0.135904	6803028		chr12:99931768-99931819(-)
ENSMUSG00000022797	2.56172	Tfrc	E15-1	downregulated	4357465	4.43887	8.70003	0.00385936	0.810427	-0.101336	6840579	altPromoter|bleedingExon	chr16:32624523-32624782(+)
ENSMUSG00000049553	2.55743	Polr1a	E22-3	downregulated	4896761	8.91732	8.57043	0.000250536	0.77044	-0.220511	6946953	altFinish|bleedingExon	chr6:71904946-71905144(+)
ENSMUSG00000054051	2.52289	Ercc6	E3-1	downregulated	4929802	8.47361	8.18797	0.0010652	0.793102	-0.0829756	6818087		chr14:33332133-33332247(+)
ENSMUSG00000052861	2.51618	Dnahc6	E42-1	downregulated	4308166	7.32748	6.29105	0.00380292	0.810427	0.991197	6954659		chr6:73064585-73064699(-)
ENSMUSG00000026155	2.51608	Smap1	I13-1	downregulated	4310840	6.92653	11.4033	0.00488731	0.810427	0.00583111	6757423		chr1:23854226-23854502(-)
ENSMUSG00000059327	2.51575	Eda	I1-18	downregulated	4831206	4.54895	6.98314	0.00467563	0.810427	0.125762	7012827		chrX:97271679-97272126(+)
ENSMUSG00000017057	2.51392	Il13ra1	E7-1	downregulated	5511185	7.83729	8.49704	0.00251882	0.810427	-0.177099	7010645		chrX:33688660-33688689(+)
ENSMUSG00000029066	2.51343	Mrpl20	E3-1	downregulated	5606548	9.92536	9.467	0.00149396	0.810427	-0.606077	6919184		chr4:155181018-155181085(+)
ENSMUSG00000004530	2.51282	Coro1c	E7-1	downregulated	5520733	6.96773	10.1949	0.000961732	0.793102	0.03253	6941186	alt-N-term	chr5:114308723-114308759(-)
ENSMUSG00000022139	2.50573	Mbnl2	I4-8	downregulated	4788213	8.77871	11.9161	0.00458743	0.810427	-0.0401713	6822167		chr14:120731701-120732495(+)
ENSMUSG00000021413	2.50524	Prpf4b	E19-1	downregulated	4621508	7.02135	9.6465	0.00464445	0.810427	-0.104721	6806162	exon-region-exclusion|exon-region-exclusion	chr13:34995400-34995471(+)
ENSMUSG00000025534	2.49829	Gusb	E8-2	downregulated	4630610	7.06618	9.015	0.00493176	0.810427	0.141897	6942192		chr5:130469294-130469368(-)
ENSMUSG00000038048	2.48861	Cntnap5c	E15-2	downregulated	4762762	5.60803	6.80663	0.00230735	0.810427	-0.197914	6851330		chr17:58433354-58433425(+)
ENSMUSG00000061080	2.48785	Lsamp	I1-126	downregulated	5266586	7.27431	10.9104	0.00313423	0.810427	-0.0530992	6840923		chr16:40497370-40497457(+)
ENSMUSG00000076517	2.48676	Igkv2-116	E2-2	downregulated	4620172	6.48053	7.21141	0.0016311	0.810427	-0.238223	6946833		chr6:68102580-68102613(+)
ENSMUSG00000027676	2.46976	Ccdc39	E12-3	downregulated	5614121	7.08832	6.51145	0.00315092	0.810427	-0.234578	6904130		chr3:33719188-33720059(-)
ENSMUSG00000040770	2.46649	Il25	E3-4	downregulated	4671513	6.12376	7.53602	0.00469957	0.810427	-0.0636867	6819203		chr14:55554249-55554599(+)
ENSMUSG00000003868	2.46552	Ruvbl2	E18-2	downregulated	5425251	4.89649	8.63777	0.000137455	0.765714	-0.00744667	6966983	alternative_polyA	chr7:52677164-52677281(-)
ENSMUSG00000039419	2.46243	Cntnap2	I1-67	downregulated	4680572	6.69689	10.3913	0.00450775	0.810427	-0.14761	6945914		chr6:45556293-45556583(+)
ENSMUSG00000002496	2.45993	Tsc2	I21-3	downregulated	5229278	11.9891	9.75465	0.00499565	0.810427	0.0189515	6854378		chr17:24748984-24749433(-)
ENSMUSG00000087694	2.45897	A530058N18Rik	I7-10	downregulated	5527695	4.98071	5.83057	0.00383716	0.810427	0.101191	6880120		chr2:113875312-113875973(+)
ENSMUSG00000024384	2.45752	Iws1	E4-1	downregulated	5077255	8.77596	8.30693	0.00241085	0.810427	-0.0752556	6859800		chr18:32242929-32243000(+)
ENSMUSG00000026339	2.44661	Ccdc93	E14-1	downregulated	4397853	7.68613	7.45857	3.80515e-05	0.658362	-0.0441844	6752571		chr1:123372609-123372703(+)
ENSMUSG00000042942	2.43716	Greb1l	I7-4	downregulated	4798385	3.06102	6.89362	0.00101388	0.793102	-0.221926	6858810		chr18:10480818-10480852(+)
ENSMUSG00000032452	2.43491	Clstn2	I2-39	downregulated	4618632	5.57672	9.34547	0.00477525	0.810427	-0.0265598	6998125		chr9:97578900-97579319(-)
ENSMUSG00000022311	2.42946	Csmd3	E40-1	downregulated	5178747	8.60003	9.64443	0.00357273	0.810427	-0.207278	6835515		chr15:47563473-47563565(-)
ENSMUSG00000017561	2.4247	Crlf3	I6-5	downregulated	4469237	7.45987	7.97371	0.000450024	0.770778	-0.076375	6790083		chr11:79866705-79866798(-)
ENSMUSG00000039543	2.42347	Ttc18	E26-1	downregulated	4776658	6.31541	5.7695	0.00123454	0.79373	0.036022	6823061		chr14:21220437-21220463(-)
ENSMUSG00000029154	2.41154	Cwh43	E12-2	downregulated	5327961	5.04633	5.70825	0.00489622	0.810427	-0.214443	6931633		chr5:73821676-73821761(+)
ENSMUSG00000025969	2.40286	Nrp2	E18-3	downregulated	4331208	6.89874	7.17108	5.08154e-05	0.658362	-0.00261048	6749911		chr1:62862222-62862422(+)
ENSMUSG00000020181	2.40233	Nav3	I42-1	downregulated	5280577	6.16315	9.2823	0.00407165	0.810427	0.0179822	6776924		chr10:109124872-109125263(-)
ENSMUSG00000025757	2.39494	Hspa4l	E18-1	downregulated	4964805	8.61442	9.11975	0.000840845	0.778154	-0.04406	6896997		chr3:40588544-40588641(+)
ENSMUSG00000033577	2.38741	Myo6	I1-16	downregulated	4683168	5.74796	9.53122	0.00408298	0.810427	0.038035	6990774		chr9:80049195-80049495(+)
ENSMUSG00000040037	2.38666	Negr1	I1-4	downregulated	4669725	7.60522	11.5893	0.00126999	0.796195	-0.103191	6902746		chr3:156228508-156228945(+)
ENSMUSG00000031176	2.36013	Dynlt3	E2-1	downregulated	4963099	10.0735	10.7656	0.000151123	0.765714	-0.021415	7015530	alt-N-term	chrX:9238111-9238136(-)
ENSMUSG00000042079	2.35843	Hnrnpf	I3-2	downregulated	5589687	6.9953	9.34728	0.00357685	0.810427	0.0460767	6949377		chr6:117859052-117859203(+)
ENSMUSG00000058569	2.34991	Tmed9	E3-1	downregulated	4793302	7.52108	8.88399	0.00146111	0.810427	-0.265745	6807251		chr13:55694863-55694889(+)
ENSMUSG00000039997	2.34645	Ifi203	E9-1	downregulated	4520178	5.87251	4.6222	0.00213472	0.810427	0.472983	6764282	alt-3'	chr1:175857685-175857867(-)
ENSMUSG00000034135	2.34542	Sik3	I1-10	downregulated	4313750	7.81773	11.1201	0.000338665	0.770778	-0.0285764	6988764		chr9:45830092-45830553(+)
ENSMUSG00000030909	2.34419	Anks4b	U2-2	downregulated	4594701	5.19768	5.88177	0.00286955	0.810427	0.161428	6963911		chr7:127328711-127329008(+)
ENSMUSG00000022780	2.33365	Mfi2	E8-1	downregulated	5097666	6.32579	6.47032	0.00366839	0.810427	0.0402169	6840508		chr16:31888198-31888352(+)
ENSMUSG00000018263	2.3286	Tbx5	E3-1	downregulated	5046997	4.53558	5.2225	0.00449932	0.810427	-0.0687447	6933917		chr5:120288719-120288775(+)
ENSMUSG00000023036	2.32038	Pcdhga11	E15-4	downregulated	5290439	11.0919	12.01	0.000227796	0.765714	0.03422	6860138	alt-N-term	chr18:37904091-37904270(+)
ENSMUSG00000039741	2.31521	Bahcc1	E23-1	downregulated	5234343	7.18455	7.73124	0.00367154	0.810427	0.0252358	6785418		chr11:120146674-120146737(+)
ENSMUSG00000059334	2.31393	Zfp36l3	E1-8	downregulated	4452897	5.07371	6.0413	0.00451013	0.810427	0.163072	7016907		chrX:51077308-51077427(-)
ENSMUSG00000041702	2.30763	Btbd7	E8-1	downregulated	4506411	7.28106	8.21966	0.00114299	0.793102	-0.102377	6803178	bleedingExon	chr12:104041765-104044204(-)
ENSMUSG00000028693	2.29246	Nasp	E9-3	downregulated	5076594	6.34964	7.15674	0.00424656	0.810427	0.0659158	6924801	bleedingExon	chr4:116278582-116278659(-)
ENSMUSG00000031903	2.28655	Pla2g15	E5-1	downregulated	5200373	8.41157	8.32758	0.00105829	0.793102	0.0466255	6978883	alt-3'|altThreePrime	chr8:108684998-108685107(+)
ENSMUSG00000075200	2.27378	Olfr1044	E1-1	downregulated	5533394	6.1388	5.84611	0.00411485	0.810427	-0.361802	6888417		chr2:86011946-86011972(-)
ENSMUSG00000024993	2.26555	Fam45a	E3-1	downregulated	4908419	10.7935	9.81816	0.000334894	0.770778	0.231433	6870891		chr19:60890538-60890694(+)
ENSMUSG00000073090	2.2625	Gm7932	E3-1	downregulated	4567995	5.96632	7.12896	0.00242451	0.810427	-0.103707	6946039		chr6:48814266-48814398(+)
ENSMUSG00000029155	2.25895	Spata18	E1-2	downregulated	5176234	6.58394	7.57559	0.000134345	0.765714	-0.0421467	6931640		chr5:74042688-74042753(+)
ENSMUSG00000030703	2.25845	Gdpd3	E1-3	downregulated	5056422	8.80349	5.32775	3.0496e-05	0.658362	2.03613	6964245		chr7:133910040-133910118(+)
ENSMUSG00000030703	2.25827	Gdpd3	I9-1	downregulated	5088218	4.12324	5.32775	0.00299109	0.810427	2.03613	6964245		chr7:133917248-133917442(+)
ENSMUSG00000037470	2.2505	Uggt1	E32-1	downregulated	4344525	8.28501	9.28094	0.00281053	0.810427	-0.0318064	6757896		chr1:36216805-36216869(-)
ENSMUSG00000006313	2.24662	Upk1a	E7-1	downregulated	5452694	6.67284	6.42156	0.00293316	0.810427	-0.0162695	6966301		chr7:31388834-31388874(-)
ENSMUSG00000025576	2.24102	Rbfox3	E21-2	downregulated	5012272	8.11684	11.4985	2.61905e-05	0.658362	0.0678983	6792666		chr11:118353965-118353991(-)
ENSMUSG00000020193	2.23992	Zpbp	I2-1	downregulated	4850649	5.85574	5.84226	0.00480948	0.810427	-0.266408	6786002		chr11:11318497-11318610(-)
ENSMUSG00000027176	2.23985	Cstf3	I2-7	downregulated	4643938	7.23054	8.44923	0.000653264	0.770778	-0.00945111	6879665		chr2:104463561-104463689(+)
ENSMUSG00000037791	2.23223	Phf12	I2-5	downregulated	5130142	7.37498	8.39814	0.00276719	0.810427	0.0262633	6782644		chr11:77799445-77799798(+)
ENSMUSG00000041408	2.2265	Wapal	E7-1	downregulated	5077235	8.53057	7.80579	0.00364086	0.810427	-0.241931	6818240		chr14:35537946-35538017(+)
ENSMUSG00000029156	2.22037	Sgcb	E5-2	downregulated	5124351	10.2967	10.7671	0.00236835	0.810427	-0.0802241	6939153		chr5:74030666-74030748(-)
ENSMUSG00000054387	2.21985	Mdm4	I7-6	downregulated	5482346	8.50219	9.24754	0.000418874	0.770778	-0.217892	6762259		chr1:134902251-134902276(-)
ENSMUSG00000040688	2.21398	Tbl3	E8-1	downregulated	4538495	7.49322	8.57463	0.00363839	0.810427	0.0300408	6854386		chr17:24841312-24841437(-)
ENSMUSG00000037996	2.21046	Slc24a2	I7-8	downregulated	5487886	7.76952	12.0003	0.00430205	0.810427	-0.0763933	6923083		chr4:86700505-86700559(-)
ENSMUSG00000022797	2.20654	Tfrc	I6-1	downregulated	5237422	8.96908	8.70003	0.000448014	0.770778	-0.101336	6840579		chr16:32617472-32617693(+)
ENSMUSG00000033557	2.17984	Fam20b	E7-1	downregulated	4330244	9.83475	10.1967	0.00160388	0.810427	-0.220166	6763275		chr1:158617502-158617621(-)
ENSMUSG00000035284	2.17015	Vps13c	E26-2	downregulated	5251424	8.40624	9.02559	0.00118126	0.793102	-0.168607	6990140		chr9:67749281-67749351(+)
ENSMUSG00000009292	2.16332	Trpm2	E12-1	downregulated	5204271	7.51265	7.02256	0.00121318	0.79373	0.262933	6775236		chr10:77405708-77405847(-)
ENSMUSG00000017999	2.15813	Ddx27	E11-4	downregulated	4306746	8.53052	7.87911	0.00293161	0.810427	-0.178247	6883273		chr2:166853801-166853909(+)
ENSMUSG00000022698	2.1556	Naa50	I2-3	downregulated	5037939	6.62161	10.5493	0.00472797	0.810427	-0.023835	6841097		chr16:44155700-44155734(+)
ENSMUSG00000027580	2.15068	BC006779	E10-12	downregulated	4559498	6.05058	5.84243	0.0043736	0.810427	0.32486	6894274		chr2:180965741-180965842(-)
ENSMUSG00000004698	2.14126	Hdac9	I11-4	downregulated	4735004	7.01193	8.72056	5.43786e-05	0.658362	-0.160111	6800020		chr12:35099926-35100569(-)
ENSMUSG00000032356	2.13745	Rasgrf1	I7-4	downregulated	4957945	8.48613	11.0632	0.000979169	0.793102	-0.12118	6991261		chr9:89858287-89858390(+)
ENSMUSG00000021541	2.13508	Trpc7	E12-1	downregulated	5179424	7.88053	7.4164	0.0046461	0.810427	-0.138208	6813518		chr13:56877518-56877549(-)
ENSMUSG00000045201	2.13297	Lrrc3b	E3-1	downregulated	4863548	8.13541	7.25312	0.0039494	0.810427	0.073681	6822852		chr14:16191131-16191245(-)
ENSMUSG00000050296	2.12797	Abca12	E35-1	downregulated	5386974	5.62552	5.49238	0.000300671	0.770778	-0.075409	6759617		chr1:71325959-71326032(-)
ENSMUSG00000000682	2.11735	Cd52	E2-2	downregulated	4753221	5.00417	5.73046	0.000136699	0.765714	0.199966	6925984	alt-C-term	chr4:133650119-133650336(-)
ENSMUSG00000026270	2.11657	Capn10	E11-3	downregulated	4940617	6.56309	8.84203	0.00296016	0.810427	0.28089	6751645		chr1:94843514-94843549(+)
ENSMUSG00000029875	2.11282	AI836003	E1-1	downregulated	5455898	6.80774	8.49024	0.000242829	0.765714	0.102993	6833061		chr15:97998150-97998458(+)
ENSMUSG00000029655	2.10779	N4bp2l2	I7-1	downregulated	4331328	8.34635	10.5583	0.00105605	0.793102	-0.0810317	6943389		chr5:151435555-151435939(-)
ENSMUSG00000026977	2.09941	March7	E11-2	downregulated	5303161	6.96291	9.28278	0.00104147	0.793102	-0.108648	6877478		chr2:60087581-60088619(+)
ENSMUSG00000071424	2.09662	Grid2	E11-1	downregulated	4394768	9.52293	9.64551	0.000210294	0.765714	-0.199772	6946707	alt-C-term	chr6:64225828-64225890(+)
ENSMUSG00000035699	2.09074	Osta	E3-1	downregulated	5356269	4.45628	5.88556	0.000399999	0.770778	0.110533	6845185		chr16:32479746-32479843(-)
ENSMUSG00000024548	2.07683	Setbp1	I2-41	downregulated	5546921	7.50801	8.68561	0.00305298	0.810427	0.0316444	6866862		chr18:79189233-79189515(-)
ENSMUSG00000046318	2.06436	Ccbe1	I5-4	downregulated	4504005	3.71493	6.12797	0.000778442	0.770778	-0.0336425	6866238		chr18:66395768-66395924(-)
ENSMUSG00000030780	2.06196	BC017158	E11-1	downregulated	4611639	10.3632	8.911	0.000171785	0.765714	0.0509233	6971432		chr7:135416060-135416118(-)
ENSMUSG00000055629	2.05875	B4galnt4	E17-1	downregulated	4528966	8.04914	8.26618	0.00477398	0.810427	-0.0112054	6965153		chr7:148257111-148257260(+)
ENSMUSG00000038011	2.05044	Dnahc10	I72-1	downregulated	5021907	6.00258	6.12753	0.00390328	0.810427	0.0403967	6934340		chr5:125309298-125309521(+)
ENSMUSG00000022983	2.04583	Scaf4	E17-1	downregulated	4561662	7.74562	9.5446	0.004596	0.810427	-0.0117424	6847765		chr16:90244578-90244607(-)
ENSMUSG00000053580	2.04552	Tanc2	I18-2	downregulated	4894068	7.04817	8.54813	0.00295216	0.810427	0.0513389	6784578		chr11:105761950-105762033(+)
ENSMUSG00000025727	2.04306	A930017K11Rik	E2-3	downregulated	4670145	5.5158	6.28009	0.00215428	0.810427	-0.168359	6854456		chr17:26084994-26085218(-)
ENSMUSG00000035021	2.03961	Baz1a	I7-3	downregulated	5302715	6.65162	5.93452	0.00242217	0.810427	0.0494427	6800908		chr12:56038571-56038598(-)
ENSMUSG00000020072	2.03483	Pbld1	U0-1	downregulated	4897502	6.21471	5.06036	0.00127593	0.7962	-0.108654	6768333		chr10:62522999-62523271(+)
ENSMUSG00000026192	2.03081	Atic	E14-1	downregulated	4781650	7.55758	9.77377	0.00266304	0.810427	0.0615467	6750351		chr1:71623218-71623367(+)
ENSMUSG00000030084	2.02971	Plxna1	E16-1	downregulated	5358939	8.87181	8.83753	0.000214568	0.765714	0.0106376	6955431		chr6:89283012-89283161(-)
ENSMUSG00000040124	2.02958	Gorab	I1-6	downregulated	5445062	5.35522	7.68408	0.00186951	0.810427	-0.0379372	6763652		chr1:165327313-165327358(-)
ENSMUSG00000020229	2.0262	Slc5a4a	E5-1	downregulated	4316041	3.55012	4.87561	0.0044035	0.810427	0.0158233	6768907		chr10:75619765-75619867(+)
ENSMUSG00000026596	2.01891	Abl2	E4-1	downregulated	5539104	8.3851	8.84766	0.00184998	0.810427	-0.0361051	6754309		chr1:158555424-158555670(+)
ENSMUSG00000028538	2.00503	St3gal3	I2-9	downregulated	4797755	7.16576	11.1961	0.00142277	0.810427	0.0263358	6924877		chr4:117750491-117750722(-)
ENSMUSG00000004996	-2.00199	Mri1	E5-3	upregulated	4911803	6.79879	7.84799	0.00412955	0.810427	-0.152568	6983839	alt-3'	chr8:86775400-86775449(-)
ENSMUSG00000022722	-2.00345	Arl6	E1-4	upregulated	4701446	8.69615	8.51359	0.0037696	0.810427	-0.0730785	6846575		chr16:59638762-59638889(-)
ENSMUSG00000048154	-2.01288	Mll2	E3-1	upregulated	5306364	9.0447	9.47774	0.00459183	0.810427	0.0282893	6838407		chr15:98696824-98696933(-)
ENSMUSG00000030127	-2.01367	Cops7a	I2-1	upregulated	5551368	5.76176	10.1403	0.00242485	0.810427	0.087445	6957150		chr6:124914971-124915100(-)
ENSMUSG00000000223	-2.01374	Drp2	I15-2	upregulated	4897304	9.06525	10.5062	5.51995e-05	0.658362	-0.021026	7013867	intron-retention	chrX:130975047-130975756(+)
ENSMUSG00000022108	-2.01534	Itm2b	E2-1	upregulated	5547856	12.292	11.5879	0.000672342	0.770778	0.094643	6825888		chr14:73768203-73768227(-)
ENSMUSG00000056608	-2.02138	Chd9	E7-1	upregulated	5287474	7.59356	9.25623	0.0017273	0.810427	-0.152609	6978153	alt-N-term|altPromoter	chr8:93479364-93479436(+)
ENSMUSG00000031666	-2.03056	Rbl2	E21-1	upregulated	5432859	9.19847	10.3942	0.00189757	0.810427	-0.231098	6978156		chr8:93646193-93646344(+)
ENSMUSG00000059291	-2.03156	Rpl11	I6-6	upregulated	4575683	3.21038	9.68419	0.00252712	0.810427	0.09174	6926129		chr4:135592822-135593196(-)
ENSMUSG00000078762	-2.03909	Haus5	E12-2	upregulated	4443887	7.20604	7.41647	0.00192958	0.810427	-0.0422308	6966304	exon-region-exclusion|exon-region-exclusion	chr7:31442829-31442855(-)
ENSMUSG00000019785	-2.05243	Clvs2	E1-1	upregulated	5148821	5.53522	9.74723	0.00294517	0.810427	-0.186614	6773147		chr10:33343946-33344628(-)
ENSMUSG00000022667	-2.05326	Cd200r1	E6-1	upregulated	4619892	3.75622	6.2798	0.00235496	0.810427	-0.150007	6841136	alt-3'|cassette-exon|cassetteExon	chr16:44791597-44792563(+)
ENSMUSG00000040828	-2.05334	Tmem146	E1-1	upregulated	5051232	5.99762	5.87593	0.0047648	0.810427	-0.103719	6851262		chr17:56767576-56767611(+)
ENSMUSG00000059049	-2.05732	Frem1	E30-3	upregulated	5530405	4.53497	6.3413	0.000282174	0.770778	0.0184274	6922890	bleedingExon	chr4:82561561-82562407(-)
ENSMUSG00000084316	-2.06014	Gm8668	E1-5	upregulated	4384984	5.59162	6.23603	0.00263324	0.810427	0.157585	6829876		chr15:37351767-37351793(+)
ENSMUSG00000023036	-2.06281	Pcdhga11	E10-1	upregulated	4606904	9.44594	12.01	0.000794017	0.770778	0.03422	6860138	alt-N-term	chr18:37874617-37874710(+)
ENSMUSG00000041444	-2.06812	Arhgap32	I9-3	upregulated	5459419	3.45066	10.758	0.00188564	0.810427	-0.131898	6987924		chr9:32002208-32002322(+)
ENSMUSG00000029228	-2.06993	Lnx1	E9-3	upregulated	4599502	7.4913	7.61521	0.00381685	0.810427	-0.0420858	6939185	cassette-exon	chr5:75016039-75016064(-)
ENSMUSG00000035984	-2.07224	Nme5	I1-1	upregulated	4762144	5.61694	9.1434	0.00321678	0.810427	0.0515825	6864518		chr18:34735593-34735625(-)
ENSMUSG00000028677	-2.07393	Rnf220	I5-186	upregulated	4690376	4.22982	10.2589	0.00184544	0.810427	0.109643	6924841		chr4:116989032-116989064(-)
ENSMUSG00000058886	-2.08763	Deaf1	I8-3	upregulated	4373771	6.14757	9.94616	0.00374575	0.810427	0.0122015	6972200		chr7:148506487-148506535(-)
ENSMUSG00000034175	-2.08771	Rhbdd3	E1-2	upregulated	4965880	6.85025	8.95011	0.0005709	0.770778	-0.286583	6778432		chr11:4999091-4999245(+)
ENSMUSG00000039116	-2.09114	Gpr126	I5-2	upregulated	5139854	5.71105	5.75922	0.000792485	0.770778	-0.0124576	6772255		chr10:14175955-14176027(-)
ENSMUSG00000027133	-2.10737	Nop10	E1-1	upregulated	5579330	9.58713	8.77619	0.00454697	0.810427	0.00986917	6880034		chr2:112102105-112102178(+)
ENSMUSG00000020695	-2.12705	Mrc2	I1-14	upregulated	4671771	5.03269	8.23165	0.00274179	0.810427	-0.110732	6784564		chr11:105174921-105174994(+)
ENSMUSG00000024383	-2.133	Map3k2	E17-1	upregulated	5301553	7.51751	8.413	0.0013324	0.798087	-0.06525	6859809		chr18:32387884-32387966(+)
ENSMUSG00000031756	-2.13474	Cenpn	U0-15	upregulated	5496197	7.17731	7.3161	0.000438177	0.770778	-0.0180196	6979421		chr8:119445221-119445319(+)
ENSMUSG00000029767	-2.14573	Calu	I1-7	upregulated	5381511	5.9802	9.5099	0.00237487	0.810427	-0.076	6944997		chr6:29305972-29306265(+)
ENSMUSG00000033721	-2.15472	Vav3	I21-5	upregulated	4351362	5.18692	6.98417	0.000554765	0.770778	-0.313321	6900456		chr3:109443323-109443731(+)
ENSMUSG00000014592	-2.15544	Camta1	E38-3	upregulated	5469629	9.60011	11.8273	0.000693649	0.770778	-0.159835	6927087		chr4:150436298-150436601(-)
ENSMUSG00000019370	-2.15794	Calm3	E6-3	upregulated	5005554	10.6602	11.2426	0.00431425	0.810427	-0.0594173	6965658		chr7:17501760-17502116(-)
ENSMUSG00000035878	-2.16924	Agphd1	E7-2	upregulated	4541536	7.82081	6.23152	0.00400819	0.810427	-0.0910607	6989233		chr9:54794613-54795276(+)
ENSMUSG00000053768	-2.17257	Chchd3	I15-1	upregulated	4842481	6.05629	10.6358	0.00144112	0.810427	-0.0155311	6952529		chr6:32743150-32743345(-)
ENSMUSG00000018481	-2.17653	Appbp2	I1-1	upregulated	5220956	7.48118	10.094	0.00102397	0.793102	-0.0478968	6790374		chr11:85048051-85048172(-)
ENSMUSG00000021301	-2.18159	Hecw1	I1-2	upregulated	4965861	7.39031	9.07236	0.00327308	0.810427	-0.0739446	6811136		chr13:14613711-14614211(-)
ENSMUSG00000002688	-2.19489	Prkd1	E1-1	upregulated	4734979	8.6431	7.61001	0.00278016	0.810427	-0.15964	6800675		chr12:51749976-51750088(-)
ENSMUSG00000061780	-2.20528	Cfd	E4-1	upregulated	5398796	4.92478	6.57814	0.00183301	0.810427	0.195466	6769159		chr10:79354898-79354988(+)
ENSMUSG00000026437	-2.20963	Cdk18	U16-6	upregulated	5485307	5.5708	9.40387	0.0036381	0.810427	0.0633458	6762197		chr1:134006727-134007343(-)
ENSMUSG00000026566	-2.21132	Mpzl1	E7-1	upregulated	4932546	9.36602	9.68174	0.00159252	0.810427	0.108033	6763777	altPromoter|cassette-exon|cassetteExon	chr1:167531888-167531980(-)
ENSMUSG00000026042	-2.22236	Col5a2	E45-1	upregulated	4782178	7.04419	6.69282	0.00116856	0.793102	-0.498429	6758414	cassette-exon	chr1:45443684-45443718(-)
ENSMUSG00000030621	-2.23144	Me3	E17-1	upregulated	5314715	7.82367	10.2232	5.82757e-05	0.658362	-0.0372483	6962467		chr7:96994751-96994822(+)
ENSMUSG00000036550	-2.23244	Cnot1	E3-1	upregulated	5400238	11.3401	10.5135	0.00256038	0.810427	-0.0366473	6984497		chr8:98299184-98299286(-)
ENSMUSG00000073779	-2.24049	B230314M03Rik	E1-1	upregulated	5299875	7.645	7.50159	0.00301499	0.810427	-0.11897	6924345		chr4:107495544-107495585(-)
ENSMUSG00000037685	-2.24207	Atp8a1	E10-1	upregulated	4876365	9.17056	11.359	0.000189936	0.765714	-0.0519667	6938891	altPromoter|bleedingExon	chr5:68167861-68167965(-)
ENSMUSG00000037736	-2.25128	Limch1	I1-5	upregulated	5153604	6.58455	9.18663	0.00387577	0.810427	-0.108729	6931362		chr5:67148762-67149093(+)
ENSMUSG00000067567	-2.25626	Hdac8	I4-4	upregulated	4569069	5.67682	8.35811	0.00132911	0.798087	-0.0362667	7018590		chrX:99688656-99689306(-)
ENSMUSG00000030703	-2.26207	Gdpd3	E6-1	upregulated	5288148	4.64363	5.32775	0.000242504	0.765714	2.03613	6964245		chr7:133911277-133911333(+)
ENSMUSG00000001755	-2.2682	Coasy	I2-1	upregulated	5101112	7.82368	8.29999	0.0032955	0.810427	-0.0111556	6784239		chr11:100945847-100945975(+)
ENSMUSG00000004996	-2.27866	Mri1	I3-1	upregulated	4693453	8.37727	7.84799	0.0013483	0.800049	-0.152568	6983839		chr8:86777992-86778062(-)
ENSMUSG00000028849	-2.28583	Mtap7d1	E7-3	upregulated	4953608	10.067	8.86972	0.000882857	0.778154	-0.0257211	6925350	exon-region-exclusion|exon-region-exclusion|retainedIntron	chr4:125914304-125914357(-)
ENSMUSG00000057522	-2.29714	Spop	E1-1	upregulated	4907244	9.48076	8.72642	0.00207721	0.810427	-0.18315	6783744	bleedingExon	chr11:95275420-95275445(+)
ENSMUSG00000028809	-2.29888	Srrm1	I8-1	upregulated	5336580	6.54413	11.1707	0.00298143	0.810427	-0.0203767	6926076		chr4:134897342-134897369(-)
ENSMUSG00000031994	-2.30637	Adamts8	E2-1	upregulated	5541725	6.0615	6.18124	0.00223632	0.810427	0.0677367	6987862		chr9:30758858-30759032(+)
ENSMUSG00000022983	-2.30782	Scaf4	E18-1	upregulated	5405042	8.46782	9.5446	0.00176465	0.810427	-0.0117424	6847765		chr16:90243296-90243441(-)
ENSMUSG00000018167	-2.33256	Stard3	I1-3	upregulated	4326878	6.1989	8.55849	0.00177087	0.810427	-0.0530613	6783998		chr11:98223514-98223615(+)
ENSMUSG00000034853	-2.33607	Acot11	E8-1	upregulated	4796076	7.6395	6.67199	0.000139057	0.765714	-0.331539	6924247		chr4:106435051-106435117(-)
ENSMUSG00000004071	-2.36202	5730403B10Rik	E3-3	upregulated	5265710	7.42316	11.4499	0.00057136	0.770778	-0.061875	6843663		chr16:4770776-4770932(-)
ENSMUSG00000002221	-2.36293	Paxip1	E1-1	upregulated	4726664	7.45955	9.23775	0.00412699	0.810427	0.0395616	6936855		chr5:28117871-28118066(-)
ENSMUSG00000042605	-2.37247	Atxn2	I26-1	upregulated	5076647	7.90201	7.40647	0.00166026	0.810427	-0.626807	6934081		chr5:122262862-122263150(+)
ENSMUSG00000025437	-2.39372	Usp33	E18-1	upregulated	4908404	9.81846	9.80887	0.000232115	0.765714	-0.01049	6902518		chr3:152042444-152042542(+)
ENSMUSG00000078622	-2.3951	Ccdc47	E10-1	upregulated	5348017	10.3398	8.29889	0.00235532	0.810427	-0.315633	6791883		chr11:106064051-106064076(-)
ENSMUSG00000020229	-2.40913	Slc5a4a	E3-1	upregulated	5083294	5.23676	4.87561	0.0026365	0.810427	0.0158233	6768907		chr10:75613213-75613316(+)
ENSMUSG00000026466	-2.41148	Tor1aip1	E7-1	upregulated	4396421	7.5888	8.27428	0.00141698	0.810427	0.180278	6763240		chr1:157870282-157870317(-)
ENSMUSG00000071176	-2.41905	Arhgef10	I16-1	upregulated	5314916	6.42284	9.4096	0.00171017	0.810427	-0.0433394	6974254		chr8:14961441-14961561(+)
ENSMUSG00000043719	-2.42534	Col6a6	E8-1	upregulated	5282115	4.00463	5.44336	0.00160808	0.810427	0.512706	6998494		chr9:105679931-105680420(-)
ENSMUSG00000038910	-2.42585	Plcl2	I5-12	upregulated	5080953	5.485	10.4521	0.00268958	0.810427	-0.0970033	6850937		chr17:50769986-50770208(+)
ENSMUSG00000031511	-2.43696	Arhgef7	U0-1	upregulated	5037564	4.54938	9.89492	0.000514781	0.770778	-0.0966103	6974039		chr8:11727208-11727391(+)
ENSMUSG00000055567	-2.43792	Unc80	E24-1	upregulated	5529211	9.8714	11.3057	0.00320072	0.810427	-0.0104867	6750146		chr1:66636773-66636848(+)
ENSMUSG00000047976	-2.44815	Kcna1	E1-3	upregulated	5397860	8.02249	9.60632	0.00168632	0.810427	-0.0613179	6957246		chr6:126594740-126594814(-)
ENSMUSG00000026234	-2.45143	Ncl	E11-2	upregulated	5312609	8.44855	10.3753	0.00265196	0.810427	0.00714	6760364		chr1:88247397-88247437(-)
ENSMUSG00000034912	-2.45226	Mdga2	I4-1	upregulated	4777344	7.16568	8.81841	0.000280461	0.770778	-0.267479	6801395		chr12:67895921-67896131(-)
ENSMUSG00000025377	-2.45827	2410002I01Rik	E1-1	upregulated	4800545	9.78598	7.34961	0.00344291	0.810427	0.114558	6792739		chr11:119960000-119960025(-)
ENSMUSG00000018565	-2.4731	Rai12	I6-1	upregulated	5146828	5.2061	9.7201	0.00249187	0.810427	0.0564422	6789369		chr11:69783265-69783794(-)
ENSMUSG00000033557	-2.47314	Fam20b	E9-5	upregulated	4390542	9.14886	10.1967	0.00274502	0.810427	-0.220166	6763275		chr1:158610534-158611131(-)
ENSMUSG00000037487	-2.47363	Ubr5	E59-2	upregulated	4884593	8.08345	9.80535	0.00491237	0.810427	-0.067745	6835065		chr15:37897804-37897887(-)
ENSMUSG00000060131	-2.48853	Atp8b4	I24-4	upregulated	5043424	4.11166	4.27845	0.00341837	0.810427	0.269572	6890633		chr2:126185210-126185350(-)
ENSMUSG00000042678	-2.4974	Myo15	I1-1	upregulated	5512378	5.48525	5.86828	0.00363663	0.810427	0.0342486	6781442		chr11:60283079-60283982(+)
ENSMUSG00000047417	-2.4985	Rexo1	E3-1	upregulated	4457201	8.37983	9.26354	0.00132456	0.798087	0.0743319	6775377		chr10:80011190-80011257(-)
ENSMUSG00000029152	-2.50439	Ociad1	E10-2	upregulated	4754726	11.0783	11.2664	0.000803604	0.774552	0.03014	6931626		chr5:73704733-73705110(+)
ENSMUSG00000056427	-2.50523	Slit3	I10-3	upregulated	5505070	7.25144	10.5023	0.00495249	0.810427	-0.253345	6779995		chr11:35395659-35395909(+)
ENSMUSG00000063018	-2.50563	2010204K13Rik	E2-1	upregulated	4306729	4.76847	6.61044	0.00346105	0.810427	0.118302	7015392		chrX:7006662-7006739(-)
ENSMUSG00000030703	-2.50758	Gdpd3	E7-1	upregulated	5160106	5.35121	5.32775	0.00118599	0.793102	2.03613	6964245		chr7:133912093-133912178(+)
ENSMUSG00000028364	-2.51323	Tnc	E12-1	upregulated	4842101	6.1684	7.89624	0.0015143	0.810427	-0.06293	6922335	cassette-exon|cassetteExon	chr4:63660995-63661172(-)
ENSMUSG00000030607	-2.53215	Acan	U18-6	upregulated	5445953	3.22983	6.58715	0.00481274	0.810427	-0.121268	6961912		chr7:86345676-86345824(+)
ENSMUSG00000028677	-2.53737	Rnf220	I5-213	upregulated	4329514	4.22025	10.2589	0.00307746	0.810427	0.109643	6924841		chr4:116981060-116981148(-)
ENSMUSG00000014361	-2.54318	Mertk	I6-5	upregulated	5290089	5.20666	8.76436	0.00416303	0.810427	-0.200012	6881087		chr2:128583624-128583764(+)
ENSMUSG00000030621	-2.55082	Me3	E22-5	upregulated	5224598	7.9591	10.2232	0.00123562	0.79373	-0.0372483	6962467		chr7:97001787-97002104(+)
ENSMUSG00000052861	-2.5734	Dnahc6	E17-1	upregulated	4624479	6.41716	6.29105	0.000369537	0.770778	0.991197	6954672		chr6:73113479-73113571(-)
ENSMUSG00000022756	-2.57793	Slc7a4	E1-1	upregulated	4772129	6.63289	8.52676	0.00386048	0.810427	-0.154863	6844283		chr16:17577036-17577071(-)
ENSMUSG00000020272	-2.58508	Stk10	I10-3	upregulated	4973452	4.97595	6.74322	0.00439624	0.810427	-0.00582667	6779855		chr11:32503439-32503572(+)
ENSMUSG00000057098	-2.6011	Ebf1	I7-4	upregulated	5530852	3.17504	10.2802	0.00442432	0.810427	-0.142283	6780443		chr11:44683149-44683223(+)
ENSMUSG00000048154	-2.60239	Mll2	E42-1	upregulated	4696150	8.13789	9.47774	0.00417681	0.810427	0.0282893	6838407		chr15:98673517-98673624(-)
ENSMUSG00000024064	-2.61469	Galnt14	I1-30	upregulated	4961775	4.93843	8.76778	8.60496e-05	0.68401	-0.259742	6857167		chr17:73965130-73965162(-)
ENSMUSG00000037876	-2.63417	Jmjd1c	I3-14	upregulated	4914161	6.58078	9.95611	0.00270811	0.810427	-0.0846736	6768450		chr10:66641417-66641753(+)
ENSMUSG00000010755	-2.64717	Cars	I10-1	upregulated	4372059	6.30188	8.4058	0.00277921	0.810427	0.0382333	6972410		chr7:150768534-150768866(-)
ENSMUSG00000010066	-2.64794	Cacna2d2	E40-2	upregulated	5323566	9.35604	9.11859	0.00195949	0.810427	-0.254557	6992215		chr9:107429807-107429859(+)
ENSMUSG00000026553	-2.64919	Copa	I31-1	upregulated	5607330	5.82941	11.8465	0.00391514	0.810427	0.0533267	6755222		chr1:174049703-174049767(+)
ENSMUSG00000026930	-2.66351	Gpsm1	U0-2	upregulated	5230085	4.88579	8.31168	0.00374537	0.810427	0.06073	6875789		chr2:26170009-26170668(+)
ENSMUSG00000066667	-2.67363	Gm16432	E25-1	upregulated	5335489	5.00914	8.43135	0.000628262	0.770778	-0.115923	6755535		chr1:180102359-180102709(+)
ENSMUSG00000052707	-2.67702	Tnrc6a	E6-5	upregulated	5222452	8.84337	9.30852	0.0035942	0.810427	-0.0565703	6964068		chr7:130315364-130315389(+)
ENSMUSG00000003847	-2.687	Nfat5	U0-6	upregulated	5228271	9.67888	9.99436	0.00451037	0.810427	0.00964083	6978960		chr8:109817152-109817205(+)
ENSMUSG00000052572	-2.72168	Dlg2	I11-12	upregulated	4684244	7.81356	10.9253	0.00155006	0.810427	-0.0917667	6962537		chr7:98715290-98715479(+)
ENSMUSG00000054672	-2.72766	5830411N06Rik	E2-1	upregulated	5063645	3.83646	5.21642	0.00432176	0.810427	0.221164	6965095		chr7:147433844-147433918(+)
ENSMUSG00000068604	-2.73228	Gm8225	E2-1	upregulated	4657327	5.04456	6.51203	0.000526413	0.770778	0.329988	6849455		chr17:26680485-26680515(+)
ENSMUSG00000045689	-2.73851	Pcdhb4	E1-6	upregulated	4669987	7.15203	7.27324	0.00052922	0.770778	0.0135422	6860167		chr18:37470137-37470692(+)
ENSMUSG00000062526	-2.73994	Mppe1	E4-1	upregulated	4413878	7.46772	7.79033	0.00112536	0.793102	0.0348406	6866289		chr18:67397341-67397386(-)
ENSMUSG00000030621	-2.74726	Me3	I8-6	upregulated	5248105	4.84726	10.2232	0.00155713	0.810427	-0.0372483	6962467		chr7:96933277-96933387(+)
ENSMUSG00000049076	-2.74924	Acap2	I1-1	upregulated	5331024	7.5389	9.70946	0.00122533	0.79373	-0.0836533	6845065		chr16:31200929-31201024(-)
ENSMUSG00000039361	-2.75345	Picalm	I13-10	upregulated	5520029	7.76444	11.4629	0.000352652	0.770778	-0.117633	6962483		chr7:97337386-97337659(+)
ENSMUSG00000025510	-2.76819	Cd151	E9-4	upregulated	4826664	8.25019	9.29455	0.000304014	0.770778	-0.01302	6965204		chr7:148656773-148657068(+)
ENSMUSG00000023036	-2.76882	Pcdhga11	E6-3	upregulated	4328157	10.512	12.01	3.17626e-05	0.658362	0.03422	6860138		chr18:37845542-37845846(+)
ENSMUSG00000052812	-2.76998	Atad2b	U0-4	upregulated	5131793	6.03292	9.19492	0.00149682	0.810427	-0.217813	6793008		chr12:4916270-4916322(+)
ENSMUSG00000038174	-2.78247	Fam126b	E2-1	upregulated	4453840	7.65013	11.3971	0.002711	0.810427	-0.0379017	6758958	alt-C-term|altPromoter	chr1:58642947-58643012(-)
ENSMUSG00000020740	-2.78265	Gga3	E13-6	upregulated	4363614	7.16802	8.44159	0.00145391	0.810427	0.0912817	6792452	exon-region-exclusion|exon-region-exclusion	chr11:115449052-115449088(-)
ENSMUSG00000001419	-2.79135	Mef2d	I11-1	upregulated	4759901	6.49171	10.4035	0.00112332	0.793102	-0.101952	6899097		chr3:87971869-87971911(+)
ENSMUSG00000032580	-2.7999	Rbm5	E1-1	upregulated	5315720	8.84221	10.1413	0.00346818	0.810427	-0.0594462	6998647		chr9:107673239-107673313(-)
ENSMUSG00000029501	-2.815	Ankle2	E10-1	upregulated	4424024	7.714	8.80171	0.00239868	0.810427	-0.00269	6933409		chr5:110680521-110680593(+)
ENSMUSG00000042213	-2.82568	Anubl1	I1-2	upregulated	4825157	4.51579	7.73444	0.00369735	0.810427	-0.0818517	6949272		chr6:116214777-116214882(+)
ENSMUSG00000030659	-2.82705	Nucb2	I8-1	upregulated	5346805	5.38586	8.13742	0.00234056	0.810427	-0.165633	6963744		chr7:123672213-123672295(+)
ENSMUSG00000006490	-2.83634	Prl8a9	E5-1	upregulated	5582828	3.09658	5.08294	0.00117591	0.793102	0.713393	6811903		chr13:27651162-27651306(-)
ENSMUSG00000028538	-2.84195	St3gal3	I6-1	upregulated	5470785	4.67448	11.1961	0.00125234	0.79373	0.0263358	6924877		chr4:117640373-117640792(-)
ENSMUSG00000037960	-2.85465	1110007C09Rik	E8-1	upregulated	4868710	7.94185	8.21819	0.00222822	0.810427	0.164948	6813086		chr13:49298493-49298598(-)
ENSMUSG00000023036	-2.86508	Pcdhga11	E6-2	upregulated	4360440	9.38472	12.01	0.00021505	0.765714	0.03422	6860138	altPromoter	chr18:37845059-37845140(+)
ENSMUSG00000044951	-2.87074	Mylk4	I8-1	upregulated	5019702	1.84734	5.01119	0.00455836	0.810427	0.0590011	6812170		chr13:32812295-32812328(-)
ENSMUSG00000016503	-2.87403	Gtf3a	I7-2	upregulated	4944304	5.09162	8.54249	0.00111267	0.793102	-0.0497683	6935562	intron-retention	chr5:147765041-147765071(+)
ENSMUSG00000028914	-2.90386	Casp9	E11-2	upregulated	4639645	7.47495	8.34199	0.000443277	0.770778	-0.74377	6918205	alternative_polyA	chr4:141369718-141371088(+)
ENSMUSG00000032290	-2.92259	Ptpn9	I9-2	upregulated	4695597	4.99795	8.77997	0.000445157	0.770778	-0.0130855	6989361		chr9:56900646-56900909(+)
ENSMUSG00000031375	-2.93423	Bgn	I3-1	upregulated	5391600	4.72931	9.15591	0.000392984	0.770778	0.0167333	7011936	intron-retention	chrX:70736419-70736631(+)
ENSMUSG00000029111	-2.9356	Whsc2	I10-1	upregulated	4733271	7.20105	9.79131	0.000947211	0.793102	0.0416489	6937282		chr5:34241573-34241660(-)
ENSMUSG00000060663	-2.94175	Olfr175-ps1	E1-1	upregulated	5472524	3.98604	3.54818	0.00246226	0.810427	0.03589	6846519		chr16:58826499-58826523(-)
ENSMUSG00000020115	-2.96158	Tbk1	I20-5	upregulated	4674021	5.38674	8.23692	0.00365262	0.810427	-0.0978908	6777594		chr10:120987816-120987897(-)
ENSMUSG00000021061	-2.97407	Spnb1	E34-1	upregulated	4842043	6.98981	10.1911	0.00203662	0.810427	-0.0205367	6801902		chr12:77684924-77685046(-)
ENSMUSG00000024353	-2.98875	2010001M09Rik	E3-1	upregulated	4717953	5.40825	6.40943	0.000477868	0.770778	0.149688	6864597		chr18:35807499-35807578(-)
ENSMUSG00000035863	-3.02202	Palm	I6-5	upregulated	4741870	6.84426	9.43436	0.00167626	0.810427	0.007388	6769147		chr10:79277440-79277465(+)
ENSMUSG00000038608	-3.03516	Dock10	I1-8	upregulated	5311344	8.1797	10.1773	0.00382955	0.810427	-0.153861	6760058		chr1:80744247-80744357(-)
ENSMUSG00000021180	-3.03533	Rps6ka5	I3-4	upregulated	4588573	4.84517	8.65602	0.000537229	0.770778	-0.181958	6803102		chr12:101951324-101951791(-)
ENSMUSG00000036006	-3.03847	Fam65b	E2-2	upregulated	4350259	7.08828	10.3676	0.00037788	0.770778	-0.150001	6805443	altPromoter|cassette-exon	chr13:24706526-24706550(+)
ENSMUSG00000004187	-3.03926	Kifc2	E2-2	upregulated	5407766	12.7383	10.3976	0.00129357	0.7962	-0.0666033	6831687		chr15:76491155-76491179(+)
ENSMUSG00000046679	-3.04162	C87436	E2-1	upregulated	4977584	6.57406	9.62524	0.00344515	0.810427	-0.222529	6947626	alt-5'|cassette-exon|altPromoter	chr6:86388680-86388829(+)
ENSMUSG00000065990	-3.04411	Aurkaip1	E1-9	upregulated	5005712	11.3902	9.90728	0.000514839	0.770778	0.23568	6919189		chr4:155206094-155206124(+)
ENSMUSG00000022452	-3.04743	1500032L24Rik	I3-1	upregulated	5578035	7.34797	11.7177	0.000810402	0.774552	-0.105197	6832191		chr15:82176703-82176764(+)
ENSMUSG00000006442	-3.08049	Srm	E6-1	upregulated	5554899	11.8693	11.3155	0.00109612	0.793102	0.143086	6918720		chr4:147968269-147968308(+)
ENSMUSG00000033557	-3.10367	Fam20b	E9-4	upregulated	4693456	9.23109	10.1967	0.00319878	0.810427	-0.220166	6763275		chr1:158611355-158611389(-)
ENSMUSG00000036817	-3.12284	Sun1	E3-2	upregulated	4988497	6.34094	10.1113	9.92452e-06	0.658362	-0.0313217	6935176		chr5:139688149-139688205(+)
ENSMUSG00000022680	-3.12642	Pdxdc1	E29-1	upregulated	4592142	9.35225	9.05465	0.0013248	0.798087	0.161138	6844093	alt-3'	chr16:13834907-13834935(-)
ENSMUSG00000052512	-3.1356	Nav2	I2-40	upregulated	5466202	5.33358	7.85501	0.00487039	0.810427	-0.736752	6960592		chr7:56340524-56340598(+)
ENSMUSG00000029673	-3.17033	Auts2	I10-35	upregulated	4773923	6.9678	10.4509	0.000115151	0.765714	-0.0528617	6942285		chr5:132018858-132018891(-)
ENSMUSG00000004677	-3.17627	Myo9b	E41-1	upregulated	4600936	6.50995	7.56092	0.00097854	0.793102	-0.0150033	6977058	alt-3'|bleedingExon|retainedIntron	chr8:73883477-73883508(+)
ENSMUSG00000062234	-3.20927	Gak	E28-5	upregulated	5468484	8.30021	11.4191	0.00126417	0.79373	-0.0154058	6940930	alternative_polyA|bleedingExon	chr5:108998607-108998765(-)
ENSMUSG00000006386	-3.2288	Tek	I1-3	upregulated	5242245	4.02957	7.77984	0.00473693	0.810427	-0.105288	6915506		chr4:94411166-94411325(+)
ENSMUSG00000050945	-3.23641	Zfp438	I3-3	upregulated	4386343	3.48975	8.35983	0.00351595	0.810427	-0.465414	6863096		chr18:5277499-5277946(-)
ENSMUSG00000018259	-3.26227	Prl8a2	E1-2	upregulated	4928594	4.71281	5.77984	0.000634334	0.770778	0.08536	6805591		chr13:27437606-27437633(+)
ENSMUSG00000041020	-3.27855	Mtap7d2	I15-1	upregulated	5431489	7.53218	9.71292	0.00465671	0.810427	-0.135382	7014819		chrX:155930351-155930376(+)
ENSMUSG00000041272	-3.30403	Tox	I6-34	upregulated	5393996	3.33213	10.1541	0.00151571	0.810427	-0.121688	6919417		chr4:6668889-6669280(-)
ENSMUSG00000015222	-3.30737	Mtap2	I8-2	upregulated	5096997	8.52714	12.3339	3.88831e-05	0.658362	-0.0604967	6750105		chr1:66430548-66431026(+)
ENSMUSG00000022680	-3.3192	Pdxdc1	E29-7	upregulated	5479729	8.49056	9.05465	0.0048505	0.810427	0.161138	6911093		chr16:13833839-13833970(-)
ENSMUSG00000025495	-3.33354	Ptdss2	U0-10	upregulated	5434469	5.70514	9.88016	0.0010431	0.793102	0.0409278	6965163		chr7:148316198-148316223(+)
ENSMUSG00000040985	-3.35505	Sun3	E4-1	upregulated	4630447	2.75156	4.67964	0.000539919	0.770778	0.355328	6785936		chr11:8931454-8931541(-)
ENSMUSG00000017009	-3.36955	Sdc4	I5-3	upregulated	5141551	7.98067	8.87382	0.00343311	0.810427	-0.0828489	6892905		chr2:164251748-164251772(-)
ENSMUSG00000002997	-3.39189	Prkar2b	I3-1	upregulated	4874340	6.11404	10.357	0.00229012	0.810427	-0.0940463	6799879		chr12:32702963-32703006(-)
ENSMUSG00000091793	-3.39446	AC152063.3	I17-2	upregulated	5550219	5.39965	12.2199	0.00387722	0.810427	-0.212124	6797993		chr12:110889852-110889941(+)
ENSMUSG00000027288	-3.40811	Zfp106	E6-4	upregulated	4578316	6.81122	11.0964	0.00181194	0.810427	-0.198839	6890302	bleedingExon	chr2:120359217-120359245(-)
ENSMUSG00000000197	-3.42013	Nalcn	E29-2	upregulated	5172314	10.0363	9.79431	0.00360635	0.810427	-0.148354	6828016		chr14:123707551-123707575(-)
ENSMUSG00000025969	-3.45189	Nrp2	E9-1	upregulated	5518148	6.23885	7.17108	0.000749087	0.770778	-0.00261048	6749911		chr1:62809291-62809547(+)
ENSMUSG00000033684	-3.49308	Qsox1	E14-3	upregulated	4821519	5.6931	8.7811	0.00484513	0.810427	-0.0630042	6763235	bleedingExon	chr1:157625349-157625928(-)
ENSMUSG00000037149	-3.51808	Ddx1	I20-1	upregulated	5122489	7.82571	10.5052	0.00187291	0.810427	-0.11512	6799064		chr12:13232002-13232201(-)
ENSMUSG00000085708	-3.52906	Gm16063	E4-3	upregulated	4904972	3.81446	6.69554	0.00220026	0.810427	0.344956	6933906		chr5:120083416-120083461(+)
ENSMUSG00000026824	-3.56089	Kcnj3	E2-1	upregulated	5066863	8.26248	10.4981	0.00296329	0.810427	0.01546	6877229		chr2:55289207-55289232(+)
ENSMUSG00000074156	-3.56883	Ces1h	E10-1	upregulated	5103426	2.28366	4.83174	0.00261075	0.810427	0.418727	6984336		chr8:95881316-95881393(-)
ENSMUSG00000024066	-3.57152	Xdh	I25-1	upregulated	5349841	4.78256	6.78397	0.000897562	0.779672	-0.523182	6857183		chr17:74253425-74253932(-)
ENSMUSG00000029223	-3.58924	Uchl1	E6-1	upregulated	5034434	9.16603	10.7247	0.00365786	0.810427	0.0563967	6931355		chr5:67073860-67073892(+)
ENSMUSG00000050961	-3.59547	AY358078	E9-1	upregulated	5586558	3.87162	4.35092	0.00457601	0.810427	0.0396147	6818994		chr14:52445987-52446014(+)
ENSMUSG00000057113	-3.5975	Npm1	U0-1	upregulated	4489474	6.15623	10.2532	0.00222791	0.810427	-0.180128	6787176		chr11:33063661-33063713(-)
ENSMUSG00000039741	-3.60455	Bahcc1	I26-1	upregulated	4432209	5.47755	7.73124	0.00306453	0.810427	0.0252358	6785418		chr11:120148085-120148115(+)
ENSMUSG00000040648	-3.60699	Ppip5k2	I1-4	upregulated	4429220	6.00767	10.5113	0.00475855	0.810427	-0.0513233	6760915		chr1:99664231-99664589(-)
ENSMUSG00000081289	-3.64128	Gm14857	E1-11	upregulated	4315006	4.59358	6.87185	0.00101088	0.793102	-0.0982275	7018774		chrX:103478190-103478363(-)
ENSMUSG00000025076	-3.6554	Casp7	I2-3	upregulated	5008926	3.20683	6.98769	0.00125756	0.79373	-0.0246273	6870614		chr19:56482997-56483326(+)
ENSMUSG00000054199	-3.67162	Gon4l	I20-1	upregulated	5088017	4.90799	8.78713	0.00405213	0.810427	-0.105838	6899203		chr3:88694193-88694248(+)
ENSMUSG00000029152	-3.83345	Ociad1	E10-3	upregulated	5149852	8.25294	11.2664	0.00405012	0.810427	0.03014	6931626	exon-region-exclusion	chr5:73705132-73705161(+)
ENSMUSG00000033282	-3.84787	Rpgrip1l	I25-2	upregulated	4559168	4.90366	8.55806	0.00160938	0.810427	0.073495	6984218		chr8:93755111-93755514(-)
ENSMUSG00000086002	-3.85407	Gm16744	E1-1	upregulated	5481185	5.08258	5.34301	0.0038266	0.810427	0.710953	6962580		chr7:100155647-100155715(+)
ENSMUSG00000030703	-3.85476	Gdpd3	E8-1	upregulated	5172938	5.11101	5.32775	4.08438e-05	0.658362	2.03613	6964245		chr7:133914502-133914559(+)
ENSMUSG00000041236	-3.85768	Vps41	I7-7	upregulated	5607264	5.9532	10.7106	0.00274208	0.810427	-0.149684	6805096		chr13:18901317-18901578(+)
ENSMUSG00000018189	-3.86271	Uchl5	I2-1	upregulated	4641704	2.2379	7.29526	0.000896181	0.779672	-0.0473298	6753710		chr1:145631177-145631210(+)
ENSMUSG00000028522	-3.93412	Mier1	U20-1	upregulated	4605347	3.29718	7.70438	0.000243104	0.765714	-0.0911042	6915889		chr4:102839130-102839272(+)
ENSMUSG00000047712	-3.95421	Ust	U11-16	upregulated	5245923	3.95296	9.283	0.00400113	0.810427	-0.224094	6771995		chr10:7873441-7873517(-)
ENSMUSG00000053852	-3.97548	Gpr112	E25-1	upregulated	5502291	4.00004	5.05964	0.00235417	0.810427	-0.161632	7011399	alt-C-term	chrX:54254686-54254724(+)
ENSMUSG00000021993	-3.99906	Mipep	E1-1	upregulated	5279380	6.69501	9.61106	0.00062329	0.770778	-0.215282	6819573		chr14:61403410-61403460(+)
ENSMUSG00000030102	-4.00648	Itpr1	I63-7	upregulated	4988038	7.50303	10.7338	0.00469053	0.810427	-0.0794182	6948906		chr6:108478331-108478356(+)
ENSMUSG00000066036	-4.01492	Ubr4	I70-1	upregulated	5017615	6.68959	10.3093	0.00226399	0.810427	0.033277	6918042		chr4:139007396-139007617(+)
ENSMUSG00000075703	-4.01603	Ept1	I1-1	upregulated	4946374	6.00452	10.2987	0.00205263	0.810427	-0.082705	6929604		chr5:30559620-30559906(+)
ENSMUSG00000022003	-4.03901	Slc25a30	I7-1	upregulated	5503247	4.86246	7.95057	0.000414599	0.770778	0.0104583	6826018		chr14:76168197-76168584(-)
ENSMUSG00000028710	-4.04914	Atpaf1	E11-1	upregulated	4545020	8.62993	9.8122	0.00110692	0.793102	-0.198701	6916504	alt-C-term	chr4:115486141-115486515(+)
ENSMUSG00000002107	-4.05213	Celf2	I15-4	upregulated	4656009	7.28837	12.172	0.00128181	0.7962	-0.167334	6884523		chr2:6522769-6522800(-)
ENSMUSG00000022680	-4.09112	Pdxdc1	E29-5	upregulated	4314474	10.0151	9.05465	0.000181047	0.765714	0.161138	6844093	alt-3'	chr16:13834659-13834824(-)
ENSMUSG00000040327	-4.09868	Cul9	I9-2	upregulated	5018928	6.85846	8.60071	0.0036633	0.810427	-0.0142779	6855705		chr17:46666806-46666854(-)
ENSMUSG00000033152	-4.10151	Podxl2	I5-1	upregulated	5113494	7.03551	8.45453	0.00373767	0.810427	-0.119225	6955377		chr6:88799145-88799169(-)
ENSMUSG00000022680	-4.126	Pdxdc1	E29-2	upregulated	4964163	10.6924	9.05465	7.93234e-05	0.658362	0.161138	6911093	alt-3'	chr16:13834883-13834923(-)
ENSMUSG00000018401	-4.14913	Mtmr4	E3-2	upregulated	4351201	7.34096	8.38629	0.000430986	0.770778	-0.2238	6783327	alt-5'|cassette-exon|altPromoter	chr11:87406478-87406522(+)
ENSMUSG00000028309	-4.15447	Rnf20	E15-2	upregulated	4874158	7.49125	9.314	0.00303923	0.810427	0.104813	6913394		chr4:49664268-49664302(+)
ENSMUSG00000030854	-4.16176	Ptpn5	E1-2	upregulated	4394019	8.21907	11.3853	0.0020675	0.810427	-0.0417317	6967109	alt-N-term	chr7:54388626-54388651(-)
ENSMUSG00000075122	-4.18675	Cd80	I1-3	upregulated	5384957	3.99001	6.4174	0.000553729	0.770778	-0.223905	6840849		chr16:38457981-38458452(+)
ENSMUSG00000038541	-4.22596	Srd5a2	E5-1	upregulated	4672375	2.97477	5.319	0.00113948	0.793102	0.281339	6857193		chr17:74367053-74367084(-)
ENSMUSG00000071793	-4.24047	Gm10348	I16-2	upregulated	4684256	8.11201	11.0363	0.00475979	0.810427	-0.292598	7001433		chr8:19855922-19855947(-)
ENSMUSG00000029763	-4.26625	Exoc4	I16-16	upregulated	4798596	4.77724	10.0059	0.000785672	0.770778	-0.00320444	6945275		chr6:33743396-33743591(+)
ENSMUSG00000020358	-4.29587	Hnrnpab	E9-1	upregulated	4958793	6.43453	10.6595	0.00123119	0.79373	-0.119009	6788120		chr11:51412428-51412515(-)
ENSMUSG00000074259	-4.35476	Gramd2	I11-2	upregulated	5024995	5.00031	5.95697	0.00453554	0.810427	0.163787	6989558	intron-retention	chr9:59562765-59562839(+)
ENSMUSG00000029012	-4.40204	Orc5	I1-2	upregulated	4616819	4.33533	8.24966	0.002101	0.810427	-0.354982	6936600		chr5:22055889-22055918(-)
ENSMUSG00000010663	-4.40324	Fads1	I2-1	upregulated	4921525	7.21875	10.787	0.000628013	0.770778	-0.168306	6868021		chr19:10259551-10259576(+)
ENSMUSG00000017950	-4.41915	Hnf4a	E14-3	upregulated	4397544	5.34918	6.79563	0.00081527	0.775331	0.134067	6883020		chr2:163396949-163397813(+)
ENSMUSG00000034371	-4.5224	Dak	E15-1	upregulated	4857639	7.60854	8.08126	0.00427573	0.810427	-0.107632	6871499		chr19:10668033-10668057(-)
ENSMUSG00000022680	-4.53822	Pdxdc1	E29-3	upregulated	5039437	10.3115	9.05465	0.000974022	0.793102	0.161138	6844093	alt-3'	chr16:13834882-13834906(-)
ENSMUSG00000041477	-4.56961	Dcp1b	E10-2	upregulated	4923116	4.98646	8.6253	0.00487988	0.810427	-0.161307	6949458		chr6:119170678-119171566(+)
ENSMUSG00000032064	-4.57308	Dixdc1	I1-1	upregulated	5537885	4.23577	9.14065	0.000168206	0.765714	-0.192921	6995521		chr9:50546466-50546834(-)
ENSMUSG00000024054	-4.66228	Smchd1	E51-3	upregulated	5378243	4.80336	8.87401	0.00252752	0.810427	-0.06802	6857075	bleedingExon	chr17:71696434-71696655(-)
ENSMUSG00000029313	-4.7951	Aff1	I4-9	upregulated	4450926	3.79569	8.32977	0.000399779	0.770778	-0.00642	6933028		chr5:104199298-104199445(+)
ENSMUSG00000015222	-4.93752	Mtap2	E5-2	upregulated	4460132	8.53319	12.3339	0.00315242	0.810427	-0.0604967	6750105	exon-region-exclusion|exon-region-exclusion	chr1:66368753-66368857(+)
ENSMUSG00000054728	-4.98932	Phactr1	E15-1	upregulated	4971575	6.55342	11.3209	0.00455142	0.810427	-0.163135	6806581	bleedingExon	chr13:43218299-43218350(+)
ENSMUSG00000028053	-5.05772	Ash1l	I24-1	upregulated	5274684	6.38906	10.2888	0.00387222	0.810427	-0.0700878	6911085		chr3:88874572-88874622(+)
ENSMUSG00000020640	-5.08997	Itsn2	I41-1	upregulated	5136328	5.5908	8.49632	5.59066e-06	0.658362	-0.199166	6792991		chr12:4719500-4719803(+)
ENSMUSG00000029638	-5.14052	Glcci1	I10-4	upregulated	5565607	4.89534	10.9665	0.00259352	0.810427	-0.468612	6944019		chr6:8540766-8541229(+)
ENSMUSG00000020859	-5.37965	Spag9	E22-2	upregulated	4388926	4.59635	10.4823	0.00267739	0.810427	-0.140211	6783640		chr11:93955008-93955039(+)
ENSMUSG00000027651	-5.62812	Rprd1b	I9-9	upregulated	5292669	4.69861	10.2306	0.00223201	0.810427	-0.14474	6882719		chr2:157942936-157943210(+)
[truncated: 4,099 more rows]
